# Supplementary material for: The deubiquitinase OTUD1 regulates immunoglobulin production and proteasome inhibitor sensitivity in multiple myeloma
Source: Nat Commun. 2022 Nov 10;13:6820. doi: 10.1038/s41467-022-34654-2 (PMC9649770; doi:10.1038/s41467-022-34654-2)
Supplement: Supplementary file 4 — Supplementary Data 1 [file 41467_2022_34654_MOESM4_ESM.xlsx]

## Sheet: s4
Probesets	Name	Score	NBCs	CBs	CCs	MBCs	prePBs	PBs	EPCs	BMPCs
206121_at	AMPD1	0.353517	-4.26263	-4.26263	-4.26263	-4.26263	-4.26263	-3.5503	-4.18481	27.3432
220423_at	PLA2G2D	0.203888	-3.40893	-3.40893	-3.40893	-3.40893	-3.40893	-3.31484	-3.40893	22.4049
216268_s_at	JAG1	0.213835	-3.13936	-3.13936	-3.13936	-3.13936	-3.13936	-3.13936	-3.13936	20.7197
219562_at	RAB26	0.182453	-2.99638	-2.99638	-2.99638	-2.98673	-2.99638	-2.33085	-2.86134	18.9659
205174_s_at	QPCT	0.405312	-8.35568	11.1939	14.6442	-8.10611	-5.91993	-8.36067	-8.5154	18.5873
235666_at	ITGA8	0.256251	-3.15637	-3.16564	-3.16564	-3.16564	-3.16564	-2.83682	0.349408	17.0401
206028_s_at	MERTK	0.211238	-2.40865	-2.40865	-2.40865	-2.40865	-2.40865	-2.38592	-2.40865	15.8744
210220_at	FZD2	0.171149	-2.6092	-2.10844	-2.21861	-2.6092	-2.65727	-2.35281	-2.06438	15.7545
209687_at	CXCL12	0.2303	-2.06952	-2.06952	-2.06952	-2.06952	-2.06952	-2.06252	-2.06952	13.6518
205863_at	S100A12	0.188684	-1.70964	-1.70964	-1.70964	-1.70964	-1.70964	-1.70964	-1.70964	11.2836
1553960_at	SNX21	0.0959971	-1.57968	-1.63266	-1.6466	-1.6466	-1.65775	-1.65775	-1.86967	11.0348
201427_s_at	SEPP1	0.21468	-1.76004	-1.64963	-0.916379	-1.76004	-1.76004	-1.76004	-1.68304	10.776
1555269_a_at	ANO1	0.141366	-1.69352	-1.69352	-1.69352	-1.67178	-1.63917	-1.04672	-1.59568	10.3565
223095_at	MARVELD1	0.137061	-1.377	-1.71391	-1.22798	-2.0923	-1.377	-1.20595	-1.37181	9.77756
218686_s_at	RHBDF1	0.122217	-1.61525	-1.61525	-1.61525	-1.41483	-1.62151	-1.03903	-1.41483	9.68986
212775_at	OBSL1	0.137087	-1.46738	-1.46738	-1.46738	-1.46738	-1.46738	-1.46738	-1.46232	9.67962
211517_s_at	IL5RA	0.161288	-1.5965	-1.5965	-1.5965	-1.55709	-1.51769	-1.21677	-1.20602	9.64848
227190_at	TMEM37	0.145851	-1.72034	-1.72034	-1.73687	-1.75561	-1.76443	-0.419936	-1.11202	9.53811
205464_at	SCNN1B	0.141811	-1.75912	-1.75912	-1.75912	-1.75912	-1.75912	-1.36603	0.263722	9.19425
228360_at	LYPD6B	0.149634	-1.53427	-1.01679	-1.23014	-1.05492	-1.54153	-1.53427	-1.53427	8.99681
61734_at	RCN3	0.124562	-1.823	-2.14663	-1.70714	-1.9402	-1.95086	0.728697	-0.661687	8.73006
1554707_at	SPATA6L	0.0912452	-1.14561	-1.33054	-1.37256	-1.34735	-1.37256	-1.37256	-1.26329	8.66386
219888_at	SPAG4	0.182254	-2.68158	-3.05431	-2.61538	-1.42668	-2.76793	-0.560342	3.45188	8.52041
1554442_at	BEST1	0.112406	-1.55234	-1.55234	-1.55234	-1.55234	-1.55234	-0.545425	-0.81898	8.50516
220945_x_at	MANSC1	0.139644	-1.29187	-1.30281	-1.30281	-1.29916	-1.28822	-1.16053	-1.30281	8.42709
230559_x_at	FGD4	0.128132	-1.0805	-1.2735	-1.26837	-1.2735	-1.24886	-1.2735	-1.24886	8.15871
209696_at	FBP1	0.144249	-1.60421	-0.404236	-0.745853	-0.724649	-1.61364	-1.61364	-1.61364	8.08985
229070_at	ADTRP	0.160306	-1.37968	-1.37968	-1.37968	-1.37968	-0.274044	-1.36395	-1.37968	7.98452
209735_at	ABCG2	0.148886	-1.19751	-1.19751	-1.19751	-1.19751	-1.19751	-1.19751	-1.19751	7.90357
229655_at	FAM19A5	0.0912462	-1.20628	-1.20628	-1.20628	-1.20628	-1.20628	-1.20628	-1.08452	7.83967
238226_at	TMEM255B	0.0992875	-1.545	-1.545	-1.545	-1.41314	-1.545	-0.634525	-0.182426	7.79209
203324_s_at	CAV2	0.14885	-1.75952	-1.75952	-1.75952	-1.75952	-1.75952	-0.985151	1.35531	7.72366
235279_at	PARVA	0.107732	-1.25107	-1.3195	-1.37872	-1.61956	-1.44584	-0.756237	-0.482501	7.71378
212956_at	TBC1D9	0.341249	3.88512	-16.4485	-16.5049	7.01389	-0.85544	4.38175	4.23728	7.70015
229693_at	TMEM220	0.170391	0.45691	-5.29184	-4.83078	-1.4671	-2.10843	1.6266	1.97551	7.61461
243238_at	PYGB	0.114707	-1.14898	-1.14898	-1.14898	-1.14898	-1.14898	-1.14898	-1.14898	7.58324
1564067_x_at	TMEM151B	0.120944	-0.915819	-0.915819	-1.18008	-0.936147	-0.915819	-0.850771	-2.28185	7.57712
212884_x_at	APOE	0.115302	0.184918	-2.67165	-1.14051	-1.03064	-2.0218	-0.703378	-0.93714	7.55777
214549_x_at	SPRR1A	0.111453	-1.75075	-1.3836	-1.12563	-1.50598	-0.997251	0.101796	-1.3764	7.53597
204416_x_at	APOC1	0.134672	-1.30643	-1.30643	-1.30266	-1.30643	-1.30643	-0.920257	-0.552186	7.47901
224724_at	SULF2	0.138047	-1.27666	-1.28787	-1.28787	-0.307126	-1.20941	-1.28787	-1.29347	7.43511
227347_x_at	HES4	0.117765	-1.41726	-1.41726	-1.41726	-0.602803	-1.46205	-0.969308	-0.70461	7.42364
217711_at	TEK	0.114821	-1.17102	-1.17102	-1.17102	-1.17102	-1.17102	-1.13714	-0.891577	7.4154
204702_s_at	NFE2L3	0.145036	-1.79214	-1.51819	0.138912	-1.79214	0.546505	-1.79214	-1.46607	7.39941
1552524_at	ART5	0.0925548	-1.88861	-1.88861	-1.88861	-2.09443	-1.88861	-1.06537	2.66974	7.28907
205983_at	DPEP1	0.103822	-1.10766	-1.10766	-1.10766	-1.10766	-1.10766	-1.10766	-1.06784	7.27075
203507_at	CD68 /// SNORA67	0.103489	-1.25871	-1.31955	-1.52869	0.125417	-1.31955	-1.31955	-1.15731	7.20829
207194_s_at	ICAM4	0.0898133	-1.10144	-1.10144	-1.10144	-1.10144	-1.10144	-1.02511	-1.10144	7.19317
226058_at	B3GNT9	0.18008	-4.06699	-4.40952	-3.45246	-4.86287	-2.7674	4.27962	6.54131	7.16592
205662_at	B9D1	0.146498	-3.55351	-3.55927	-3.09065	-3.55351	-3.13246	5.496	3.00436	7.05905
1553566_at	PIANP	0.0850074	-1.06812	-1.06812	-1.06812	-1.06812	-1.06812	-1.0415	-1.03485	6.98969
227099_s_at	C11orf96	0.126085	-2.14794	0.48282	-2.00858	2.19923	-2.14393	-2.15596	-1.48223	6.95145
201923_at	PRDX4	0.218822	-7.66966	-7.90478	-0.780124	-4.96158	0.464033	5.93691	6.25356	6.92467
213455_at	FAM114A1	0.164067	-3.25508	-3.22987	-3.23492	-3.21475	-2.9405	3.51638	4.1657	6.90009
201287_s_at	SDC1	0.194997	-3.36573	-3.22824	0.402736	-3.36573	-3.34104	1.07	4.36314	6.89977
225755_at	KLHDC8B	0.104227	-2.0562	-2.07301	-2.0142	-2.08309	-2.07637	-1.46472	4.07367	6.87648
202973_x_at	FAM13A	0.156427	-2.21309	-2.63627	-2.26011	-1.38553	-1.56107	-0.899028	3.13343	6.84239
211690_at	RPS6	0.0919413	-1.04023	-1.04023	-1.04023	-1.04023	-1.09598	-1.04023	-0.956598	6.83762
225681_at	CTHRC1	0.166421	-1.5562	-1.5562	2.74739	-1.5562	-1.5562	-1.5562	-1.5562	6.82802
227834_at	TXLNB	0.133653	-1.58841	0.539365	-0.675134	-1.58841	-1.57559	-1.2654	-0.686029	6.81246
219144_at	DUSP26	0.114978	-1.1221	-2.17998	-2.19579	-1.43399	-1.77116	-0.578408	1.60479	6.80148
219572_at	CADPS2	0.134648	-1.71957	-1.71957	-1.71957	-1.71957	-1.71957	0.799083	0.361647	6.74931
210845_s_at	PLAUR	0.126925	-1.27925	-1.85098	-1.55117	-1.16769	-1.6195	0.207263	-0.0493203	6.63021
214890_s_at	FAM149A	0.144795	-2.26243	-2.21877	-2.24258	-2.24973	-0.509642	-1.66864	3.65005	6.60947
1552863_a_at	CACNG6	0.107575	-1.21813	-1.27064	-1.21813	-1.22959	-1.21813	-0.332071	-0.58032	6.56925
232922_s_at	SLC17A9	0.102086	-0.399441	-0.445718	-0.624214	-0.150869	-0.7485	-0.124425	-4.28669	6.56587
222068_s_at	DNAAF1	0.136999	-2.28654	-2.48524	-1.90851	-2.72854	-2.67038	3.27339	1.38131	6.54576
219049_at	CSGALNACT1	0.304563	1.60732	-13.8929	-14.2723	6.34581	1.29574	3.27449	3.48491	6.52385
214049_x_at	CD7	0.0841737	-1.17752	-1.14719	-1.14719	-1.11079	-1.14719	-1.14719	-0.0793532	6.49754
207675_x_at	ARTN	0.0781284	-0.981946	-0.981946	-0.981946	-0.981946	-0.981946	-0.981946	-0.883232	6.38213
218858_at	DEPTOR	0.159636	-2.77078	2.96856	-2.02653	-3.50205	-1.96401	1.3456	-0.206595	6.34422
210431_at	ALPPL2	0.086348	-0.480497	-1.14433	-1.13749	-1.13749	-1.13749	-0.60642	-1.13749	6.32484
207738_s_at	NCKAP1	0.116341	-1.05631	-0.700811	-0.70785	-1.04505	-1.06476	-1.05068	-0.963388	6.30711
219371_s_at	KLF2	0.238904	5.96298	-9.22002	-6.74263	5.72723	2.50662	-0.849841	-6.61177	6.0349
242253_at	PPP5D1	0.0836899	-0.947955	-0.728592	-0.851902	-0.947955	-0.942763	-0.942763	-0.942763	5.98859
229458_s_at	GALK1	0.104325	-1.00396	-0.987061	-1.00718	-1.00718	-1.00718	-0.929926	-0.405244	5.94888
232844_at	IFT140	0.121547	5.30421	5.30421	5.30421	5.30421	5.30421	5.30421	-35.5771	5.87349
218631_at	AVPI1	0.117517	-1.98514	-1.51878	-1.50329	-1.33131	-1.66597	-0.398594	1.92545	5.87323
219159_s_at	SLAMF7	0.231273	-5.90095	-4.29446	0.267936	-5.1348	0.0941787	3.58965	4.71958	5.85357
227337_at	ANKRD37	0.0916909	0.145715	-1.67929	-0.238497	-0.0757719	-0.93912	-1.22841	-2.1686	5.80042
226141_at	CCDC149	0.0778943	-0.944446	-0.354624	-0.944446	-0.944446	-0.944446	-0.944446	-0.944446	5.76148
202917_s_at	S100A8	0.133783	0.0674442	-1.08414	-0.791975	-0.38909	-1.29942	-1.29669	-1.30626	5.72491
238777_x_at	ATMIN	0.0939935	-1.04917	-1.03515	-0.871606	-1.03422	-1.04917	-0.417407	-0.630488	5.70587
396_f_at	EPOR	0.173404	-2.66151	-2.70075	-1.9302	-3.14602	-2.33623	1.46251	4.70622	5.67979
202247_s_at	MTA1	0.0849608	-1.06196	-1.06196	-1.06196	-1.06196	-1.06196	-0.46172	-0.332438	5.67916
204683_at	ICAM2	0.175708	-4.98197	-1.50502	2.07221	-5.58067	-0.880876	1.70551	3.67822	5.60604
213415_at	CLIC2	0.102542	-0.909502	-0.909502	-0.909502	-0.906635	-0.909502	-0.688747	-0.731751	5.60134
212096_s_at	MTUS1	0.11074	-1.33219	-1.34615	-1.34615	-1.35453	-1.34615	1.1892	-0.595041	5.59256
1552942_at	LOC149373	0.0824205	-0.852776	-0.835354	-0.800509	-0.852776	-0.852776	-0.852776	-0.852776	5.57257
223467_at	RASD1	0.0852587	-1.7069	-0.471665	-0.671466	-1.22738	-1.81503	0.0466407	0.0983538	5.51882
200660_at	S100A11	0.175483	-5.41682	-1.92228	0.511641	-5.46615	2.46458	1.88131	2.16279	5.50281
230467_at	TMEM52	0.0847321	-0.853511	-0.853511	-0.853511	-0.853511	-0.853511	-0.690927	-0.815992	5.43307
206978_at	CCR2	0.176115	-3.16182	-2.90229	-2.95068	-3.08089	2.54432	0.0422749	2.91382	5.42467
227582_at	KLHDC9	0.0989263	-2.48693	-1.4049	-1.55226	-0.790199	-1.33753	-0.647051	2.2033	5.42415
212097_at	CAV1	0.22308	-4.47478	-4.47478	-3.11593	-4.4332	0.608153	4.57035	4.42976	5.37229
214209_s_at	ABCB9	0.107331	-1.40316	-1.40316	-1.37524	-0.889421	-0.81284	1.95048	-1.99347	5.37112
215384_s_at	MAP1A	0.0828475	-0.846782	-0.846782	-0.846782	-0.833996	-0.846782	-0.846782	-0.637946	5.36714
217149_x_at	TNK1	0.09834	0.175618	-0.44724	-0.44724	0.665006	-0.598505	-0.451689	-4.38459	5.30975
209957_s_at	NPPA	0.0883281	-0.456778	-2.03055	-1.23299	-1.99348	-1.35993	0.0734297	1.04847	5.29912
223990_at	C4orf17	0.0825757	-0.938821	-0.938821	-0.938821	-0.934579	-0.938821	-0.879433	-0.0989055	5.29267
218409_s_at	DNAJC1	0.167772	-4.24958	-4.22696	-2.57066	-4.52111	1.20985	3.74407	3.96491	5.28995
204017_at	KDELR3	0.140513	-2.16864	-2.11356	-0.169849	-2.12176	-1.25285	2.02117	0.0630047	5.28581
217899_at	TMEM214	0.162396	-6.42157	-3.35495	-0.374044	-6.17082	2.70281	4.47344	3.13779	5.26153
223866_at	ARMC2	0.0927414	-1.02935	-1.04296	-1.04296	-1.04296	-1.04296	0.576357	-1.04296	5.25059
224039_at	FAM186B	0.071086	-0.824459	-0.824459	-0.824459	-0.824459	-0.824459	-0.824459	-0.626589	5.24356
201360_at	CST3	0.0956291	-0.792255	-0.792255	-0.792255	-0.792255	-0.792255	-0.792255	-0.792255	5.22888
232609_at	CRB3	0.0840622	-1.71859	-2.12037	-1.71859	-1.48483	-1.75512	-1.441	4.2788	5.19192
229721_x_at	DERL3	0.219349	-5.83223	-4.85644	0.634489	-5.38279	-0.382771	4.67878	5.1095	5.18708
213568_at	OSR2	0.0958404	-0.966107	0.300953	-0.966107	-0.777319	-0.966107	-0.966107	-0.966107	5.17387
232846_s_at	CDH23 /// LOC100653137	0.0984443	-1.28164	-1.36381	-1.08157	-1.11015	-1.08729	0.0731075	0.19029	5.17198
226079_at	FLYWCH2	0.0860053	-2.09448	-1.24785	-0.388944	-1.50106	-1.4966	0.43092	0.845872	5.12478
201615_x_at	CALD1	0.0889487	-0.642873	-0.809614	-0.809614	-0.806344	-0.809614	-0.757303	-0.809614	5.12113
1570065_at	C22orf34 /// C22orf34	0.076109	-0.422407	-0.667846	0.323582	-0.901194	-1.01243	-1.23006	-1.27358	5.11508
202075_s_at	PLTP	0.105001	-1.23902	0.0394403	0.323291	-1.21177	-0.505553	-1.22313	-1.19815	5.08745
209018_s_at	PINK1	0.162901	-4.29207	-3.09036	-1.69626	-3.41548	-3.2879	5.0623	4.68368	5.07876
222692_s_at	FNDC3B	0.211207	-3.86039	-3.87802	-2.25362	-3.88659	-1.91615	4.56535	4.93607	5.06703
211429_s_at	SERPINA1	0.0923438	-0.806764	-0.806764	-0.806764	-0.806764	-0.809652	-0.757667	-0.58727	5.05894
213975_s_at	LYZ	0.155251	2.47104	-1.62953	-1.16597	1.3961	-2.21335	-2.21335	-2.21836	5.01432
243614_s_at	PRODH2	0.081471	-0.815073	-0.815073	-0.776835	-0.925963	-0.715654	-0.776835	-0.505345	5.0124
1553804_a_at	SPATA32	0.0760135	-0.531511	-0.531511	-0.531511	-0.531511	-0.865312	-0.0283897	-2.20052	5.00766
207269_at	DEFA4	0.0778707	-0.758577	-0.758577	-0.758577	-0.758577	-0.758577	-0.758577	-0.758577	5.00661
239595_at	GPX2	0.0698069	-0.351244	-0.663946	-0.710717	-0.522295	-0.720072	-0.629201	-1.66085	4.98339
207896_s_at	DLEC1	0.0872218	-0.827878	-0.827878	-0.827878	-0.827878	-0.827878	-0.722427	-0.434836	4.9655
235817_at	TMEM184A	0.0853351	0.217349	-2.36742	-1.37251	-1.00654	-1.23052	-0.0426279	0.0933603	4.96094
46142_at	LMF1	0.14364	-0.322422	-4.63414	-1.24167	-0.856923	-2.99493	1.55985	2.3639	4.95116
226304_at	HSPB6	0.0832969	-0.762057	-0.762057	-0.709438	-0.762057	-0.762057	-0.716454	-0.762057	4.94188
209357_at	CITED2	0.117633	-3.50951	-0.320312	-0.220379	-2.11045	-1.09246	0.783616	1.42585	4.93551
241368_at	PLIN5	0.0778668	-0.965457	0.341073	-0.406262	-1.05326	-0.961276	-0.923648	-0.93201	4.8878
44783_s_at	HEY1	0.0970572	-2.68183	0.31076	0.45795	-2.32521	0.389822	-0.427715	-0.417622	4.84759
243309_at	C15orf65	0.109195	-1.63406	-1.62539	-0.522551	-1.68949	-1.54398	0.781806	0.968885	4.83519
228341_at	NUDT16	0.0955739	-1.1884	-2.50032	-2.87274	-0.775263	1.6996	-1.01759	0.758119	4.82198
208602_x_at	CD6	0.109714	-1.86817	-1.86817	-1.86817	-1.86817	-1.86817	-0.368197	4.16065	4.80113
206111_at	RNASE2	0.0925587	-0.732902	-0.732902	-0.701888	-0.732902	-0.732902	-0.720497	-0.732902	4.79994
203391_at	FKBP2	0.129182	-4.43952	-2.50353	0.0405296	-3.67745	-1.38209	4.04372	2.66102	4.76472
219188_s_at	MACROD1	0.0787042	-0.784077	-0.802537	-0.797922	-0.743464	-0.802537	-0.366874	-0.784077	4.7614
219118_at	FKBP11	0.184558	-4.61744	-7.00035	-0.456004	-2.68211	0.0538329	4.35947	4.09785	4.75347
59625_at	NOL3	0.103686	-1.84379	-2.52831	-2.136	-1.75721	-0.801236	1.19008	2.20017	4.74343
201004_at	SSR4	0.130946	-3.29174	-4.75298	0.302941	-2.65772	-2.34766	3.01139	4.13595	4.7098
224885_s_at	KRTCAP2	0.0951309	-2.70882	-2.68502	-0.769117	-2.25186	-0.828618	2.14639	1.72751	4.67871
1554610_at	ANKMY1	0.0660699	-0.770285	-0.770285	-0.770285	-0.770285	-0.770285	-0.471241	-0.64864	4.66319
207366_at	KCNS1	0.0656108	-1.15167	-0.714237	-0.464826	-0.491686	-0.793537	-0.727027	-0.522383	4.62955
244179_x_at	GGT1 /// GGT2 /// GGT3P /// GGT8P /// LOC101060682	0.0660911	-0.614734	-0.726445	-0.714033	-0.733892	-0.709068	-0.57998	-0.828226	4.61828
200701_at	NPC2	0.120873	-0.488084	-5.15874	-2.70711	-0.501189	-2.82942	2.32501	3.18117	4.60519
236214_at	FAM71F1	0.0700115	-0.722633	-0.722633	-0.717145	-0.718243	-0.722633	-0.652391	-0.634831	4.60255
223517_at	FBXO44	0.0656683	-0.734073	-1.16588	-1.03383	-0.459404	-1.32567	-0.512225	0.190295	4.60085
216829_at	IGK /// IGKC	0.174822	-2.81625	-2.84634	0.391401	-3.98514	-2.36966	2.19133	4.34465	4.59901
210051_at	RAPGEF3	0.0650564	-0.726869	-0.737016	-0.698963	-0.737016	-0.772531	-0.737016	-0.473186	4.5954
201694_s_at	EGR1	0.173517	-1.87642	3.42459	3.31804	2.25248	-2.16931	-4.10808	-4.0578	4.56501
205309_at	SMPDL3B	0.0773823	-0.796842	-0.796842	-0.792481	-0.796842	-0.796842	-0.573579	-0.325897	4.56146
213622_at	COL9A2	0.0776481	0.605668	-1.01035	-1.00099	-0.547159	-0.996313	-0.996313	-0.996313	4.5395
207676_at	ONECUT2	0.0752081	-0.76567	-0.44538	-0.572768	-0.798427	-0.707436	-0.572768	-0.863941	4.52276
204116_at	IL2RG	0.0921952	-0.33812	-0.66111	1.01871	-1.85679	-0.906255	-1.47439	-0.228864	4.51834
241748_x_at	DGCR14	0.0728374	0.0987021	-2.44252	-1.48508	-0.113787	-1.39366	0.681811	-0.642539	4.51156
217975_at	WBP5	0.204951	-7.5103	2.73636	3.12672	-7.19492	1.43156	2.65288	1.43466	4.49567
220193_at	SH3D21	0.0857202	-0.384521	0.220736	0.230467	-0.707584	-0.536322	0.156513	-3.38161	4.49257
218147_s_at	GLT8D1	0.114633	-2.88968	-1.56849	-0.548093	-3.12576	0.327246	1.10943	1.79207	4.47995
1569683_at	XYLB	0.0662613	-1.25417	0.00629605	0.113329	-1.25417	-1.13329	-0.171253	-0.760563	4.47775
231203_at	LOC100505478	0.0763976	-0.966426	-0.524672	-0.524672	-1.81866	-1.12671	-0.0360069	0.315832	4.47144
214523_at	CEBPE	0.0724933	-0.624739	-0.991259	-0.752224	-1.04703	-1.08289	-0.154638	-0.158622	4.46271
200878_at	EPAS1	0.0858736	-1.10833	-1.10142	-1.08068	-1.09174	-0.837327	0.332428	0.028236	4.42242
233850_s_at	EBF4	0.0657761	-0.502411	-0.580449	-0.580449	-0.447326	-1.0854	-0.580449	-0.846694	4.391
205155_s_at	SPTBN2	0.0735882	-0.802126	-0.828601	-0.815364	-0.710349	-0.812716	-0.597391	-0.0996736	4.33743
1570364_at	ZNF709	0.0702867	-0.407489	-1.34402	-1.11231	-0.97652	-1.07136	-0.549747	0.640047	4.33013
233734_s_at	OSBPL5	0.0765615	-0.571705	-1.58597	-1.20861	-0.928814	-0.998764	-0.343449	0.749969	4.32843
212603_at	MRPS31	0.153692	-6.28981	0.734609	0.753625	-5.36945	1.03125	1.96683	3.14581	4.32479
209189_at	FOS	0.213176	3.47805	2.20922	1.79072	3.03164	-4.12634	-5.09298	-4.7908	4.30047
219066_at	PPCDC	0.205942	-7.86237	1.1762	0.575454	-7.23594	3.03231	3.62892	2.74395	4.29181
206208_at	CA4	0.0659273	-0.580421	-0.661983	-0.661983	-0.661983	-0.661983	-0.661983	-0.661983	4.28753
231015_at	KLF15	0.0960484	-1.95268	2.68663	0.559714	-1.80664	-2.03419	-0.8387	-0.251145	4.28627
208146_s_at	CPVL	0.0890108	-0.645717	-0.669436	-0.689202	-0.485614	-0.689202	-0.689202	-0.689202	4.28585
223209_s_at	VIMP	0.169625	-6.75735	-3.16131	-0.319238	-2.58556	1.61557	3.14112	3.08538	4.28528
204232_at	FCER1G	0.0851967	-0.703008	-0.707559	-0.707559	-0.707559	-0.707559	-0.632461	-0.400341	4.28302
207761_s_at	METTL7A	0.124911	-4.83284	-0.0216896	1.26998	-2.47585	-4.2522	3.41906	2.86303	4.28017
223044_at	SLC40A1	0.105076	0.0628653	-0.915514	-0.877561	-0.106297	-0.930424	-0.928255	-0.930424	4.26699
1561171_a_at	GOLGA6L1 /// GOLGA6L6 /// LOC100996599 /// LOC100996625 /// LOC100996644 /// LOC101060115 /// LOC440243	0.0811433	-0.906258	-0.805524	-0.688	-0.882082	-0.906258	-0.232008	-0.143361	4.26479
223299_at	SEC11C	0.149672	-6.93099	-2.11587	0.658684	-2.96791	0.235614	3.39585	3.17152	4.26167
215115_x_at	NTRK3	0.0737965	-0.756215	-0.723317	-0.682195	-0.835169	-0.723317	-0.499612	-0.302226	4.24095
200643_at	HDLBP	0.145272	-4.04424	-1.62825	-1.74517	-4.83259	1.35394	3.2747	2.72687	4.22005
209906_at	C3AR1	0.0795907	-0.666484	-0.703369	-0.696782	-0.729715	-0.703369	-0.487332	-0.503139	4.21016
203433_at	MTHFS /// ST20-MTHFS	0.0991346	-3.23352	2.10904	2.85629	-1.96473	-0.423467	-1.11073	-1.43606	4.19625
201012_at	ANXA1	0.0923841	-0.550748	-0.78491	-0.726785	-0.024299	-0.78491	-0.78491	-0.834732	4.18895
229873_at	KCTD21	0.159387	-5.47156	-1.27828	2.61012	-5.25017	-1.5916	3.5454	3.51914	4.18331
218976_at	DNAJC12	0.0981296	-1.43715	-0.0490717	1.24714	-1.3371	-0.471136	-0.70036	-1.177	4.16429
213397_x_at	RNASE4	0.191032	-4.67091	-4.67635	-2.15935	-3.49233	2.3245	3.64008	3.50743	4.15979
218831_s_at	FCGRT	0.0895654	1.13504	-1.25841	-1.16775	1.1779	-2.58701	-1.0639	-0.872688	4.15158
244865_at	HAX1	0.10879	2.52891	-3.71376	-3.56028	1.55405	-1.70543	-0.644982	-0.0608067	4.14749
210689_at	CLDN14	0.0692954	-1.10784	-1.17655	-1.10784	-1.12617	-1.12617	-0.297032	1.33833	4.14639
222392_x_at	PERP	0.157967	-2.9825	-3.4203	-4.00175	-0.614741	3.48596	1.70376	0.204306	4.14084
202908_at	WFS1	0.166038	-3.94379	-3.276	-1.49481	-3.82043	-0.119585	3.74239	3.8305	4.12758
204971_at	CSTA	0.0870726	-0.545647	-0.663372	-0.663372	-0.609181	-0.663372	-0.58302	-0.663372	4.12599
1556907_at	ZNF474	0.0695959	-0.734759	-0.664207	-0.655388	-0.664207	-0.6889	-0.26559	-0.713593	4.12272
234980_at	TMEM56	0.108008	-1.96681	-1.96681	-1.96681	-1.23418	-0.105928	1.88264	0.452963	4.1182
212807_s_at	SORT1	0.0723492	-0.703388	-0.655133	-0.651177	-0.659088	-0.649595	-0.421766	-0.627445	4.10633
204360_s_at	NAGLU	0.0900733	-1.95686	-2.48469	-2.0439	-0.765054	-1.80063	2.26579	1.77925	4.10037
210873_x_at	APOBEC3A /// APOBEC3A_B	0.0741803	-0.388635	-0.0424503	-0.355104	-0.450259	-0.37051	-0.225511	-2.34612	4.09907
214116_at	BTD	0.102808	-1.35393	-2.66458	-2.10664	-1.10235	-0.926516	1.34311	1.7597	4.09696
222921_s_at	HEY2	0.0825506	-0.667645	-0.663323	-0.663323	-0.663323	-0.667645	-0.352161	-0.667645	4.07974
244281_at	REXO1	0.0940784	-0.335598	-2.36508	-1.79626	-1.46761	-1.0238	0.383499	1.70091	4.07168
218865_at	2001-03-01	0.0647804	-0.962731	-0.721293	-0.609614	-0.86488	0.339122	-0.545798	-0.966986	4.066
232042_at	TTYH2	0.0726797	-0.883887	-0.883887	-0.879761	-0.89379	-0.883887	-0.405241	0.429912	4.04781
205114_s_at	CCL3 /// CCL3L1 /// CCL3L3 /// LOC101060267	0.147281	-2.97746	-1.86205	0.13414	-2.95018	2.9429	2.38633	-2.05894	4.03967
1554992_at	RASGRF1	0.0908731	-1.70314	0.401748	1.20896	-1.69823	-1.27836	-0.669419	0.0328248	4.02776
211909_x_at	PTGER3	0.086089	0.169693	-1.43148	-0.484211	-1.46306	-1.2472	-0.115063	0.1651	4.02308
238199_x_at	COX3	0.099285	3.04225	-2.54221	-3.72438	0.205058	-0.178894	-0.186977	-1.88849	4.02032
220451_s_at	BIRC7	0.0708366	-0.059798	-1.01072	-1.2136	-0.977196	-0.959554	-0.589066	0.353031	4.01204
203868_s_at	VCAM1	0.0939052	-0.61047	-0.61047	-0.581564	-0.61047	-0.61047	-0.61047	-0.61047	4.00597
201876_at	PON2	0.097718	1.93508	-1.6275	-1.66179	-0.373685	-1.57607	-0.24796	-1.10517	3.99925
1554741_s_at	FGF7 /// KGFLP1 /// KGFLP2	0.114148	-3.1142	-0.457168	0.281948	-3.11167	1.23206	-0.680799	1.8183	3.99648
238092_at	LRFN4	0.070135	-0.292775	-0.507464	0.834339	-0.407787	-1.13619	-0.768157	-1.64991	3.99333
225168_at	FRMD4A	0.0734874	-0.661178	-0.661178	-0.661178	-0.26918	-0.664018	-0.661178	-0.67538	3.98882
226245_at	KCTD1	0.0845211	-1.20057	-0.906318	-1.19108	-1.20057	-1.15311	-0.77343	2.02038	3.98522
224891_at	FOXO3	0.133403	0.40997	-6.87414	-5.14392	1.04706	-1.24462	3.00415	2.4404	3.95749
201163_s_at	IGFBP7	0.107287	-1.12689	-1.12689	-1.12689	-1.11849	2.32171	-1.10336	-1.12689	3.95694
229071_at	C17orf100	0.0701243	-1.10397	-0.972444	-0.363673	-1.31371	-0.858688	0.129566	0.275315	3.94039
204122_at	TYROBP	0.0816181	-0.274772	-0.723098	-0.723098	-0.357945	-0.723098	-0.721069	-0.70484	3.93868
203675_at	NUCB2	0.150849	-3.46124	-1.00979	-1.50043	-3.87774	0.902601	2.34065	2.16925	3.93467
214428_x_at	C4A /// C4B /// C4B_2	0.117121	-1.16852	-2.21718	-2.0242	-1.76514	-1.88028	0.673677	3.59921	3.93415
223312_at	PRADC1	0.149245	-7.4569	0.885183	1.36703	-4.24596	1.94627	2.64751	1.37626	3.93106
212230_at	PPAP2B	0.0981081	-1.29926	-0.192179	-0.323011	1.68847	-1.30306	-1.29926	-1.30306	3.92831
222876_s_at	ADAP2	0.0882345	-0.861469	-1.31797	0.72934	1.34618	-1.43922	-0.882671	-1.61944	3.92752
227641_at	FBXL16	0.0911576	-2.29575	-2.40176	-2.29575	-0.831944	-0.146129	1.20707	1.92606	3.8987
206530_at	RAB30	0.120487	3.50923	-1.19698	-0.937188	0.542164	-2.8143	-1.26388	-2.15973	3.89385
203252_at	CDK2AP2	0.185122	-6.77817	2.81678	2.50444	-7.30568	2.1062	2.14091	1.70016	3.87961
201494_at	PRCP	0.106263	-2.91115	-1.66538	-0.291436	-2.91484	-1.32881	2.29324	2.54774	3.87927
215243_s_at	GJB3	0.0857337	-1.12705	-0.965905	-0.885805	-1.40598	-1.798	-0.900883	2.83835	3.87493
204276_at	TK2	0.0926534	-1.48137	-1.65122	-1.54242	-1.54665	-0.274922	0.542273	1.44409	3.8715
221297_at	GPRC5D	0.118705	-1.86704	-2.00797	-1.43922	-1.4201	2.84401	1.15085	-1.82074	3.87077
223820_at	RBP5	0.0589534	-0.582346	-0.582346	-0.582346	-0.582346	-0.582346	-0.582346	-0.582346	3.84348
202375_at	SEC24D	0.15252	-5.20741	-2.39535	-0.835118	-3.71829	2.07853	2.89711	2.69102	3.84341
200838_at	CTSB	0.111766	-3.94184	-1.73515	-0.620028	-1.47164	-0.611932	1.8406	2.23512	3.83383
201666_at	TIMP1	0.0966558	-1.44115	-1.39427	-1.39427	-0.124185	-0.74061	0.552917	0.164032	3.81983
209149_s_at	TM9SF1	0.160368	-4.3608	-2.79331	-0.00546705	-4.72	1.02724	3.41835	3.07523	3.799
225579_at	PQLC3	0.0873634	-2.44667	-2.70251	-1.22158	0.207851	-0.674702	1.02172	1.25867	3.7724
220714_at	PRDM14	0.0580839	-0.605788	-0.605788	-0.605788	-0.605788	-0.605788	-0.605788	-0.37089	3.7633
201021_s_at	DSTN	0.105548	-3.00909	1.30902	-0.267051	-3.8711	0.808856	1.29776	0.178429	3.76157
223569_at	PPAPDC1B	0.185751	2.22854	-8.66181	-3.88749	-1.7571	-0.441263	3.47899	2.7734	3.75687
204759_at	RCBTB2	0.200136	-6.33101	1.76261	2.10564	-7.55902	2.26781	2.93032	1.86864	3.72866
1569906_s_at	PHF20	0.124066	3.60952	-2.63615	-2.38057	1.20891	-2.45454	-1.05218	-1.02572	3.72738
241957_x_at	LIN7B	0.104971	-1.86629	-2.00735	-1.95028	-1.42598	-2.09786	2.03778	2.79772	3.72074
225003_at	TMEM205	0.0866188	-1.90468	-1.19982	1.28565	-2.34376	-1.06104	0.676436	0.848929	3.71545
204820_s_at	BTN3A2 /// BTN3A3	0.111536	-1.86789	-4.24338	-1.82456	-2.32638	0.532881	2.12136	2.69538	3.69901
202901_x_at	CTSS	0.0866048	-0.114047	-0.316706	0.353628	-1.02134	-3.49066	0.253857	0.646704	3.69594
204007_at	FCGR3B	0.0773933	-0.498108	-0.619282	-0.619282	-0.367317	-0.619282	-0.619282	-0.598124	3.69296
219014_at	PLAC8	0.137819	1.88971	-4.26122	-2.53083	2.45413	-1.03255	-1.50846	-0.0573466	3.68815
212698_s_at	2010-09-01	0.111842	-2.09981	-1.35417	-1.68714	-1.84335	1.31776	1.10097	0.290502	3.66698
217198_x_at	IGH /// IGHA2 /// IGHD /// IGHG1	0.11978	-2.03457	-2.70862	-0.5834	-2.37996	-1.89535	2.56527	2.71253	3.6657
217658_at	THAP3	0.0635744	0.0222726	-2.28439	-1.27577	-0.753922	-0.135598	0.60113	-0.543429	3.65767
227058_at	MEDAG	0.0613144	-0.592337	-0.592337	-0.592337	-0.592337	-0.599455	-0.524722	-0.400167	3.65676
204078_at	LEPREL4	0.0662035	-0.722714	-0.73803	-0.676763	-0.71965	-0.725777	-0.43782	0.0890796	3.64872
235099_at	CMTM8	0.0601097	-0.756427	-0.427404	0.0589782	-0.756427	-0.424543	-0.657243	-0.756427	3.64581
221868_at	PAIP2B	0.0762661	-0.35271	-0.754518	-1.08547	-1.20305	-2.02535	0.799765	0.609762	3.64357
206213_at	WNT10B	0.0622384	-0.568326	-1.19277	-0.603372	-0.534343	-0.661781	0.973667	-1.41366	3.64136
219525_at	SLC47A1	0.106754	-1.49928	-1.5238	-1.51648	-1.51246	-0.853576	1.00593	1.65456	3.63705
210006_at	ABHD14A	0.117203	-3.21704	-1.78654	-0.00938064	-1.50395	-1.34276	1.73213	2.13302	3.63534
1556721_at	C20orf203	0.0763119	-0.574239	-0.574239	-0.574239	-0.574239	-0.574239	-0.564727	-0.42775	3.63398
209708_at	MOXD1	0.098815	0.506266	-1.49457	-1.40639	-1.36969	-0.95599	1.96471	-1.45358	3.62905
234466_at	FAM20C	0.075446	-0.312761	-1.31257	-1.20784	-1.40522	-1.04429	-0.412661	1.56279	3.62847
1564333_a_at	PSAPL1	0.0637611	-0.569939	-0.569939	-0.569939	-0.569939	-0.569939	-0.436465	-0.569939	3.62812
206012_at	LEFTY2	0.0601093	-0.58603	-0.58603	-0.408641	-0.58603	-0.58603	-0.480507	-0.58603	3.62036
1552790_a_at	SEC62	0.164547	-4.59393	1.34251	1.53117	-5.83728	-0.015824	2.16183	2.37504	3.6112
225510_at	OAF	0.0948446	-1.6143	-2.64554	-1.6763	-1.86578	-0.660777	2.69577	1.29517	3.60739
235863_at	JSRP1	0.0662109	-0.201024	-1.63332	-1.08145	-0.882093	-0.645944	-0.0196341	0.315767	3.60475
203799_at	CD302 /// LY75-CD302	0.0818448	-0.93058	-0.202628	1.04822	-0.801394	-1.09052	-0.0795944	-1.35915	3.58477
230793_at	LRRC16A	0.100098	1.59291	-2.16146	-2.99467	-0.122532	-0.289175	-0.0911636	-0.544041	3.5789
206991_s_at	CCR5	0.0756837	-1.00537	-0.995352	-0.991177	-1.00203	1.9871	-0.998692	-0.968634	3.57685
227556_at	NME7	0.0830892	-1.31243	-0.927591	-0.9918	0.3048	0.0827626	-0.646316	-0.469017	3.57571
202933_s_at	YES1	0.135959	-2.77093	-2.80127	-2.80751	-1.06184	0.371272	1.48684	2.88836	3.57333
214750_at	PLAC4	0.0559275	-0.559448	-0.559448	-0.420802	-0.559448	-0.559448	-0.538908	-0.559448	3.5609
214703_s_at	MAN2B2	0.0799445	0.0786386	-2.35249	-2.04649	2.42536	-0.123956	-2.04016	-0.377199	3.55651
204547_at	RAB40B	0.128782	-2.33247	-3.82994	-1.10629	-1.95353	-0.243978	2.51627	2.4323	3.53038
208158_s_at	OSBPL1A	0.0733006	-0.188018	-0.61415	-0.61415	-0.514586	-0.608176	-0.61415	-0.61415	3.52172
227720_at	ANKRD13B	0.0610873	-0.699216	-0.717758	-0.700901	-0.70933	-0.692473	-0.102474	-0.169902	3.50832
223565_at	MZB1	0.138891	-2.58927	-1.1714	0.88822	-4.52326	-0.55984	2.17658	2.22332	3.49901
223856_at	AKR1E2	0.057749	-0.731255	-0.720732	-0.658552	-0.723602	-0.715949	-0.0463202	-0.176419	3.49697
203685_at	BCL2	0.173901	1.5768	-8.93474	-5.00784	2.53182	0.913935	0.200809	2.45014	3.48056
227295_at	IKBIP	0.164266	-4.74648	-0.147164	0.426475	-5.58502	2.9685	2.16841	1.49086	3.48027
227296_at	MFSD3	0.093058	-2.27408	-1.20642	0.300641	-2.57626	-0.935842	0.83717	2.19391	3.47973
231035_s_at	OTUD1	0.112944	2.38623	-2.31275	-2.43673	1.99412	-2.18531	-0.582277	-1.29269	3.47952
201059_at	CTTN	0.112345	0.105257	1.95173	1.14315	0.695963	-3.5825	-1.23423	-1.93934	3.47894
230807_at	CCDC151	0.0687893	-0.569719	-0.616562	1.45961	-0.792024	-0.807902	-0.890473	-1.08737	3.47305
221689_s_at	PIGP	0.0873167	-3.12024	-1.81098	-0.296019	-1.52281	-0.351614	1.1791	2.03156	3.46961
1559584_a_at	C16orf54	0.0839253	1.03857	-2.61735	-2.68169	-0.587291	-0.469211	0.593505	0.196879	3.46678
209340_at	UAP1	0.112202	-2.8166	-4.39503	-2.33735	-0.416838	0.687541	1.90653	2.5629	3.46238
35776_at	ITSN1	0.0640976	-0.991133	-0.995373	-1.06428	-1.0293	1.71847	-0.74095	-0.766393	3.45702
206816_s_at	SPAG8	0.080371	0.478108	0.237745	0.478108	0.478108	0.478108	0.637245	-6.07965	3.4354
210720_s_at	NECAB3	0.0873228	-2.83399	-0.277532	-0.0340592	-0.435148	-1.34753	-0.0712208	1.50238	3.43479
230475_at	C15orf59	0.0613165	-0.898415	-1.09826	-0.898415	-1.05049	-0.914013	0.306518	0.72376	3.42999
200703_at	DYNLL1	0.20365	-8.90689	3.17419	3.11188	-7.36944	2.22334	2.65276	2.95181	3.41956
221523_s_at	RRAGD	0.132915	-2.68388	-3.16846	-3.17764	-0.117812	-0.00768024	2.61162	1.8664	3.40824
202953_at	C1QB	0.0770412	-0.515624	-0.515624	-0.515624	-0.515624	-0.512784	-0.515624	-0.515624	3.40028
235651_at	TTC22	0.132461	-2.46281	-3.19072	-3.08391	-2.01149	2.44032	1.90137	1.77211	3.3802
205641_s_at	TRADD	0.0798704	-2.10434	-1.64099	-0.899641	-1.58539	-0.385751	1.36653	1.37327	3.36818
229114_at	GAB1	0.146238	0.777901	-3.84975	-2.66238	-3.21486	-0.833026	2.82656	2.28959	3.36354
203973_s_at	CEBPD	0.0751679	-0.516739	-0.516739	-0.516739	-0.45746	-0.516739	-0.516739	-0.516739	3.3512
217264_s_at	SCNN1A	0.0666041	-0.503921	-2.17431	-1.56305	-0.968726	-1.20113	0.135186	2.18323	3.34525
229058_at	ANKRD16	0.102156	-3.44489	-0.771685	-0.683321	-2.05199	0.210146	1.0087	2.09788	3.34415
216479_at	RPL21 /// RPL21P28 /// SNORA27 /// SNORD102	0.0592544	-0.323212	-0.516169	0.389886	-0.705769	-0.735971	-0.769528	-0.702413	3.33792
206584_at	LY96	0.123825	-4.44067	-1.73556	0.498501	-0.37484	-1.58512	2.31843	1.7347	3.33714
225846_at	ESRP1	0.0626765	-0.50512	-0.50512	-0.50512	-0.50512	-0.50512	-0.50512	-0.50512	3.33379
218694_at	ARMCX1	0.0860478	-0.706809	-0.0220042	2.27744	-1.13018	-1.12806	-1.13018	-1.03916	3.33005
203501_at	CPQ	0.0857972	-0.110408	-1.96411	-0.874187	0.16027	-2.3313	0.337764	0.885777	3.32854
205651_x_at	RAPGEF4	0.0737269	-0.807369	-0.812046	-0.812046	-0.807369	-0.812046	-0.802692	1.20382	3.32493
206120_at	CD33	0.0629833	-0.505819	-0.505819	-0.505819	-0.505819	-0.505819	-0.505819	-0.490192	3.32278
215584_at	HECW1	0.0615486	-0.454671	-0.625192	-0.603515	-0.59629	-0.60496	0.0944633	-0.769701	3.31412
204918_s_at	MLLT3	0.0780395	0.840936	-1.10807	-1.27786	-1.21956	1.19973	-1.14011	-1.07604	3.30379
1555870_at	RNF207	0.0589889	-0.516501	-0.516501	-0.516501	-0.513451	-0.516501	-0.412799	-0.516501	3.30215
226612_at	UBE2QL1	0.137032	-2.84214	-3.37011	-0.884861	-0.904226	-0.576711	1.30548	3.11973	3.30183
211908_x_at	IGK	0.145341	-2.28472	-3.28298	0.455549	-3.92997	-0.458865	2.51211	3.12337	3.30001
202481_at	DHRS3	0.0581961	-0.500854	-0.500854	-0.500854	-0.500854	-0.500854	-0.491439	-0.500854	3.29622
219910_at	FICD	0.132764	-3.00042	-2.44671	-0.746504	-2.28646	-0.55629	2.29259	2.81199	3.29317
235745_at	ERN1	0.111748	-2.83788	-2.96514	-1.93754	-0.799014	-0.162038	1.23169	3.19978	3.28961
230866_at	CYSLTR1	0.155541	-2.81027	-5.6567	-2.42172	-1.34901	1.06241	3.02779	3.24849	3.28333
226388_at	TCEA3	0.0568332	-0.505714	-0.505714	-0.505714	-0.449774	-0.505714	-0.505714	-0.505714	3.28177
231796_at	EPHA8	0.0632851	-0.711668	-0.711668	-0.711668	-0.711668	-0.722357	-0.0409279	0.0499293	3.27536
214444_s_at	PVR	0.0606047	-1.59055	-0.420428	0.192272	-1.23306	-0.636024	-0.0905835	0.462228	3.27051
217949_s_at	VKORC1	0.179175	-7.04273	0.74457	1.93316	-5.45212	1.36686	2.73356	2.98364	3.26861
208470_s_at	HP /// HPR	0.0541949	-0.690776	-0.690776	-0.690776	-0.599142	-0.690776	-0.286057	0.107208	3.26479
206660_at	IGLL1	0.0624254	-0.985567	-0.655521	0.64295	-0.985567	-0.985567	-0.985567	0.692456	3.25987
204785_x_at	IFNAR2	0.134439	-2.37153	-5.88073	-2.87614	-0.478223	0.542517	3.21949	2.83754	3.25571
209035_at	MDK	0.0751787	-0.888423	-1.13876	-0.899333	-0.881149	-0.895696	-0.490789	1.53375	3.25279
229739_s_at	DENND6B	0.0613895	-1.59473	-0.099615	1.31726	-1.77237	-0.511988	-0.41894	0.0716783	3.25224
230745_s_at	TOX3	0.0585365	-0.635123	-0.628503	-0.628503	-0.823805	-0.628503	-0.595401	0.437382	3.25105
221004_s_at	ITM2C	0.139109	-1.71602	-5.15361	-2.89065	-0.481072	0.209435	2.13267	3.04228	3.24811
201106_at	GPX4	0.071678	-2.13922	0.29196	0.436045	1.46096	0.0815972	-1.55136	-1.66663	3.23224
204829_s_at	FOLR2	0.0794109	-2.12043	0.761343	1.73273	-0.82525	-2.08157	-0.838202	0.644777	3.22542
209644_x_at	CDKN2A	0.0722776	-1.60964	-0.746756	-0.818723	-1.55783	-0.391957	0.448622	1.14239	3.2208
202768_at	FOSB	0.1538	2.65569	1.03752	-0.241349	2.5549	-2.67793	-3.45388	-2.91955	3.20383
205807_s_at	TUFT1	0.078208	-0.977357	-2.51115	-2.10791	-0.471272	0.851654	0.200549	0.893088	3.19859
209177_at	NDUFAF3	0.121171	-5.20489	2.68942	1.91462	-4.71942	1.30561	1.46599	0.278324	3.19115
208872_s_at	REEP5	0.119199	-5.5507	-0.901369	1.13171	-3.55614	0.801067	3.14232	1.78978	3.1894
220066_at	NOD2	0.0952346	-1.35979	-1.36356	-1.3474	0.154653	-1.32101	-1.21114	2.72468	3.18138
205211_s_at	RIN1	0.0700021	-0.55815	-1.62557	-1.45223	-0.990278	-1.04832	0.441547	1.45414	3.1633
214819_at	IQSEC2	0.0560026	-0.162016	-0.299396	-0.332301	-0.533846	-0.471326	-0.392353	-1.09653	3.16143
218232_at	C1QA	0.0724199	-0.478557	-0.478557	-0.478557	-0.478557	-0.478557	-0.478557	-0.478557	3.15848
211004_s_at	ALDH3B1	0.0575763	-0.478119	-0.478119	-0.478119	-0.47524	-0.478119	-0.478119	-0.478119	3.15271
226349_at	C12orf45	0.0727411	-1.85269	-0.35011	1.03184	-1.07036	-0.00462293	-0.437946	-0.3302	3.15043
219373_at	DPM3	0.0711161	-1.58216	-0.175511	0.449935	-0.800355	-1.34161	0.50827	-0.15326	3.14958
203454_s_at	ATOX1	0.126161	-5.46482	0.553181	1.24232	-3.1619	0.161747	1.63297	2.25359	3.142
211637_x_at	IGH /// IGHA1 /// IGHA2 /// IGHD /// IGHG1 /// IGHG3 /// IGHG4 /// IGHM /// IGHV3-23 /// IGHV4-31	0.137041	-1.1408	-2.29368	0.690016	-4.40775	-1.23333	2.281	2.64924	3.13457
238331_at	SPRN	0.0589768	-0.834684	-0.949428	-0.954945	-0.949428	-1.04211	-0.556649	1.77354	3.13282
209581_at	PLA2G16	0.100705	-2.74282	-2.37545	-2.37208	-0.148938	1.33136	2.28047	-0.0518692	3.12982
210517_s_at	AKAP12	0.0617668	-0.634484	0.384797	-0.316745	-0.634484	-0.634484	-0.634484	-0.634484	3.11798
202304_at	FNDC3A	0.136682	-0.0675201	-5.9539	-2.86864	-0.679694	-0.150444	2.02021	2.81774	3.11773
218213_s_at	TMEM258	0.105012	-4.21935	-0.0792271	0.804766	-3.7627	0.181425	2.26664	1.83828	3.11527
225090_at	SYVN1	0.0984127	-5.0294	-0.279169	-0.48102	-1.70558	-0.44065	2.38078	2.29556	3.10745
206714_at	ALOX15B	0.0533885	-0.46187	-0.471907	-0.471907	-0.471907	-0.471907	-0.471907	-0.471907	3.10455
220024_s_at	PRX	0.0721878	-1.23141	-2.17543	-1.46587	-1.46341	-1.32026	1.0984	2.73223	3.0975
238245_at	ENPP7	0.0616508	-0.907273	-0.561539	-0.0186754	-0.191542	-0.489966	-0.288591	-0.754422	3.09596
218675_at	SLC22A17	0.0633212	-0.468276	-0.468276	-0.468276	-0.468276	-0.468276	-0.468276	-0.468276	3.09062
219551_at	EAF2	0.139653	-3.4883	1.12548	0.995472	-4.87293	-0.209843	1.29179	2.49656	3.08595
201050_at	PLD3	0.116855	-3.50225	-2.55381	-0.656933	-1.85785	-0.255746	2.99605	2.11568	3.07271
204735_at	PDE4A	0.0654645	-1.33545	-0.953448	-1.00963	-0.0638647	-0.89661	0.401415	0.393484	3.07149
226534_at	KITLG	0.0550698	-0.465244	-0.465244	-0.465244	-0.465244	-0.465244	-0.465244	-0.465244	3.07061
221027_s_at	PLA2G12A	0.131594	-4.01723	-0.51643	0.836973	-4.02626	1.7212	1.87909	1.11668	3.07009
214159_at	PLCE1	0.0516699	-0.46496	-0.46496	-0.46496	-0.46496	-0.46496	-0.46496	-0.46496	3.06874
206123_at	LLGL1	0.0883092	-1.90035	-0.950011	-0.761825	-1.3797	-2.02267	0.778167	2.82626	3.06777
203645_s_at	CD163	0.0742309	-0.464774	-0.464774	-0.464774	-0.464774	-0.464774	-0.464774	-0.464774	3.06751
238878_at	ARX	0.0608026	-0.474386	-0.474386	-0.375741	-0.474386	-0.474386	-0.474386	-0.474386	3.05203
216993_s_at	COL11A2	0.0657419	-0.499316	-0.217238	0.252892	-0.0699057	-1.05903	0.587536	-2.03631	3.0485
226051_at	SELM	0.092429	-1.40099	-1.71839	-0.377238	-0.0809552	-1.68466	0.874714	0.923884	3.04451
219922_s_at	LTBP3	0.0767574	-1.22522	-0.23494	2.40453	0.289145	-1.96259	-0.695039	-1.18561	3.04364
221921_s_at	CADM3	0.0604466	-0.295409	-0.565708	-0.565708	-0.556467	-0.568019	-0.570329	-0.138311	3.03367
230900_at	CCDC110	0.057759	-0.484296	-0.275314	-0.484296	-0.484296	-0.484296	-0.484296	-0.484296	3.02917
209918_at	GGTLC2	0.0542745	-0.519598	-0.479479	-0.483263	-0.543821	-0.504459	-0.419678	-0.265257	3.02301
215016_x_at	DST	0.106923	-2.39864	-1.68742	-1.88185	-2.0605	0.0675088	2.19101	2.03321	3.02283
227027_at	GFPT1	0.149662	-5.45021	-0.394224	-0.156205	-3.63304	1.54343	2.4955	2.46494	3.01973
230792_at	FAAH2	0.0801191	-1.47688	-0.801427	-0.736965	-0.772839	-1.73921	1.48278	0.720443	3.01642
207871_s_at	ST7 /// ST7-OT3	0.131562	-6.08293	-1.07714	-0.765715	-0.347419	1.64834	1.91322	1.32839	3.01469
204787_at	VSIG4	0.0666135	-0.456474	-0.456474	-0.456474	-0.456474	-0.456474	-0.456474	-0.456474	3.01273
217231_s_at	MAST1	0.055921	-0.91319	-0.91319	-0.84285	-0.91319	-0.91319	0.564895	0.568646	3.01086
211883_x_at	CEACAM1	0.0549519	-0.455529	-0.455529	-0.455529	-0.455529	-0.455529	-0.455529	-0.455529	3.00649
1554476_x_at	ZNF808	0.0610944	0.951065	-0.506046	-0.917535	-0.54499	-0.777188	-0.389213	-1.10638	3.00557
1561079_at	ANKRD28	0.0838432	0.191857	-1.48324	-1.4541	-1.34184	-0.184818	0.0176294	0.664235	3.00281
204959_at	MNDA	0.116248	1.68118	-1.08577	-1.68678	2.72548	-1.66305	-1.74573	-1.77789	2.99804
218070_s_at	GMPPA	0.103241	-2.88658	-1.82047	-1.18784	-2.81771	1.5965	2.05469	1.46473	2.99502
214091_s_at	GPX3	0.0525528	-0.521547	-0.483163	-0.483163	-0.476766	-0.543937	-0.355218	-0.323231	2.99376
223061_at	CHID1	0.121029	-4.42827	-0.886711	0.844127	-2.90432	-0.178672	2.21651	2.33668	2.99214
211097_s_at	PBX2	0.0646582	0.658962	-1.58885	-0.88226	-0.890067	-1.10243	-0.64647	0.96502	2.99188
207788_s_at	SORBS3	0.050293	-0.536117	-0.536117	-0.438258	-0.529	-0.525442	-0.408011	-0.212293	2.99036
207106_s_at	LTK	0.0574573	-0.571229	-0.686374	-0.805233	0.311302	-0.571229	0.0824978	-1.04667	2.98861
220489_s_at	SERINC2	0.0498577	-0.496428	-0.496428	-0.496428	-0.496428	-0.496428	-0.31265	-0.391927	2.98815
209462_at	APLP1	0.0525206	-0.454149	-0.454149	-0.450184	-0.454149	-0.454149	-0.447805	-0.454149	2.98787
202265_at	BMI1 /// COMMD3-BMI1	0.072783	0.114127	-4.32759	-1.39449	1.63129	-0.442002	-0.544447	0.836119	2.98258
204526_s_at	TBC1D8	0.0539716	-0.569566	-0.569566	-0.569566	0.207782	-0.569566	-0.569566	-0.569566	2.98179
209924_at	CCL18 /// LOC101060271	0.0650549	-0.468249	-0.447655	-0.443536	-0.468249	-0.468249	-0.466602	-0.39411	2.97841
218746_at	TAPBPL	0.106964	-1.10837	-3.40947	-1.51065	-1.55262	-0.211674	2.2573	1.57352	2.97793
244126_at	PEX11G	0.0655951	-1.22068	-0.715025	-0.226529	-1.26029	-0.682018	-0.090542	1.02904	2.97774
221498_at	SNX27	0.0868761	-2.40469	-1.95055	-1.96259	-2.89136	0.934538	1.54167	2.97277	2.97759
212699_at	SCAMP5	0.0589625	-0.836101	-0.803958	0.0924824	-0.836101	-0.836101	0.566774	-0.453239	2.96395
1552280_at	TIMD4	0.0672539	-0.447419	-0.447419	-0.447419	-0.447419	-0.447419	-0.444653	-0.447419	2.9502
243296_at	NAMPT	0.124621	1.33649	0.966602	1.14838	1.97058	-2.92969	-3.0954	-1.9219	2.94793
201403_s_at	LOC100505828 /// MGST3	0.0727699	-2.08987	-1.39216	-1.29298	-0.440006	0.112684	1.07031	0.547721	2.94727
203665_at	HMOX1	0.0999121	-2.06365	-1.85385	-1.69502	-0.899395	1.88417	0.498299	0.473182	2.94648
229682_at	MAPRE3	0.0550204	-0.371843	-0.522308	-0.553085	-0.183078	-0.593437	-0.358164	-0.568815	2.93565
215051_x_at	AIF1	0.0791985	-0.860834	0.562781	1.36111	-0.808923	-0.953644	-0.458132	-1.39095	2.93338
201540_at	FHL1	0.134307	2.8614	-2.18315	-2.01932	2.64248	-0.753679	-1.97359	-2.33942	2.92477
206351_s_at	PEX10	0.0549536	-0.91397	-0.833396	0.366455	-1.04009	-0.833396	-0.328933	0.571392	2.91855
202175_at	CHPF	0.0653815	-1.38622	-1.23351	-0.692294	-1.32436	-1.2857	1.19618	1.42813	2.91262
1552930_at	MMEL1	0.0546706	-0.486537	-0.139289	-0.385397	-0.494628	-0.526993	-0.432596	-0.545873	2.90638
201141_at	GPNMB	0.0682393	-0.607195	-0.558275	-0.468749	-0.603358	-0.347569	-0.513832	-0.00864969	2.90222
201389_at	ITGA5	0.0584471	-0.222944	-0.950972	-0.760409	-0.748742	-0.84519	-0.74252	1.02777	2.90073
226752_at	FAM174A	0.0988391	-1.03243	-3.13056	-1.31612	-1.95405	-0.908587	2.15005	2.40638	2.89599
238638_at	SLC37A2	0.0558832	-0.791206	-0.791206	-1.15339	-0.866619	-0.572906	-0.576875	1.47117	2.89211
209894_at	LEPR	0.0895898	-1.61839	-1.20172	-1.69032	-1.71562	1.87571	0.794341	0.0879816	2.88961
234742_at	SIRPG	0.0497567	-0.462077	-0.462077	-0.462077	-0.462077	-0.462077	-0.458742	-0.301996	2.88629
205950_s_at	CA1	0.0645821	0.319728	-0.857419	-0.855157	-0.224962	-0.807655	-0.351635	-0.445734	2.88032
217281_x_at	IGH /// IGHA1 /// IGHA2 /// IGHG1 /// IGHG2 /// IGHG3 /// IGHM /// IGHV4-31	0.124049	-1.81716	-2.15009	0.792183	-3.73244	-0.463934	2.19955	2.02235	2.87796
1568658_at	C2orf74 /// KIAA1841	0.0938938	-2.13602	-0.433193	-0.699259	-2.6771	0.533599	0.830002	1.49442	2.86106
206420_at	IGSF6	0.0639358	-0.433565	-0.431688	-0.433565	-0.433565	-0.433565	-0.433565	-0.433565	2.86003
224676_at	TMED4	0.0868884	-0.368157	-2.44261	-0.874524	1.13059	-2.69388	0.621676	1.11532	2.84816
223356_s_at	MTIF3	0.0891455	-2.55319	-0.0704291	-0.134691	-3.19732	0.501121	1.06965	1.49604	2.8478
209217_s_at	WDR45	0.0890165	-0.94598	-3.35087	-2.36695	-1.0547	-1.45044	2.62004	2.56351	2.84183
1552915_at	IFNL2	0.0610042	-0.446277	-0.446277	-0.446277	-0.446277	-0.446277	-0.393556	-0.395313	2.84174
214411_x_at	CTRB2	0.0538358	-1.30531	-0.788737	-0.599208	-0.808131	-0.455519	0.302597	0.535321	2.8414
211432_s_at	TYRO3	0.0480451	-0.468608	-0.468608	-0.468608	-0.475577	-0.468608	-0.371034	-0.304824	2.83842
1560921_at	ZNF169	0.0653481	0.248562	-0.588651	-0.629749	-0.119358	-0.720554	-0.715857	-0.553033	2.83496
236667_at	TMEM120B	0.0640082	-2.46112	0.282063	0.908337	-1.72297	-0.00573687	0.441739	-0.0286843	2.82445
221802_s_at	KIAA1598	0.0612738	-0.447223	-0.447223	-0.447223	-0.447223	-0.336115	-0.427021	-0.447223	2.82036
244413_at	CLECL1	0.131569	-5.40089	1.07487	1.50313	1.11798	1.76591	0.292928	-2.65769	2.81937
202990_at	PYGL	0.0587686	-0.450534	-0.456383	-0.456383	-0.464181	-0.257514	-0.456383	-0.456383	2.81521
1567623_at	ABLIM2	0.0535722	-0.435782	-0.435782	-0.355488	-0.435782	-0.435782	-0.435782	-0.435782	2.81192
202806_at	DBN1	0.0539877	-0.930568	0.444535	-0.56068	-0.974546	-0.74209	-0.274037	0.206582	2.80758
235142_at	ZBTB8A	0.125473	-3.69229	0.519234	2.01621	-3.69229	1.30988	1.92812	-0.68321	2.80145
223136_at	AIG1	0.106597	-5.93586	0.91447	0.468161	-1.89624	0.515905	1.57044	1.84445	2.7952
220491_at	HAMP	0.0559601	0.0356154	-1.31286	-0.105479	0.00192116	-0.514724	-0.113201	-1.06787	2.79293
204112_s_at	HNMT	0.0643242	-0.423163	-0.423163	-0.423163	-0.423163	-0.423163	-0.423163	-0.423163	2.79288
203216_s_at	MYO6	0.0718304	-1.66108	0.327927	-0.465164	-1.59261	1.13243	0.114534	-0.675133	2.79164
219697_at	HS3ST2	0.0546123	-0.431415	-0.369317	-0.431415	-0.431415	-0.431415	-0.431415	-0.419587	2.78583
221589_s_at	ALDH6A1	0.12432	-3.13942	1.19103	0.871753	-4.5631	1.43811	1.44478	0.394232	2.77517
205531_s_at	GLS2	0.0505438	-0.44265	-0.441927	-0.391367	-0.445539	-0.445539	-0.353086	-0.416647	2.7701
1552882_a_at	AMER1	0.0503966	-0.484737	-0.508292	-0.508292	-0.505348	-0.508292	-0.11669	-0.334574	2.76291
224975_at	NFIA	0.0598809	-0.311388	1.63405	-0.222804	-0.0422296	-1.23129	-0.928066	-1.3778	2.76178
223870_at	CDRT1 /// FBXW10 /// LOC100996906	0.0498988	-0.423237	-0.423237	-0.423237	-0.423237	-0.423237	-0.402749	-0.399822	2.74946
218297_at	FAM188A	0.0595396	1.48866	-1.74213	-1.58471	0.185926	-0.721648	-1.56408	0.52898	2.74363
231951_at	GNAO1	0.062295	-1.77208	1.02673	1.38718	-1.2772	-1.60842	0.0827538	-0.0964948	2.74031
1552473_at	GAMT	0.0954761	0.206067	0.206067	0.413742	-0.00649386	0.78267	0.21584	-4.4263	2.73237
221636_s_at	2002-03-01	0.0653544	-1.5606	-1.32447	0.323137	-0.502274	0.309183	-0.457193	0.281276	2.73068
207051_at	SLC17A4	0.0532402	-0.414791	-0.414791	-0.414791	-0.414791	-0.414791	-0.402841	-0.414791	2.72567
1559561_at	FBXO18	0.0564717	-1.07559	-0.0733797	-0.572634	-1.22056	-0.60222	0.76167	-0.0637644	2.71727
202252_at	RAB13	0.0755199	-0.776777	-0.634666	-1.78195	-2.43497	1.08661	0.296335	1.04502	2.71708
224405_at	FCRL5	0.122365	-1.06585	-1.92209	0.659496	-2.66597	-2.31245	2.29181	2.04564	2.71689
239468_at	MKX	0.0488877	-0.414258	-0.414258	-0.414258	-0.414258	-0.402333	-0.405314	-0.414258	2.71324
240886_at	CASR	0.0568577	0.161946	-1.95272	-1.84269	-0.450247	-0.442245	-0.0381173	1.09424	2.71075
206214_at	PLA2G7	0.0592561	-0.410265	-0.410265	-0.410265	-0.410265	-0.410265	-0.410265	-0.410265	2.70775
202340_x_at	NR4A1	0.0880588	1.98461	-1.69745	0.133069	2.43197	-2.74127	-2.57686	-0.546564	2.69962
65086_at	YIPF2	0.0572559	-1.42866	-0.906215	-0.256173	-1.08197	-0.398219	0.969276	0.169965	2.69951
231579_s_at	TIMP2	0.154351	0.481921	-5.3152	-5.22534	1.19527	0.151974	2.20539	1.69849	2.69939
206580_s_at	EFEMP2	0.0694831	0.0516796	-1.3071	-1.00531	-1.00531	-1.00531	-1.00531	2.12444	2.68974
227561_at	DDR2	0.0538736	-0.530572	-1.77779	-0.644793	-0.858495	-0.548995	0.3095	0.876918	2.68971
216041_x_at	GRN	0.115358	-4.91055	-0.403708	1.40529	0.251521	-2.29248	0.952331	2.51064	2.68726
216647_at	TCF3	0.072196	-0.758424	-1.21029	-1.21029	-1.30623	-1.05244	-0.099201	2.46651	2.68625
207224_s_at	SIGLEC7	0.0545045	-0.406585	-0.406585	-0.406585	-0.406585	-0.40447	-0.406585	-0.406585	2.68134
213508_at	SPTSSA	0.138946	-5.06869	1.52066	1.64806	-4.79891	0.773524	2.53908	1.34006	2.67996
219550_at	ROBO3	0.050078	0.00536597	-0.486245	-0.479262	-0.486245	-0.486245	-0.486245	-0.452726	2.6785
227721_at	CPAMD8	0.0559304	-1.00864	-1.13223	-1.05924	-0.650503	-1.12153	0.474509	1.38931	2.67003
213540_at	HSD17B8	0.0994258	-3.90194	-0.42138	1.26445	-1.64954	0.144038	1.5738	0.49163	2.66756
215146_s_at	TTC28	0.0950671	1.75889	1.49766	0.110685	-0.714357	-1.64803	-1.6781	-1.67058	2.6655
202672_s_at	ATF3	0.142296	1.94641	-4.34356	-4.51459	1.21484	2.0431	-1.70415	0.924763	2.66156
222762_x_at	LIMD1	0.122084	0.623322	-5.41787	-3.36908	0.410641	1.34228	1.04637	0.946968	2.65998
221188_s_at	CIDEB	0.0485623	-0.775749	-0.634405	-0.788383	-0.204057	-0.276703	0.114953	-0.377775	2.65756
53071_s_at	OGFOD3	0.0721084	-1.67416	-2.53705	-0.733827	0.0427759	-0.603287	1.2936	0.901243	2.65653
1552316_a_at	GIMAP1	0.0601892	0.175434	-0.68411	-0.68411	-0.220762	-0.68411	-0.68411	-0.146895	2.65502
226616_s_at	NDUFV3	0.118921	-3.22271	-0.72956	-0.0801951	-3.507	0.806418	1.71246	2.20536	2.65327
218723_s_at	RGCC	0.100109	1.4282	-0.215616	-2.69263	1.24133	-3.27839	-0.161199	0.44458	2.65208
228071_at	GIMAP7	0.0582575	-0.407751	-0.407751	-0.407751	-0.377196	-0.407751	-0.398102	-0.407751	2.65095
210040_at	SLC12A5	0.0481293	-0.479641	-0.336553	-0.0659448	-0.449986	-0.464813	-0.411433	-0.518194	2.64606
241844_x_at	TMEM156	0.0887922	1.73737	-0.259062	-1.2568	1.34207	-2.18137	-1.14562	-1.18363	2.64388
242217_s_at	FBRS	0.0528103	-0.480274	-0.923829	-0.478045	0.509367	-0.405976	0.0308921	-1.17272	2.64021
218300_at	PAGR1	0.147216	-5.67673	1.96685	2.18226	-4.53714	1.19415	1.35536	1.70558	2.63948
206697_s_at	HP	0.0479597	-0.274165	-0.821115	-0.816888	-0.301216	-0.808434	-0.277546	0.334497	2.63727
230228_at	SSC5D	0.0579493	-0.67645	-1.13903	-1.14357	-0.65831	-0.839715	-0.426111	1.79066	2.63601
217778_at	SLC39A1	0.0869892	-4.95799	-0.376982	0.570088	-2.77482	0.918048	2.07979	1.94509	2.6354
242817_at	PGLYRP2	0.052805	-0.606021	-0.606021	-0.606021	-0.606021	-0.606021	0.187387	-0.0346673	2.63498
211433_x_at	FAM214B	0.0850426	-2.26128	-2.36021	-1.35823	-1.37514	-0.147393	2.15928	1.96649	2.63279
214450_at	CTSW	0.0582243	-0.438711	-0.438711	-0.438711	-0.416755	-0.438711	-0.189352	-0.438711	2.62418
224553_s_at	TNFRSF18	0.0521465	-0.466542	-0.478009	-0.211392	-0.379389	-0.484889	-0.457368	-0.283063	2.62277
215081_at	KIAA1024	0.0690223	-1.16378	-1.16378	-1.16378	-1.16378	-1.15758	0.801718	1.92708	2.61841
223405_at	NPL	0.0562078	-1.00314	0.331224	0.606528	-0.146255	0.149696	-0.304554	-2.05961	2.61366
206539_s_at	CYP4F12	0.0522325	-0.707205	-0.1495	-0.086378	-1.31912	-0.710176	0.0116474	0.308694	2.60486
213428_s_at	COL6A1	0.0495633	-0.38957	-0.38957	-0.38957	-0.38957	-0.38957	-0.38957	-0.415115	2.5967
211410_x_at	KIR2DL2 /// KIR2DL4 /// KIR2DL5A /// KIR2DL5B /// KIR3DL3 /// KIR3DS1	0.0475123	-0.376849	-0.376849	-0.358967	-0.376849	-0.373988	-0.376849	-0.499881	2.59307
1552751_a_at	CIB3	0.0461583	-0.402865	-0.402865	-0.402865	-0.402865	-0.402865	-0.396723	-0.341446	2.59135
220054_at	IL23A	0.0589272	0.243951	-0.540862	-0.718779	0.976707	-0.823552	-0.657496	-1.32172	2.58982
219561_at	COPZ2	0.081355	-2.32791	-0.371058	-0.187461	-1.48054	-0.967605	1.76883	0.871748	2.5823
224135_at	WDR87	0.0459995	-0.401195	-0.401195	-0.401195	-0.401195	-0.401195	-0.373616	-0.361358	2.58047
218910_at	ANO10	0.0762586	-1.53411	-1.83726	-1.88307	-1.54022	0.921624	1.22095	1.32786	2.58016
228551_at	DENND5B	0.0853121	-1.22877	-1.68655	-2.1942	0.509715	-2.72857	1.90977	2.06295	2.57951
209108_at	TSPAN6	0.0521799	-0.390684	-0.390684	-0.390684	-0.390684	-0.390684	-0.390684	-0.390684	2.57852
1552889_a_at	EXOC3L2	0.0512878	-0.788412	-0.588342	-0.572463	-0.667735	-1.08375	0.415182	0.478696	2.57466
203227_s_at	TSPAN31	0.0948708	-2.76442	-0.753986	1.32396	-1.74372	-1.75363	1.17221	2.07152	2.56205
205199_at	CA9	0.0464327	-0.378876	-0.331749	-0.331749	-0.331749	-0.378876	-0.367094	-0.570329	2.55772
220088_at	C5AR1	0.0559581	-0.38827	-0.38827	-0.38827	-0.383363	-0.38827	-0.38827	-0.38827	2.55767
221731_x_at	VCAN	0.0599884	-0.0859708	-0.470682	-0.470682	-0.305445	-0.470682	-0.470682	-0.470682	2.55655
217235_x_at	IGLL5	0.123116	-3.15654	-1.37006	0.322565	-2.73779	-0.368121	2.093	2.46361	2.54383
221156_x_at	CCPG1	0.121122	-0.295441	-5.4534	-2.40046	-1.47479	1.04313	2.4033	2.06865	2.53823
211582_x_at	LST1	0.0578924	0.0534207	-0.468147	0.380706	-0.217123	-0.843549	-0.798156	-0.656529	2.53189
204748_at	PTGS2	0.0559961	-0.383561	-0.383561	-0.383561	-0.383561	-0.383561	-0.383561	-0.383561	2.5315
208889_s_at	NCOR2	0.0455728	-0.42445	-0.42445	-0.42445	-0.42445	-0.42445	-0.277412	-0.301419	2.5313
203535_at	S100A9	0.0545037	-0.327958	-0.393952	-0.393952	-0.390479	-0.393952	-0.393952	-0.393952	2.53062
221122_at	HRASLS2	0.0907108	-1.72302	-2.29756	-2.24874	-1.84619	0.737354	2.05616	1.88493	2.52781
221185_s_at	IQCG	0.0699616	-1.11598	-1.11598	-0.685864	-1.03627	0.544705	-0.0611133	0.600504	2.50963
1554208_at	MEI1	0.110783	-2.09965	-3.37947	-0.348316	-2.46788	1.06173	2.48749	1.50854	2.49198
227366_at	RILP	0.0645458	-1.28486	-0.99446	-0.847364	-1.39494	-1.33041	0.909249	2.08602	2.4884
233894_x_at	COL26A1	0.051623	-0.222313	-0.744542	-0.660412	-0.616166	-0.862947	0.356002	-0.0179084	2.48729
221551_x_at	ST6GALNAC4	0.077277	-1.92898	-2.63989	-0.750686	-0.976316	-0.68622	1.95687	1.86017	2.48692
229742_at	C15orf61	0.0622339	-0.81546	-2.16815	-1.61867	0.487132	-0.547184	1.1659	0.254411	2.48466
220734_s_at	GLTPD1	0.0622017	-2.16306	0.873156	-0.974391	-0.458934	-1.27894	0.73227	0.769389	2.48027
213355_at	ST3GAL6	0.0554962	-0.377964	-0.377964	-0.377964	-0.377964	-0.377964	-0.377964	-0.352973	2.46957
229396_at	OVOL1	0.0484559	-0.568497	-0.571704	-0.420971	-0.394032	-0.576194	-0.350416	0.221727	2.46155
201105_at	LGALS1	0.112369	-4.28776	-1.02102	-1.03628	0.120223	1.59769	1.65526	0.102779	2.45766
232820_s_at	GTSF1L	0.0468448	-0.378058	-0.352358	-0.262409	-0.375488	-0.378058	-0.378058	-0.455157	2.45663
236285_at	KLHDC7B	0.0673816	-1.14174	0.0416629	1.82418	0.250097	-1.15086	-0.761322	-1.14402	2.45517
1564876_s_at	FOXP2	0.046526	-0.367934	-0.367934	-0.136233	-0.357342	-0.407654	-0.357342	-0.561238	2.45484
205237_at	FCN1	0.0633199	0.0162769	-0.649308	0.495016	-0.207826	-0.715418	-0.696369	-0.727743	2.45451
205831_at	CD2	0.0449956	-0.372231	-0.372231	-0.372231	-0.372231	-0.372231	-0.372231	-0.366551	2.45105
218454_at	PLBD1	0.0745723	-1.07842	-1.46403	-1.09257	-0.686904	1.39644	0.638576	-0.672753	2.44833
214203_s_at	PRODH	0.0530403	-0.7748	-1.22784	-0.699894	-0.814509	-1.09969	1.04459	0.74136	2.44524
217150_s_at	NF2	0.0555173	-0.377832	0.638611	0.989733	-0.169331	-1.07863	-0.936732	-1.18288	2.44273
235616_at	TSHZ2	0.0559654	-0.883357	-0.898138	-0.883357	-0.892225	-0.883357	1.04112	0.600651	2.44236
201212_at	LGMN	0.0692045	-1.31312	0.0365522	0.876821	-0.547869	-0.900356	-0.878079	0.478144	2.43058
228283_at	CMC1	0.0790139	-1.21708	0.757087	1.52959	-4.23437	1.00853	-0.0901383	0.28147	2.42225
201645_at	TNC	0.0486252	-0.37586	-0.37586	-0.37586	-0.37586	-0.316486	-0.37586	-0.37586	2.4213
231969_at	STOX2	0.0474603	-0.366659	-0.366659	-0.366659	-0.366659	-0.366659	-0.366659	-0.366659	2.41995
227522_at	CMBL	0.0469258	-0.36763	-0.36763	-0.355471	-0.36763	-0.36763	-0.36763	-0.36763	2.41663
231371_at	TDRD10	0.0467917	-0.36348	-0.36348	-0.36348	-0.36348	-0.36348	-0.36348	-0.36348	2.39897
202838_at	FUCA1	0.0675134	-2.64937	0.859366	-0.210843	-0.918926	0.40283	-0.106732	0.356271	2.3971
206756_at	CHST7	0.0484833	-0.606031	-0.606031	-0.602875	-0.401496	0.37877	-0.199485	-0.595931	2.3913
222125_s_at	P4HTM	0.0646619	0.0692101	-3.02462	-1.52499	1.41302	-0.179377	0.433084	-0.485608	2.38936
242064_at	SDK2	0.104806	2.3689	-1.41783	-1.41783	1.70767	-1.41783	-1.41783	-1.36011	2.38772
230769_at	DENND2C	0.0603218	-0.310267	-1.57801	-1.42541	0.125759	0.337232	-0.696151	0.559606	2.38656
207289_at	MMP25	0.0451131	-0.339263	-0.479687	-0.479687	-0.479687	-0.482387	-0.228544	-0.0881202	2.3855
201506_at	TGFBI	0.0610684	-0.421867	-0.568324	-0.568324	0.652546	-0.568324	-0.568324	-0.568324	2.38361
219541_at	LIME1 /// SLC2A4RG /// ZGPAT	0.092093	-3.08821	-2.21846	-0.676794	-0.745115	0.578519	1.51718	1.67402	2.3798
243430_at	SEZ6	0.0461884	-0.531716	-0.531716	-0.531716	-0.531716	-0.531716	-0.398339	0.478544	2.36569
229145_at	ANAPC16	0.0812935	1.73379	-2.48433	-1.58642	1.75443	-3.41011	-0.0579052	0.870969	2.36542
233891_at	MUC3	0.0447905	-0.537363	-0.537363	-0.406639	-0.145861	-0.422057	-0.239714	-0.263848	2.36404
205382_s_at	CFD	0.0530798	-0.525348	-0.630842	-0.697867	-0.0311049	0.775538	-0.59762	-0.919345	2.36085
228427_at	FBXO16	0.0754249	-1.46487	-0.990873	-0.225294	-1.63529	-1.4409	1.21133	1.94895	2.35371
204647_at	HOMER3	0.0825454	-1.07597	-1.89625	-1.93869	2.1612	-0.908224	0.507664	0.0303757	2.35291
65133_i_at	INO80B /// INO80B-WBP1	0.0457686	-0.393994	-0.393994	-0.23542	-0.396388	-0.427504	-0.331761	-0.286284	2.33946
217559_at	RPL10L	0.0576084	0.765718	-0.752906	0.459631	1.23438	-1.58488	-1.19977	-1.31603	2.3352
206595_at	CST6	0.0463972	-0.3694	-0.3694	-0.355317	-0.270261	-0.3694	-0.3694	-0.3694	2.32763
221681_s_at	DSPP	0.0506419	-0.265136	-0.331242	0.188165	0.684638	-0.91001	-0.680662	-1.03953	2.32516
202201_at	BLVRB	0.0810956	-3.34007	0.0727509	-0.501173	-1.96589	0.51734	1.23515	1.57142	2.32479
58780_s_at	ARHGEF40	0.0705493	-0.429372	-0.948393	-0.941745	-0.938199	-0.939972	-0.393914	1.89137	2.32219
210263_at	KCNF1	0.0489669	-0.0141153	-1.48642	-0.768058	-0.233046	-0.380824	-0.227573	0.344384	2.31476
218446_s_at	TVP23B	0.0696869	-0.26974	-2.5973	-0.950577	-2.35751	0.250277	1.52528	1.37891	2.31108
217207_s_at	BTNL3	0.0524007	-0.82572	-0.710097	-0.424948	-0.844469	-0.816345	-0.347606	1.43672	2.30545
201657_at	ARL1	0.13588	-5.15818	0.978918	1.77893	-4.25996	1.59901	1.91215	1.3985	2.3022
215388_s_at	CFH /// CFHR1	0.0486226	-0.355441	-0.355441	-0.348488	-0.355441	-0.351733	-0.333192	-0.340608	2.29956
202011_at	TJP1	0.0612293	-0.680984	-0.632846	1.11902	-0.680984	-0.657603	-0.100582	-0.565454	2.29667
218345_at	TMEM176A	0.0473652	-0.349573	-0.349573	-0.344623	-0.349573	-0.349573	-0.329776	-0.349573	2.28342
1553229_at	ZNF572	0.0590591	-0.914396	1.24164	0.682431	-0.839478	-0.751716	-0.736733	-0.578334	2.2814
217161_x_at	ACAN	0.0457831	0.690215	-0.59979	-0.469633	-0.434924	-0.605575	-0.515911	-0.556404	2.27814
228622_s_at	DNAJC4	0.0740883	-0.0420712	-2.13449	-0.763056	1.31481	-3.69625	1.5029	0.965516	2.27314
201278_at	DAB2	0.0541121	-0.398578	-0.463525	-0.463525	-0.450295	-0.463525	-0.146005	-0.0714358	2.27148
204278_s_at	EBAG9	0.0614844	-0.51745	-1.25807	-0.860391	-2.01236	-0.250623	0.334344	1.87715	2.26371
219882_at	TTLL7	0.0462277	-0.607444	-0.607444	-0.607444	-0.607444	0.191271	0.343027	-0.607444	2.25994
225532_at	CABLES1	0.0735924	-1.41609	-1.42897	-1.01313	-1.28732	-0.323637	1.03711	1.68958	2.25405
210078_s_at	KCNAB1	0.0601078	-0.742402	-0.742402	-0.742402	-0.733453	-0.742402	0.452271	0.699856	2.25397
209770_at	BTN3A1	0.102449	0.731669	-5.35603	-2.22212	1.06421	-1.02561	0.933804	2.10749	2.25095
213877_x_at	TCEB2	0.0966164	0.199371	1.79953	2.11592	0.542568	-0.358325	0.0492218	-5.81088	2.24569
215760_s_at	SBNO2	0.0445807	-0.106713	-0.912095	-1.14321	-0.401289	-0.567379	0.184728	0.297544	2.23735
242966_x_at	RFX2	0.047558	-0.732374	0.0802307	-0.414894	-0.847603	-0.16103	0.328693	-0.55713	2.23717
200925_at	COX6A1	0.0522044	-1.41126	0.580079	0.798602	-1.37312	-0.622989	0.292423	-0.222496	2.23449
1554462_a_at	DNAJB9	0.0910172	-0.852278	-2.66997	-0.151277	-1.70398	-0.694807	1.39804	1.88061	2.22942
218628_at	CCDC53	0.0822346	-2.88547	-0.0962661	0.56804	-2.92798	0.00913712	2.04989	1.14997	2.22703
201780_s_at	RNF13	0.0625753	0.053169	-1.47301	-1.86406	-2.07153	1.68254	1.49136	-0.707205	2.22132
201841_s_at	HSPB1	0.0668675	1.06849	0.368818	-0.172592	-0.504681	-0.582905	-0.645194	-1.70991	2.21722
228409_at	PLIN4	0.0460781	-0.50647	-0.510872	-0.455846	-0.510872	-0.510872	0.112021	-0.0244431	2.21401
202733_at	P4HA2	0.0835499	-1.3682	1.79393	0.889087	-1.3682	0.674628	-1.28448	-1.01399	2.21384
226024_at	COMMD1	0.0853782	-3.82477	0.229218	0.998752	-2.19752	0.448015	1.31988	1.06031	2.2117
201568_at	UQCRQ	0.103828	-5.02149	1.47593	1.95212	-3.44264	1.0992	1.89921	0.51507	2.20821
221141_x_at	EPN1	0.0673851	0.458492	-2.73411	-2.1877	-0.0410835	-0.911871	0.982352	1.24255	2.20701
225254_at	CCDC97	0.0480687	-1.43426	0.14224	0.423758	-0.6616	0.474864	0.187283	-1.2229	2.20382
235775_at	TMTC2	0.0546586	-0.695333	-0.695333	-0.695333	-0.674973	-0.526895	0.920568	-0.110425	2.19959
212099_at	RHOB	0.0833049	1.49136	-1.13049	-1.91447	0.896306	0.120033	-0.6511	-1.62016	2.19952
225981_at	HID1	0.0547464	-0.834801	-0.815962	-0.430873	-0.854748	-0.839233	0.470622	0.856264	2.19936
229469_at	LOC101060193 /// XAGE2 /// XAGE2B	0.0621841	0.161752	0.161752	0.161752	-0.000533835	0.0522091	0.831181	-3.50185	2.19844
206998_x_at	PRB3	0.0517805	-0.359198	-0.396143	0.272227	-0.834782	-1.54144	-0.114689	0.753184	2.19606
216603_at	SLC7A8	0.0665609	-1.00467	-0.969946	-0.955064	-0.972923	-0.982844	1.16018	1.14827	2.192
219666_at	MS4A6A	0.0511913	-0.333762	-0.333762	-0.333762	-0.333762	-0.333762	-0.314306	-0.333762	2.18337
1570585_at	MPZL3	0.066623	2.0838	-0.381003	-0.885914	-0.141394	-1.25758	-1.26714	-0.585955	2.1818
227738_s_at	ARMC5	0.0531806	0.0969071	-2.27076	-1.56715	0.235932	-0.106544	0.452947	0.218978	2.17211
207752_x_at	PRB1	0.0535151	-0.87876	-0.542929	-0.0702996	-0.737852	-1.10891	0.0254006	1.0188	2.1719
225897_at	MARCKS	0.0851097	-0.342723	-3.26676	-1.63209	1.29317	0.142168	0.339715	0.315226	2.17152
223376_s_at	BRI3	0.0768181	0.678277	-2.92529	-2.39495	1.93646	-1.87101	0.828235	0.513688	2.17054
203335_at	PHYH	0.0611831	-0.128921	-1.10677	-1.51502	0.618153	-1.28865	0.588817	0.139008	2.16902
229555_at	GALNT5	0.0477564	-0.743032	-0.492925	-0.492925	-0.632769	-0.490235	-0.492925	0.980825	2.16682
217996_at	PHLDA1	0.0464242	-0.350164	-0.375311	-0.117107	-0.278316	-0.375311	-0.375311	-0.393273	2.16631
203188_at	B3GNT1	0.0781201	-2.36428	-0.236079	0.265224	-2.33164	0.533945	1.17515	0.799752	2.16376
231148_at	IGFL2	0.0457045	-0.340528	-0.336807	-0.336807	-0.336807	-0.336807	-0.307043	-0.303322	2.1634
224988_at	C6orf89	0.0793199	-1.91119	-1.87454	-1.00099	-1.39294	-0.118265	1.83432	1.72962	2.15888
203230_at	DVL1	0.102088	1.30838	-3.1096	-4.68131	2.1106	-1.0852	0.136146	1.60635	2.15645
211416_x_at	GGTLC1	0.0595182	-0.605559	-1.94526	-1.16851	-0.900246	-0.285246	0.348972	1.77756	2.15553
206632_s_at	APOBEC3B	0.140506	-4.54366	0.553619	0.162439	-2.9365	2.11834	1.95259	0.687549	2.14884
227043_at	CCDC159	0.0492995	-0.345877	-0.199827	-0.581618	-0.166496	-0.97856	-0.84766	0.815254	2.14849
224779_s_at	FAM96A	0.058592	-2.72274	1.03501	1.07939	-1.68872	0.765413	0.0287293	-0.215353	2.14115
203186_s_at	S100A4	0.0763776	-0.610711	-1.57903	-1.27039	2.11577	-0.393545	-0.649385	-0.319173	2.13659
220214_at	ZNF215	0.105823	-3.11526	1.70209	1.70209	-3.13536	-1.28128	2.06261	0.615516	2.13044
239435_x_at	SHROOM1	0.0496355	-0.416304	-1.03871	-1.21947	-0.600614	-0.447495	0.105438	1.0355	2.13002
224464_s_at	NUDT22	0.0943167	-3.52801	0.313913	1.11408	-2.08431	0.1221	1.84047	0.378607	2.12875
218132_s_at	TSEN34	0.060574	-2.73455	-0.027355	0.904796	-1.50072	-0.935778	1.54092	0.804236	2.12394
224707_at	CYSTM1	0.0880219	-4.33687	-1.0285	0.0875267	-1.16789	1.74701	1.45763	0.931823	2.12107
207525_s_at	GIPC1	0.0501311	-1.06395	-1.22119	-0.0209109	-0.826398	-0.866546	0.488478	1.14759	2.11451
226436_at	RASSF4	0.0478365	-0.451296	-0.421245	-0.437272	-0.451296	-0.294228	-0.419242	0.194606	2.10827
212761_at	TCF7L2	0.0613052	0.385574	-0.730754	-0.70145	0.81536	-0.734103	-0.73187	-0.691682	2.10248
202988_s_at	RGS1	0.0611121	-0.0925963	0.471488	0.59271	0.486035	-1.33552	-1.07045	-0.939531	2.10071
204059_s_at	ME1	0.0476994	-0.318473	-0.318473	-0.318473	-0.318473	-0.311522	-0.318473	-0.318473	2.09497
213135_at	TIAM1	0.0595082	-0.604299	1.70902	-0.530018	-0.604299	-0.600903	-0.604299	-0.604299	2.0749
225427_s_at	APOA1BP	0.0655828	-3.02485	-0.517326	0.831972	-1.08659	-0.787186	1.2535	1.32048	2.07293
204340_at	TMEM187	0.0563324	-2.01695	-0.332138	0.481495	-1.8066	-0.302371	0.467604	1.46778	2.07106
202325_s_at	ATP5J	0.0961097	-4.76616	1.83962	1.59227	-3.11719	1.31524	1.6978	0.0576272	2.06717
204480_s_at	C9orf16	0.0647787	-0.722243	0.0238264	1.45705	0.506577	-1.28842	-0.864577	-0.880392	2.06435
213786_at	TAX1BP1	0.0504294	-0.664985	-0.333755	-1.85328	-0.590342	0.412012	0.0254657	0.510648	2.05683
215399_s_at	OS9	0.0781517	-1.18608	0.248226	0.116447	-3.34449	-0.33715	1.67144	0.850248	2.05429
221582_at	HIST3H2A	0.0601218	-2.20635	-0.720329	-0.461588	1.20131	-0.500978	-0.735776	1.13643	2.05091
218559_s_at	MAFB	0.0549053	-0.171644	0.719855	-0.591173	-0.140893	-0.613138	-0.604352	-0.620825	2.04791
209059_s_at	EDF1	0.0478122	-1.76492	0.485144	0.836456	-0.634033	-0.680875	0.00836456	-0.0284395	2.04262
212739_s_at	NME4	0.0577253	0.43662	-0.700279	-0.989445	0.842185	-0.75372	-0.787395	-0.421362	2.03545
216823_at	RPS3A /// SNORD73A	0.055237	1.89786	-0.633558	-0.00928015	0.346225	-1.40747	-1.60572	-0.751742	2.03511
207555_s_at	TBXA2R	0.0492956	0.869788	-0.44494	-0.998999	-0.265497	-0.311251	0.320733	-1.49229	2.03367
222785_x_at	C11orf1	0.0776959	-3.38785	-0.0890019	0.365483	-0.833294	0.344824	0.48176	1.14047	2.03291
226870_at	COMTD1	0.0809257	-3.53054	0.855833	0.0765478	-1.39175	1.9044	0.867407	-0.623266	2.02785
218638_s_at	LOC100130872 /// SPON2	0.0518286	0.101362	-1.05299	-1.1855	0.176748	-0.739665	0.918831	-0.692549	2.02607
217757_at	A2M	0.0478101	-0.307524	-0.307524	-0.303155	-0.307524	-0.307524	-0.302864	-0.307524	2.0215
1566363_at	DNTT	0.0462424	-0.395084	-0.248507	-0.350645	-0.396517	-0.379315	-0.377882	0.0106005	2.01752
211646_at	IGH /// IGHA1 /// IGHG1 /// IGHG2 /// IGHG3 /// IGHM	0.0468068	-0.474142	-0.474142	-0.472199	-0.474142	-0.474142	-0.0699554	0.239403	2.01005
238694_at	DGKE	0.0496063	-0.513255	-0.838784	-1.95188	0.301616	0.545237	-0.182826	0.0775962	2.00416
204091_at	PDE6D	0.0815575	-2.88558	1.07122	1.29616	-1.94029	0.535694	-0.0323505	0.427289	2.00134
233974_s_at	FAM129B	0.0502341	-1.52435	-0.269083	-0.377434	-0.445655	-1.12305	1.15313	0.456469	2.00068
203673_at	TG	0.0459925	-0.600653	1.48347	-0.579647	-0.600653	-0.585648	-0.336574	-0.594651	1.99512
218084_x_at	FXYD5	0.0851494	1.22042	-1.58891	-1.00899	1.79869	0.113587	-0.698311	-2.35027	1.99421
235306_at	GIMAP8	0.0511957	-0.464718	-0.464718	-0.464718	0.611658	-0.464718	-0.464718	-0.464718	1.99077
223622_s_at	HYI	0.0738392	-2.49679	-0.968085	-1.3358	-0.312155	0.274018	1.2863	1.10245	1.98928
226066_at	MITF	0.0605359	-0.711279	1.68718	0.155326	-0.703383	-0.626	-0.711279	-0.711279	1.98921
241669_x_at	PRKD2	0.0572095	0.974039	-0.685454	-1.40911	-0.827623	-0.221377	-0.583417	0.3473	1.98673
223626_x_at	IFI27L2	0.0570942	-1.99983	0.818271	1.26933	-1.00005	-1.16226	0.661848	-0.155857	1.98607
225304_s_at	FUT5 /// NDUFA11	0.0734359	-2.30956	1.2897	1.46512	-1.36182	-0.688644	0.0191067	0.153335	1.98373
202635_s_at	POLR2K	0.0643854	-1.28343	1.21767	1.68361	-3.4601	0.699965	-0.404478	0.161549	1.96547
219689_at	SEMA3G	0.0627829	-0.705943	-0.697725	-0.700142	-0.702076	1.95266	-0.661472	-0.727212	1.96233
242517_at	KISS1R	0.0525236	-0.759167	-0.759167	-0.750875	-0.104088	0.965598	-0.266614	-0.586691	1.959
203029_s_at	PTPRN2	0.0593519	0.11288	-0.224664	1.61374	0.180827	-0.687142	-1.41483	-1.25702	1.95403
235146_at	TMCC3	0.064245	-0.569202	-1.35366	-1.06048	-0.0519902	1.49513	-0.0038775	-0.887948	1.9492
232382_s_at	PCMTD1	0.0881623	-0.0815496	-2.21901	-2.19678	-1.08865	-0.556809	1.70471	1.60772	1.94719
203152_at	MRPL40	0.066745	-3.37055	-0.420702	-0.225319	-0.616084	0.985187	0.82888	0.74899	1.94039
216032_s_at	ERGIC3	0.0614546	-0.439295	-0.562563	0.353705	-0.700332	-2.41421	0.805247	0.984545	1.93114
226845_s_at	MYEOV2	0.0579365	-2.27523	1.36672	1.73913	-0.209042	-0.321251	-0.267081	-1.34274	1.93066
210986_s_at	TPM1	0.0468553	-0.609861	-0.460125	-1.15482	0.150551	0.233163	0.109244	-0.521615	1.93048
215001_s_at	GLUL	0.100689	1.85849	1.5274	0.740774	0.872269	-1.0532	-3.07071	-2.35125	1.92987
211729_x_at	BLVRA	0.0678716	-2.34056	-1.47601	-1.47601	0.0184342	0.56665	1.23669	0.951509	1.92888
229860_x_at	C4orf48	0.0509675	-1.77326	-1.06423	-0.0207515	-0.100967	-0.340254	0.703907	0.451024	1.92753
228970_at	ZBTB8OS	0.0956745	-4.01655	1.86038	1.33391	-4.56996	0.934768	1.50287	1.66938	1.92405
227040_at	NHLRC3	0.0556089	-1.43241	-0.651971	0.143326	-1.54629	0.902108	0.52086	0.0455386	1.91712
205033_s_at	DEFA1 /// DEFA1B /// DEFA3	0.0585692	-0.408023	-0.584856	-0.584856	1.20545	-0.584856	-0.584856	-0.584856	1.89291
226737_at	SLC25A42	0.0491758	0.375746	-1.76364	-0.961582	-0.225376	-1.20136	0.953228	0.389254	1.88868
201792_at	AEBP1	0.070247	1.65586	-1.25999	-0.00718807	0.891044	-1.81311	-1.44331	-0.146913	1.87017
224887_at	GNPTG	0.0532127	-0.782679	-1.82766	-0.398626	0.985753	-1.6794	0.724954	0.66422	1.86818
203713_s_at	LLGL2	0.0748527	1.2845	-3.09629	-1.99566	1.45299	0.29529	-0.348784	-0.473794	1.86335
203189_s_at	MIR4691 /// NDUFS8	0.0701065	-2.70647	0.305858	0.52429	-1.24755	0.493811	0.333289	0.599471	1.86333
213227_at	PGRMC2	0.0530849	-1.62711	-0.657122	-0.0343791	-1.05852	-0.376211	0.755557	0.996532	1.86296
206650_at	IQCC	0.0488729	0.593268	-1.09315	-1.23249	-1.50104	-0.244454	0.12036	1.0324	1.85998
207982_at	HIST1H1T	0.0471282	-0.428263	-1.34439	-0.410106	-0.525095	-0.516017	-0.416158	1.44182	1.84731
227878_s_at	ALKBH7	0.0557783	-0.895445	-0.156781	0.377744	0.913879	-1.85813	0.159636	-0.338895	1.84218
228880_at	NAT8L	0.0452566	-0.0977365	-0.332482	-0.387819	-0.130356	-0.0557969	0.505728	-1.48407	1.83848
221501_x_at	NPIPA2 /// NPIPA3 /// NPIPA5 /// PKD1P1	0.100737	1.68576	-2.89317	-5.14171	1.73979	0.131643	0.176137	0.856262	1.83831
223788_at	GTPBP2	0.0631576	1.28247	-2.29887	-1.74967	-0.173932	-0.846535	0.341369	0.813276	1.82218
207076_s_at	ASS1	0.0757906	-2.42538	0.098245	0.0372689	-1.30656	1.43775	0.69345	-0.32308	1.81541
235518_at	SLC8A1	0.0446293	-0.426388	0.234656	0.166162	-0.426388	-0.426388	-0.426388	-0.426388	1.81129
227395_at	TBCEL	0.0812107	-1.94872	0.444936	-0.0691076	-2.74213	-0.27249	1.16236	1.68981	1.8105
216338_s_at	YIPF3	0.0545187	-1.8971	-1.00501	-0.120704	-1.25962	-0.470541	1.38748	1.33306	1.80729
222750_s_at	SRD5A3	0.094686	-2.83204	-1.14351	-0.533957	-1.45739	1.77954	1.20502	0.850496	1.79635
228377_at	KLHL14	0.114954	1.65805	0.94606	1.60661	1.29173	-0.630297	-2.26238	-3.88667	1.78743
202449_s_at	RXRA	0.0652569	-1.01231	-2.64714	-0.510903	-0.556284	0.512942	0.931334	0.864923	1.78583
202403_s_at	COL1A2	0.0446977	-0.543816	-0.479725	-0.401432	-0.52051	-0.539446	0.41318	0.111661	1.78385
211252_x_at	PTCRA	0.0945248	1.11505	1.67851	1.74613	1.70105	0.925731	1.10604	-9.36075	1.77317
204132_s_at	FOXO3 /// FOXO3B	0.0763358	0.0318853	-2.50302	-1.76763	0.667472	-1.03268	0.53265	1.44488	1.77231
210036_s_at	KCNH2	0.0476422	-0.661917	-0.661917	-0.661917	1.22455	-0.670531	-0.168766	-0.425032	1.76077
207641_at	TNFRSF13B	0.0684633	-1.04271	-2.1844	-2.04423	0.872371	0.711864	0.863576	0.223749	1.75406
225301_s_at	MYO5B	0.0684263	-1.36478	-1.47204	-1.39084	0.737966	-0.582295	0.555184	1.1987	1.74553
206827_s_at	TRPV6	0.0680829	1.16919	-2.84332	-2.53879	-0.506688	-0.395948	0.615487	1.69337	1.73028
211760_s_at	VAMP4	0.115397	-3.78337	1.1789	1.05769	-3.83776	0.953637	1.58035	1.57325	1.72461
220647_s_at	COA4	0.0642103	-2.35406	-0.122674	0.875664	-2.18129	0.830841	0.394017	0.984055	1.72405
223064_at	RNF181	0.0692249	-3.45578	0.493335	1.23919	-1.31329	0.0754809	0.919912	0.672166	1.71549
203028_s_at	CYBA	0.070471	-0.784169	0.528325	1.51978	-1.45503	-2.09172	0.519782	0.467624	1.70503
213527_s_at	ZNF688	0.0477255	-0.746061	-0.618521	-0.760233	0.37953	-1.36959	0.0205286	1.11373	1.70487
205442_at	MFAP3L	0.0535865	-0.15421	-0.609303	-0.609303	1.25292	-0.609303	-0.609303	-0.609303	1.70409
226241_s_at	MRPL52	0.0584775	-1.90976	0.619489	1.40553	-1.26004	0.106678	0.0417063	-0.299394	1.7008
219100_at	OBFC1	0.0529892	-2.01447	-0.508809	-0.110761	-0.951161	0.962238	0.175833	0.624416	1.6988
234918_at	GLTSCR2	0.0565815	0.578178	-2.34419	-1.66081	-0.10437	-0.674265	0.293231	1.41977	1.69146
1565483_at	EGFR	0.0683346	-1.1676	1.40711	1.32142	-0.772423	-0.653466	-0.44378	-0.831901	1.68635
229804_x_at	CBWD1 /// CBWD2 /// CBWD3 /// CBWD5 /// CBWD6 /// LOC100653334 /// LOC101060578	0.065017	-1.09211	-0.269979	-0.782623	-2.48954	0.892646	0.857204	0.996441	1.67743
201200_at	CREG1	0.0731702	-2.44158	-0.454116	-0.103253	-1.183	1.05346	0.552445	0.796917	1.66766
212782_x_at	POLR2J	0.049839	-1.9698	1.08348	0.570174	-0.826885	0.0116378	-0.0974851	-0.1061	1.66571
1556499_s_at	COL1A1	0.0575767	0.182711	-0.725854	-0.725854	1.49461	-0.724439	-0.724439	-0.723024	1.65595
220256_s_at	OXCT2	0.0511282	-1.0556	-1.09702	-1.05887	-0.665329	0.954618	0.525103	0.315796	1.65013
203815_at	GSTT1	0.0607767	-1.29461	-0.580832	-0.510853	-0.755967	-0.834646	1.36079	0.755569	1.64222
1554201_at	CABP4	0.051266	-1.22914	0.070127	-0.0573767	-0.640069	-1.10418	-0.229507	1.56575	1.62695
210313_at	LILRA4	0.0570768	-0.0485449	-0.909316	-0.34596	1.60457	-1.44257	-0.493756	-0.229184	1.6137
227207_x_at	ZNF213	0.0746594	-2.9168	0.560651	0.572522	-2.47994	0.59389	1.18903	1.09406	1.61322
1569607_s_at	ANKRD20A1 /// ANKRD20A11P /// ANKRD20A2 /// ANKRD20A3 /// ANKRD20A4 /// ANKRD20A5P /// ANKRD20A9P /// LOC101059935	0.061874	-0.719582	-1.39307	-1.39858	-0.407638	0.382692	0.339703	1.02862	1.60952
229787_s_at	OGT	0.0710424	0.689279	-2.17032	-1.69983	1.51864	-0.757628	-0.198744	0.236306	1.60826
219695_at	SMPD3	0.0485868	-0.800613	-0.741958	-0.761954	-0.733959	-0.672638	0.212519	1.59358	1.60424
218637_at	IMPACT	0.0460725	-0.351987	0.481945	1.03609	-0.869188	-0.812687	-0.930035	0.154348	1.59512
225207_at	PDK4	0.045372	0.53065	-0.455899	-0.455899	-0.0188931	-0.455899	-0.455899	-0.455899	1.58538
39729_at	PRDX2	0.0823041	-3.10824	0.836861	0.278824	-1.59982	0.734595	1.47995	0.0246349	1.57632
228763_at	MDP1 /// NEDD8-MDP1	0.0731422	-3.38277	1.0711	1.13708	-2.5464	0.790961	1.20915	0.624499	1.53801
219952_s_at	MCOLN1	0.0557093	-1.04	-1.49451	-0.880143	-1.203	0.913435	1.11154	0.592459	1.5253
224327_s_at	DGAT2	0.0543709	-1.87917	-0.424539	1.09549	-1.03325	1.29862	-0.482279	0.0352959	1.52402
213524_s_at	G0S2	0.0627607	-0.931517	-1.48162	-1.29758	-0.587539	0.791052	1.11495	0.314568	1.52184
209158_s_at	CYTH2	0.0726136	-3.35008	1.23001	-0.159441	-1.28352	-0.121868	0.883231	1.50007	1.51572
203706_s_at	FZD7	0.0463967	-0.644393	-0.644393	-0.644393	-0.644393	0.911281	0.269956	-0.375634	1.51421
221666_s_at	PYCARD	0.0684766	-3.23408	0.2054	0.797892	-0.4143	0.0596948	0.490159	0.821471	1.47442
223360_at	SPATC1L	0.0494322	-1.01919	-0.654355	0.0807185	-0.998871	-0.154251	0.562088	0.616703	1.45243
224637_at	OST4	0.0493172	-1.63199	0.551091	1.16868	-0.773719	-1.04193	0.714134	-0.0820229	1.43971
214907_at	CEACAM21	0.0525972	-0.861586	-0.492989	-0.528182	-0.855659	-0.621535	0.352004	1.39074	1.41297
211340_s_at	MCAM	0.0514665	-1.02812	0.240554	0.55099	-0.9982	0.952688	-0.0481895	-0.9219	1.41049
225413_at	USMG5	0.0658292	-3.50201	0.494385	1.37313	-1.83839	0.916839	1.02163	0.502027	1.40588
220753_s_at	CRYL1	0.0653957	-1.09248	-1.8472	-1.26899	0.90733	-0.756863	0.966455	1.09166	1.37685
45714_at	HCFC1R1	0.0579258	-3.13607	0.504326	0.253264	-0.186931	0.937826	0.415617	-0.0128614	1.37635
218320_s_at	NDUFB11	0.0510527	-2.08382	0.225215	0.803471	-0.434395	-1.24475	0.71414	0.854517	1.37136
212052_s_at	TBC1D9B	0.0611651	-0.0829599	-2.30994	-2.37421	1.24744	-0.503933	0.579028	1.1671	1.34064
223436_s_at	TRPT1	0.0527575	-2.1511	0.694934	1.02356	-1.09948	-1.02385	1.24865	0.319485	1.33149
209782_s_at	DBP	0.0546146	-1.71083	-0.078624	0.890445	-0.572998	-1.36495	0.6364	1.04669	1.31624
1552632_a_at	ARSG	0.0648949	-2.76616	-0.988372	1.02482	-0.95751	0.110453	1.15832	1.10952	1.31622
203412_at	LZTR1	0.0660924	0.603374	-2.22257	-2.98587	0.717695	0.6926	0.095903	0.753943	1.30324
201264_at	COPE	0.054263	-1.97386	0.626725	0.924766	-0.80572	-0.118146	0.547247	-0.186534	1.29582
226120_at	TTC8	0.0455168	-0.649772	-0.988333	-1.02114	-0.00239428	1.19963	-0.147617	-0.0811294	1.28886
227621_at	WTAP	0.0578893	0.931889	-1.56023	-1.46597	1.21057	-0.0861055	-0.518876	-0.39593	1.27942
224689_at	MANBAL	0.0478587	-1.73098	-0.555173	0.27256	-0.903852	0.00331923	0.849851	0.752827	1.25492
215726_s_at	CYB5A	0.0512632	-1.18379	0.469621	1.21186	-1.45883	0.477362	-0.172893	-0.234822	1.2278
239446_x_at	DCBLD2	0.0538354	0.955029	-1.87913	-1.40435	-0.586611	-0.358716	0.456789	0.948326	1.21197
226482_s_at	TSTD1	0.0491835	0.512574	0.805107	0.513929	0.824068	-1.79519	-0.857997	-0.944673	1.20599
206059_at	ZNF91	0.0601798	0.897198	-0.974948	-1.7221	1.10362	-1.55293	0.177418	0.3264	1.20593
205147_x_at	NCF4	0.0561376	-2.43395	0.214284	0.938214	0.147503	-0.476535	-0.211656	0.856842	1.1958
210149_s_at	ATP5H	0.0560179	-2.26575	0.80645	0.698816	-1.7245	0.621934	0.781848	0.225223	1.15703
210613_s_at	SYNGR1	0.0613041	-1.64369	-0.209682	0.856467	-1.2585	-0.323038	0.647639	0.951389	1.10877
200826_at	SNRPD2	0.0458222	-0.552959	0.530426	0.748053	0.868341	0.390353	-0.806197	-2.01858	1.09626
219191_s_at	BIN2	0.0494297	0.285252	-1.71846	-1.76827	0.595612	0.44882	0.125877	0.239117	1.09471
1554464_a_at	CRTAP /// LOC100653071	0.0479235	-1.46167	-0.104178	1.06099	-0.223503	-0.699397	-0.0732941	0.620192	1.07222
227739_at	NDOR1	0.0503162	-0.501297	-1.49429	-1.64147	0.999961	0.0933187	0.242463	0.638874	1.03528
223112_s_at	NDUFB10	0.0640394	-3.02023	0.448654	0.717628	-0.643796	0.822262	0.675656	0.238203	0.994878
206188_at	ZNF623	0.0598225	-1.95238	0.858226	0.880659	-1.53163	-0.367114	0.56211	0.934996	0.962913
208837_at	TMED3	0.0450442	-1.90311	-0.857972	0.528359	0.145538	0.793731	0.912666	-0.621589	0.936453
228222_at	PPP1CB	0.0457345	0.54422	-1.86027	-1.61839	0.683216	0.707744	0.285307	-0.248872	0.81131
