# Supplementary material for: The deubiquitinase OTUD1 regulates immunoglobulin production and proteasome inhibitor sensitivity in multiple myeloma
Source: Nat Commun. 2022 Nov 10;13:6820. doi: 10.1038/s41467-022-34654-2 (PMC9649770; doi:10.1038/s41467-022-34654-2)
Supplement: Supplementary file 5 — Supplementary Data 2 [file 41467_2022_34654_MOESM5_ESM.xlsx]

## Sheet: OTUD1TurboID - TurboID MS data
Majority protein IDs	Protein IDs	Protein names	Gene names	Fasta headers	Student's T-test Difference Otud1TurboID - TurboID	Otud1TurboID - TurboID fold change	-Log Student's T-test p-value Otud1TurboID - TurboID	Mean Otud1TurboID	Mediane Otud1TurboID	% of valid values Otud1TurboID	Number of valid values Otud1TurboID	Mean TurboID	Mediane TurboID	% of valid values TurboID	Number of valid values TurboID	Peptides	Razor + unique peptides	Unique peptides	Sequence coverage [%]	Unique + razor sequence coverage [%]	Unique sequence coverage [%]	Mol. weight [kDa]	Q-value	Score	Intensity	MS/MS count	-0A	-0B	-0C	A	B	C
A0PJW6	A0PJW6	Transmembrane protein 223	TMEM223	TM223_HUMAN Transmembrane protein 223 OS=Homo sapiens OX=9606 GN=TMEM223 PE=1 SV=1	NaN	NaN	0	23.0889	23.0823	100	3	NaN	NaN	0	0	3	3	3	22.3	22.3	22.3	22.049	0.0027141	2.6009	206840000	11	23.0823	23.1493	23.0349	NaN	NaN	NaN
E9PRG8	E9PRG8	Uncharacterized protein C11orf98	C11orf98	CK098_HUMAN Uncharacterized protein C11orf98 OS=Homo sapiens OX=9606 GN=C11orf98 PE=4 SV=2	NaN	NaN	0	25.2245	25.1297	100	3	NaN	NaN	0	0	2	2	2	21.1	21.1	21.1	14.234	0	12.749	968080000	24	24.9542	25.1297	25.5894	NaN	NaN	NaN
O00161	O00161	Synaptosomal-associated protein 23	SNAP23	SNP23_HUMAN Synaptosomal-associated protein 23 OS=Homo sapiens OX=9606 GN=SNAP23 PE=1 SV=1	NaN	NaN	0	NaN	NaN	0	0	21.698	21.698	66.6667	2	5	5	5	34.1	34.1	34.1	23.354	0	11.028	214880000	7	NaN	NaN	NaN	21.1308	22.2653	NaN
O00170	O00170	AH receptor-interacting protein	AIP	AIP_HUMAN AH receptor-interacting protein OS=Homo sapiens OX=9606 GN=AIP PE=1 SV=2	NaN	NaN	0	22.2449	22.329	100	3	NaN	NaN	0	0	2	2	2	9.4	9.4	9.4	37.636	0.00034002	4.1694	50756000	14	21.7925	22.329	22.6132	NaN	NaN	NaN
O00193	O00193	Small acidic protein	SMAP	SMAP_HUMAN Small acidic protein OS=Homo sapiens OX=9606 GN=SMAP PE=1 SV=1	NaN	NaN	0	NaN	NaN	0	0	23.3937	23.4221	100	3	3	3	3	25.1	25.1	25.1	20.332	0	72.77	121520000	17	NaN	NaN	NaN	23.2584	23.4221	23.5005
O00273	O00273	DNA fragmentation factor subunit alpha	DFFA	DFFA_HUMAN DNA fragmentation factor subunit alpha OS=Homo sapiens OX=9606 GN=DFFA PE=1 SV=1	NaN	NaN	0	NaN	NaN	0	0	21.5342	21.6504	100	3	2	2	2	10	10	10	36.521	0	5.0857	47331000	11	NaN	NaN	NaN	21.2967	21.6556	21.6504
O00458	O00458	Interferon-related developmental regulator 1	IFRD1	IFRD1_HUMAN Interferon-related developmental regulator 1 OS=Homo sapiens OX=9606 GN=IFRD1 PE=1 SV=4	NaN	NaN	0	21.9643	22.0447	100	3	NaN	NaN	0	0	5	5	5	13.1	13.1	13.1	50.268	0	8.6473	80856000	15	21.6655	22.0447	22.1827	NaN	NaN	NaN
O14548	O14548	Cytochrome c oxidase subunit 7A-related protein, mitochondrial	COX7A2L	COX7R_HUMAN Cytochrome c oxidase subunit 7A-related protein, mitochondrial OS=Homo sapiens OX=9606 GN=COX7A2L PE=1 SV=2	NaN	NaN	0	NaN	NaN	33.3333	1	NaN	NaN	0	0	2	2	2	40.4	40.4	40.4	12.615	0.0012349	2.9017	60976000	6	22.0259	NaN	NaN	NaN	NaN	NaN
O14787	O14787	Transportin-2	TNPO2	TNPO2_HUMAN Transportin-2 OS=Homo sapiens OX=9606 GN=TNPO2 PE=1 SV=3	NaN	NaN	0	NaN	NaN	0	0	21.7343	21.7343	66.6667	2	5	3	3	9.1	6.9	6.9	101.39	0	9.0136	86284000	6	NaN	NaN	NaN	21.6518	21.8169	NaN
O15126	O15126	Secretory carrier-associated membrane protein 1	SCAMP1	SCAM1_HUMAN Secretory carrier-associated membrane protein 1 OS=Homo sapiens OX=9606 GN=SCAMP1 PE=1 SV=2	NaN	NaN	0	23.6307	23.6307	66.6667	2	NaN	NaN	0	0	3	3	3	18.3	18.3	18.3	37.92	0	11.608	232290000	15	23.5869	NaN	23.6744	NaN	NaN	NaN
O15357	O15357	Phosphatidylinositol 3,4,5-trisphosphate 5-phosphatase 2	INPPL1	SHIP2_HUMAN Phosphatidylinositol 3,4,5-trisphosphate 5-phosphatase 2 OS=Homo sapiens OX=9606 GN=INPPL1 PE=1 SV=2	NaN	NaN	0	19.6577	19.6577	66.6667	2	NaN	NaN	0	0	4	4	4	4.6	4.6	4.6	138.6	0	6.4789	20878000	7	19.8493	NaN	19.4661	NaN	NaN	NaN
O15446	O15446	DNA-directed RNA polymerase I subunit RPA34	CD3EAP	RPA34_HUMAN DNA-directed RNA polymerase I subunit RPA34 OS=Homo sapiens OX=9606 GN=POLR1G PE=1 SV=1	NaN	NaN	NaN	NaN	NaN	0	0	NaN	NaN	0	0	5	5	5	21.8	21.8	21.8	54.985	0	9.6947	73440000	9	NaN	NaN	NaN	NaN	NaN	NaN
O43148	O43148	mRNA cap guanine-N7 methyltransferase	RNMT	MCES_HUMAN mRNA cap guanine-N7 methyltransferase OS=Homo sapiens OX=9606 GN=RNMT PE=1 SV=1	NaN	NaN	0	NaN	NaN	0	0	21.6916	21.8789	100	3	4	4	4	14.9	14.9	14.9	54.843	0	11.201	85365000	11	NaN	NaN	NaN	21.3145	21.8789	21.8814
O43166	O43166	Signal-induced proliferation-associated 1-like protein 1	SIPA1L1	SI1L1_HUMAN Signal-induced proliferation-associated 1-like protein 1 OS=Homo sapiens OX=9606 GN=SIPA1L1 PE=1 SV=4	NaN	NaN	0	22.1051	22.1681	100	3	NaN	NaN	0	0	7	7	7	7.4	7.4	7.4	200.03	0	14.657	64143000	14	22.2479	22.1681	21.8993	NaN	NaN	NaN
O43172	O43172	U4/U6 small nuclear ribonucleoprotein Prp4	PRPF4	PRP4_HUMAN U4/U6 small nuclear ribonucleoprotein Prp4 OS=Homo sapiens OX=9606 GN=PRPF4 PE=1 SV=2	NaN	NaN	0	NaN	NaN	0	0	22.5164	22.5121	100	3	5	5	5	14.9	14.9	14.9	58.449	0	7.8749	88526000	7	NaN	NaN	NaN	22.4603	22.5121	22.5767
O43681	O43681	ATPase ASNA1	ASNA1	GET3_HUMAN ATPase GET3 OS=Homo sapiens OX=9606 GN=GET3 PE=1 SV=2	NaN	NaN	0	NaN	NaN	0	0	21.1153	21.0461	100	3	2	2	2	5.2	5.2	5.2	38.792	0.0038519	2.3939	14036000	5	NaN	NaN	NaN	21.2703	21.0461	21.0297
O43719	O43719	HIV Tat-specific factor 1	HTATSF1	HTSF1_HUMAN HIV Tat-specific factor 1 OS=Homo sapiens OX=9606 GN=HTATSF1 PE=1 SV=1	NaN	NaN	0	NaN	NaN	0	0	21.8545	21.8545	66.6667	2	4	4	4	9.4	9.4	9.4	85.852	0	81.332	48147000	13	NaN	NaN	NaN	21.9996	NaN	21.7094
O43815	O43815	Striatin	STRN	STRN_HUMAN Striatin OS=Homo sapiens OX=9606 GN=STRN PE=1 SV=4	NaN	NaN	0	NaN	NaN	0	0	21.0922	21.1435	100	3	4	3	3	7.8	6.9	6.9	86.131	0	7.9419	20377000	7	NaN	NaN	NaN	21.276	20.857	21.1435
O60287	O60287	Nucleolar pre-ribosomal-associated protein 1	URB1	NPA1P_HUMAN Nucleolar pre-ribosomal-associated protein 1 OS=Homo sapiens OX=9606 GN=URB1 PE=1 SV=4	NaN	NaN	0	22.3587	22.3587	66.6667	2	NaN	NaN	0	0	4	4	4	2.2	2.2	2.2	254.39	0	6.6983	102270000	14	NaN	22.2577	22.4596	NaN	NaN	NaN
O60701	O60701	UDP-glucose 6-dehydrogenase	UGDH	UGDH_HUMAN UDP-glucose 6-dehydrogenase OS=Homo sapiens OX=9606 GN=UGDH PE=1 SV=1	NaN	NaN	0	NaN	NaN	0	0	21.2684	21.1782	100	3	4	4	4	10.7	10.7	10.7	55.023	0.00035125	4.6725	27895000	12	NaN	NaN	NaN	21.1602	21.1782	21.4669
O60825;P16118;Q16877	O60825;P16118;Q16877	6-phosphofructo-2-kinase/fructose-2,6-bisphosphatase 2;6-phosphofructo-2-kinase;Fructose-2,6-bisphosphatase;6-phosphofructo-2-kinase/fructose-2,6-bisphosphatase 1;6-phosphofructo-2-kinase;Fructose-2,6-bisphosphatase;6-phosphofructo-2-kinase/fructose-2,6-bisphosphatase 4;6-phosphofructo-2-kinase;Fructose-2,6-bisphosphatase	PFKFB2;PFKFB1;PFKFB4	F262_HUMAN 6-phosphofructo-2-kinase/fructose-2,6-bisphosphatase 2 OS=Homo sapiens OX=9606 GN=PFKFB2 PE=1 SV=2;F261_HUMAN 6-phosphofructo-2-kinase/fructose-2,6-bisphosphatase 1 OS=Homo sapiens OX=9606 GN=PFKFB1 PE=1 SV=3;F264_HUMAN 6-phosphofructo-2-kinase/	NaN	NaN	0	NaN	NaN	0	0	21.8841	21.8841	66.6667	2	2	2	1	4	4	2	58.476	0.0012446	2.9726	126110000	7	NaN	NaN	NaN	21.6654	NaN	22.1028
O75116	O75116	Rho-associated protein kinase 2	ROCK2	ROCK2_HUMAN Rho-associated protein kinase 2 OS=Homo sapiens OX=9606 GN=ROCK2 PE=1 SV=4	NaN	NaN	0	24.1044	24.1044	66.6667	2	NaN	NaN	0	0	7	7	5	7.2	7.2	5.3	160.9	0	6.2788	348870000	12	24.0576	NaN	24.1513	NaN	NaN	NaN
O75132	O75132	Zinc finger BED domain-containing protein 4	ZBED4	ZBED4_HUMAN Zinc finger BED domain-containing protein 4 OS=Homo sapiens OX=9606 GN=ZBED4 PE=1 SV=2	NaN	NaN	0	NaN	NaN	0	0	20.7746	20.7746	66.6667	2	3	3	3	3.4	3.4	3.4	130.32	0.0015375	2.8474	173660000	3	NaN	NaN	NaN	NaN	20.5566	20.9927
O75152	O75152	Zinc finger CCCH domain-containing protein 11A	ZC3H11A	ZC11A_HUMAN Zinc finger CCCH domain-containing protein 11A OS=Homo sapiens OX=9606 GN=ZC3H11A PE=1 SV=3	NaN	NaN	0	NaN	NaN	0	0	22.4955	22.4982	100	3	6	6	6	12.5	12.5	12.5	89.13	0	15.809	125620000	15	NaN	NaN	NaN	22.12	22.4982	22.8682
O75718	O75718	Cartilage-associated protein	CRTAP	CRTAP_HUMAN Cartilage-associated protein OS=Homo sapiens OX=9606 GN=CRTAP PE=1 SV=1	NaN	NaN	0	20.6609	20.6609	66.6667	2	NaN	NaN	0	0	3	3	3	8.5	8.5	8.5	46.561	0.00033647	3.9981	27411000	7	NaN	20.8277	20.4941	NaN	NaN	NaN
O75818	O75818	Ribonuclease P protein subunit p40	RPP40	RPP40_HUMAN Ribonuclease P protein subunit p40 OS=Homo sapiens OX=9606 GN=RPP40 PE=1 SV=3	NaN	NaN	0	21.5278	21.5278	66.6667	2	NaN	NaN	0	0	3	3	3	15.4	15.4	15.4	41.833	0	5.7873	52234000	11	21.3013	21.7543	NaN	NaN	NaN	NaN
O75940	O75940	Survival of motor neuron-related-splicing factor 30	SMNDC1	SPF30_HUMAN Survival of motor neuron-related-splicing factor 30 OS=Homo sapiens OX=9606 GN=SMNDC1 PE=1 SV=1	NaN	NaN	NaN	NaN	NaN	0	0	NaN	NaN	0	0	2	2	2	20.2	20.2	20.2	26.711	0.0058617	2.2911	93122000	4	NaN	NaN	NaN	NaN	NaN	NaN
O94822	O94822	E3 ubiquitin-protein ligase listerin	LTN1	LTN1_HUMAN E3 ubiquitin-protein ligase listerin OS=Homo sapiens OX=9606 GN=LTN1 PE=1 SV=6	NaN	NaN	0	NaN	NaN	33.3333	1	NaN	NaN	0	0	7	7	7	4.7	4.7	4.7	200.55	0	9.5482	101150000	7	NaN	NaN	21.9836	NaN	NaN	NaN
O95359	O95359	Transforming acidic coiled-coil-containing protein 2	TACC2	TACC2_HUMAN Transforming acidic coiled-coil-containing protein 2 OS=Homo sapiens OX=9606 GN=TACC2 PE=1 SV=3	NaN	NaN	0	NaN	NaN	0	0	20.4461	20.4232	100	3	3	3	3	1.4	1.4	1.4	309.42	0	7.8211	43482000	13	NaN	NaN	NaN	20.4232	20.5064	20.4088
O95476	O95476	CTD nuclear envelope phosphatase 1	CTDNEP1	CNEP1_HUMAN CTD nuclear envelope phosphatase 1 OS=Homo sapiens OX=9606 GN=CTDNEP1 PE=1 SV=2	NaN	NaN	0	NaN	NaN	33.3333	1	NaN	NaN	0	0	3	3	3	12.3	12.3	12.3	28.377	0.00034892	4.584	58110000	4	NaN	21.7647	NaN	NaN	NaN	NaN
O95619	O95619	YEATS domain-containing protein 4	YEATS4	YETS4_HUMAN YEATS domain-containing protein 4 OS=Homo sapiens OX=9606 GN=YEATS4 PE=1 SV=1	NaN	NaN	NaN	NaN	NaN	0	0	NaN	NaN	0	0	2	2	2	11.5	11.5	11.5	26.499	0.0044196	2.3434	42527000	5	NaN	NaN	NaN	NaN	NaN	NaN
O95716	O95716	Ras-related protein Rab-3D	RAB3D	RAB3D_HUMAN Ras-related protein Rab-3D OS=Homo sapiens OX=9606 GN=RAB3D PE=1 SV=1	NaN	NaN	0	21.9374	21.9374	66.6667	2	NaN	NaN	0	0	3	2	2	15.5	11.9	11.9	24.267	0.0029878	2.498	61485000	7	21.9104	21.9644	NaN	NaN	NaN	NaN
O95785	O95785	Protein Wiz	WIZ	WIZ_HUMAN Protein Wiz OS=Homo sapiens OX=9606 GN=WIZ PE=1 SV=2	NaN	NaN	0	NaN	NaN	0	0	NaN	NaN	33.3333	1	4	4	4	3.2	3.2	3.2	178.67	0.00032723	3.6469	37176000	5	NaN	NaN	NaN	NaN	NaN	21.2593
O96028	O96028	Histone-lysine N-methyltransferase NSD2	WHSC1	NSD2_HUMAN Histone-lysine N-methyltransferase NSD2 OS=Homo sapiens OX=9606 GN=NSD2 PE=1 SV=1	NaN	NaN	NaN	NaN	NaN	0	0	NaN	NaN	0	0	3	3	3	3.3	3.3	3.3	152.26	0	8.859	79336000	12	NaN	NaN	NaN	NaN	NaN	NaN
P01889	P01889	HLA class I histocompatibility antigen, B-7 alpha chain	HLA-B	HLAB_HUMAN HLA class I histocompatibility antigen, B alpha chain OS=Homo sapiens OX=9606 GN=HLA-B PE=1 SV=3	NaN	NaN	0	NaN	NaN	0	0	21.2135	21.2135	66.6667	2	3	2	2	11	7.2	7.2	40.46	0.0093617	2.004	29722000	4	NaN	NaN	NaN	21.0482	21.3788	NaN
P03915	P03915	NADH-ubiquinone oxidoreductase chain 5	MT-ND5	NU5M_HUMAN NADH-ubiquinone oxidoreductase chain 5 OS=Homo sapiens OX=9606 GN=MT-ND5 PE=1 SV=2	NaN	NaN	0	21.8041	21.8041	66.6667	2	NaN	NaN	0	0	3	3	3	8.6	8.6	8.6	67.026	0.00033523	3.9614	54223000	4	21.7748	NaN	21.8334	NaN	NaN	NaN
P05109	P05109	Protein S100-A8;Protein S100-A8, N-terminally processed	S100A8	S10A8_HUMAN Protein S100-A8 OS=Homo sapiens OX=9606 GN=S100A8 PE=1 SV=1	NaN	NaN	0	NaN	NaN	0	0	20.5742	20.5742	66.6667	2	3	3	3	24.7	24.7	24.7	10.834	0	5.3073	89591000	5	NaN	NaN	NaN	20.4899	20.6585	NaN
P05114	P05114	Non-histone chromosomal protein HMG-14	HMGN1	HMGN1_HUMAN Non-histone chromosomal protein HMG-14 OS=Homo sapiens OX=9606 GN=HMGN1 PE=1 SV=3	NaN	NaN	NaN	NaN	NaN	0	0	NaN	NaN	0	0	3	3	3	34	34	34	10.659	0	84.072	232010000	21	NaN	NaN	NaN	NaN	NaN	NaN
P05166	P05166	Propionyl-CoA carboxylase beta chain, mitochondrial	PCCB	PCCB_HUMAN Propionyl-CoA carboxylase beta chain, mitochondrial OS=Homo sapiens OX=9606 GN=PCCB PE=1 SV=3	NaN	NaN	0	NaN	NaN	0	0	21.5656	21.5656	66.6667	2	4	4	4	10.8	10.8	10.8	58.215	0	25.009	39366000	8	NaN	NaN	NaN	21.4376	NaN	21.6937
P06702	P06702	Protein S100-A9	S100A9	S10A9_HUMAN Protein S100-A9 OS=Homo sapiens OX=9606 GN=S100A9 PE=1 SV=1	NaN	NaN	0	NaN	NaN	0	0	20.1448	20.1448	66.6667	2	3	3	3	30.7	30.7	30.7	13.242	0	5.9019	81305000	5	NaN	NaN	NaN	20.0595	20.2302	NaN
P09936	P09936	Ubiquitin carboxyl-terminal hydrolase isozyme L1	UCHL1	UCHL1_HUMAN Ubiquitin carboxyl-terminal hydrolase isozyme L1 OS=Homo sapiens OX=9606 GN=UCHL1 PE=1 SV=2	NaN	NaN	0	NaN	NaN	0	0	22.9754	23.0449	100	3	4	4	4	21.5	21.5	21.5	24.824	0	18.14	48522000	13	NaN	NaN	NaN	22.8123	23.0449	23.069
P10589	P10589	COUP transcription factor 1	NR2F1	COT1_HUMAN COUP transcription factor 1 OS=Homo sapiens OX=9606 GN=NR2F1 PE=1 SV=1	NaN	NaN	0	21.4751	21.5154	100	3	NaN	NaN	0	0	8	3	3	22.9	9.5	9.5	46.155	0	48.05	54170000	27	21.2691	21.5154	21.6407	NaN	NaN	NaN
P12270	P12270	Nucleoprotein TPR	TPR	TPR_HUMAN Nucleoprotein TPR OS=Homo sapiens OX=9606 GN=TPR PE=1 SV=3	NaN	NaN	0	NaN	NaN	0	0	20.5664	20.6275	100	3	2	2	2	1	1	1	267.29	0.00034855	4.562	14500000	13	NaN	NaN	NaN	20.4243	20.6475	20.6275
P13984	P13984	General transcription factor IIF subunit 2	GTF2F2	T2FB_HUMAN General transcription factor IIF subunit 2 OS=Homo sapiens OX=9606 GN=GTF2F2 PE=1 SV=2	NaN	NaN	0	NaN	NaN	0	0	21.741	21.6999	100	3	6	6	6	32.9	32.9	32.9	28.38	0	9.8532	137960000	15	NaN	NaN	NaN	21.552	21.6999	21.971
P15927	P15927	Replication protein A 32 kDa subunit	RPA2	RFA2_HUMAN Replication protein A 32 kDa subunit OS=Homo sapiens OX=9606 GN=RPA2 PE=1 SV=1	NaN	NaN	0	NaN	NaN	0	0	21.2955	21.2955	66.6667	2	2	2	2	14.1	14.1	14.1	29.247	0.00032841	3.6909	15836000	3	NaN	NaN	NaN	NaN	20.6894	21.9015
P18615	P18615	Negative elongation factor E	NELFE	NELFE_HUMAN Negative elongation factor E OS=Homo sapiens OX=9606 GN=NELFE PE=1 SV=3	NaN	NaN	0	NaN	NaN	0	0	21.4325	21.4629	100	3	4	4	4	18.2	18.2	18.2	43.239	0	15.467	22668000	8	NaN	NaN	NaN	21.4629	21.2397	21.5949
P20810	P20810	Calpastatin	CAST	ICAL_HUMAN Calpastatin OS=Homo sapiens OX=9606 GN=CAST PE=1 SV=4	NaN	NaN	0	NaN	NaN	0	0	21.4306	21.3573	100	3	3	3	3	8.8	8.8	8.8	76.572	0	7.7193	38050000	5	NaN	NaN	NaN	21.3573	21.2195	21.7149
P21741	P21741	Midkine	MDK	MK_HUMAN Midkine OS=Homo sapiens OX=9606 GN=MDK PE=1 SV=1	NaN	NaN	0	22.3312	22.3985	100	3	NaN	NaN	0	0	4	4	4	25.9	25.9	25.9	15.585	0	27.155	191060000	32	22.1456	22.3985	22.4494	NaN	NaN	NaN
P22033	P22033	Methylmalonyl-CoA mutase, mitochondrial	MUT	MUTA_HUMAN Methylmalonyl-CoA mutase, mitochondrial OS=Homo sapiens OX=9606 GN=MMUT PE=1 SV=4	NaN	NaN	0	NaN	NaN	0	0	21.168	21.1492	100	3	3	3	3	4.9	4.9	4.9	83.134	0.000342	4.2591	32506000	8	NaN	NaN	NaN	21.0972	21.2575	21.1492
P22492	P22492	Histone H1t	HIST1H1T	H1T_HUMAN Histone H1t OS=Homo sapiens OX=9606 GN=H1-6 PE=2 SV=4	NaN	NaN	0	NaN	NaN	33.3333	1	NaN	NaN	0	0	7	3	3	22.2	14.5	14.5	22.019	0.0003251	3.5701	92475000	9	22.1429	NaN	NaN	NaN	NaN	NaN
P23458	P23458	Tyrosine-protein kinase JAK1	JAK1	JAK1_HUMAN Tyrosine-protein kinase JAK1 OS=Homo sapiens OX=9606 GN=JAK1 PE=1 SV=2	NaN	NaN	0	21.9787	21.9787	66.6667	2	NaN	NaN	0	0	7	7	7	8.2	8.2	8.2	133.28	0	20.061	138480000	25	21.7273	NaN	22.2301	NaN	NaN	NaN
P24723	P24723	Protein kinase C eta type	PRKCH	KPCL_HUMAN Protein kinase C eta type OS=Homo sapiens OX=9606 GN=PRKCH PE=1 SV=4	NaN	NaN	NaN	NaN	NaN	0	0	NaN	NaN	0	0	2	2	2	2.8	2.8	2.8	77.828	0.00095238	3.2306	11869000	4	NaN	NaN	NaN	NaN	NaN	NaN
P27449	P27449	V-type proton ATPase 16 kDa proteolipid subunit	ATP6V0C	VATL_HUMAN V-type proton ATPase 16 kDa proteolipid subunit OS=Homo sapiens OX=9606 GN=ATP6V0C PE=1 SV=1	NaN	NaN	0	NaN	NaN	0	0	NaN	NaN	33.3333	1	2	2	2	33.5	33.5	33.5	15.736	0.00093662	3.0201	571770000	11	NaN	NaN	NaN	NaN	NaN	24.0098
P27540	P27540	Aryl hydrocarbon receptor nuclear translocator	ARNT	ARNT_HUMAN Aryl hydrocarbon receptor nuclear translocator OS=Homo sapiens OX=9606 GN=ARNT PE=1 SV=1	NaN	NaN	0	NaN	NaN	0	0	20.8899	20.8899	66.6667	2	3	3	3	5.8	5.8	5.8	86.636	0	12.352	23987000	8	NaN	NaN	NaN	20.8543	20.9254	NaN
P32121	P32121	Beta-arrestin-2	ARRB2	ARRB2_HUMAN Beta-arrestin-2 OS=Homo sapiens OX=9606 GN=ARRB2 PE=1 SV=2	NaN	NaN	0	NaN	NaN	0	0	20.4527	20.3604	100	3	3	3	3	7.1	7.1	7.1	46.105	0.00034423	4.3866	36848000	5	NaN	NaN	NaN	20.2659	20.3604	20.7318
P32321	P32321	Deoxycytidylate deaminase	DCTD	DCTD_HUMAN Deoxycytidylate deaminase OS=Homo sapiens OX=9606 GN=DCTD PE=1 SV=2	NaN	NaN	0	NaN	NaN	0	0	20.332	20.332	66.6667	2	2	2	2	16.3	16.3	16.3	20.016	0.00032331	3.468	8048600	4	NaN	NaN	NaN	NaN	20.4152	20.2488
P34741	P34741	Syndecan-2	SDC2	SDC2_HUMAN Syndecan-2 OS=Homo sapiens OX=9606 GN=SDC2 PE=1 SV=2	NaN	NaN	0	NaN	NaN	0	0	21.1559	21.1559	66.6667	2	2	2	2	12.9	12.9	12.9	22.16	0	15.626	27365000	6	NaN	NaN	NaN	NaN	21.398	20.9139
P35240	P35240	Merlin	NF2	MERL_HUMAN Merlin OS=Homo sapiens OX=9606 GN=NF2 PE=1 SV=1	NaN	NaN	0	22.3358	22.3142	100	3	NaN	NaN	0	0	4	4	4	8.7	8.7	8.7	69.689	0	7.1876	94411000	8	22.0323	22.6611	22.3142	NaN	NaN	NaN
P35610	P35610	Sterol O-acyltransferase 1	SOAT1	SOAT1_HUMAN Sterol O-acyltransferase 1 OS=Homo sapiens OX=9606 GN=SOAT1 PE=1 SV=3	NaN	NaN	0	22.9769	22.9769	66.6667	2	NaN	NaN	0	0	2	2	2	5.5	5.5	5.5	64.734	0	6.9731	167680000	16	NaN	22.9277	23.0261	NaN	NaN	NaN
P38435	P38435	Vitamin K-dependent gamma-carboxylase	GGCX	VKGC_HUMAN Vitamin K-dependent gamma-carboxylase OS=Homo sapiens OX=9606 GN=GGCX PE=1 SV=2	NaN	NaN	0	NaN	NaN	0	0	NaN	NaN	33.3333	1	3	3	3	4.9	4.9	4.9	87.56	0	4.7905	70613000	6	NaN	NaN	NaN	20.7864	NaN	NaN
P38935	P38935	DNA-binding protein SMUBP-2	IGHMBP2	SMBP2_HUMAN DNA-binding protein SMUBP-2 OS=Homo sapiens OX=9606 GN=IGHMBP2 PE=1 SV=3	NaN	NaN	0	21.0391	21.072	100	3	NaN	NaN	0	0	2	2	2	3.8	3.8	3.8	109.15	0	20.782	40105000	7	20.8731	21.1722	21.072	NaN	NaN	NaN
P39880	P39880;Q13948	Homeobox protein cut-like 1	CUX1	CUX1_HUMAN Homeobox protein cut-like 1 OS=Homo sapiens OX=9606 GN=CUX1 PE=1 SV=3	NaN	NaN	0	NaN	NaN	0	0	21.5421	21.4097	100	3	10	10	10	10.6	10.6	10.6	164.19	0	20.765	53166000	12	NaN	NaN	NaN	21.3843	21.8324	21.4097
P42684	P42684	Abelson tyrosine-protein kinase 2	ABL2	ABL2_HUMAN Tyrosine-protein kinase ABL2 OS=Homo sapiens OX=9606 GN=ABL2 PE=1 SV=1	NaN	NaN	0	22.3166	22.3166	66.6667	2	NaN	NaN	0	0	6	6	5	10.1	10.1	8.9	128.34	0	12.218	77447000	17	22.4721	NaN	22.1611	NaN	NaN	NaN
P43897	P43897	Elongation factor Ts, mitochondrial	TSFM	EFTS_HUMAN Elongation factor Ts, mitochondrial OS=Homo sapiens OX=9606 GN=TSFM PE=1 SV=2	NaN	NaN	0	NaN	NaN	0	0	21.9388	21.9388	66.6667	2	2	2	2	13.5	13.5	13.5	35.39	0	5.63	108040000	8	NaN	NaN	NaN	22.0635	21.814	NaN
P47813;O14602	P47813;O14602	Eukaryotic translation initiation factor 1A, X-chromosomal;Eukaryotic translation initiation factor 1A, Y-chromosomal	EIF1AX;EIF1AY	IF1AX_HUMAN Eukaryotic translation initiation factor 1A, X-chromosomal OS=Homo sapiens OX=9606 GN=EIF1AX PE=1 SV=2;IF1AY_HUMAN Eukaryotic translation initiation factor 1A, Y-chromosomal OS=Homo sapiens OX=9606 GN=EIF1AY PE=1 SV=4	NaN	NaN	NaN	NaN	NaN	0	0	NaN	NaN	0	0	3	3	3	25	25	25	16.46	0.00032446	3.5405	77947000	2	NaN	NaN	NaN	NaN	NaN	NaN
P48506	P48506	Glutamate--cysteine ligase catalytic subunit	GCLC	GSH1_HUMAN Glutamate--cysteine ligase catalytic subunit OS=Homo sapiens OX=9606 GN=GCLC PE=1 SV=2	NaN	NaN	0	NaN	NaN	0	0	21.1716	21.1716	66.6667	2	3	3	3	7.4	7.4	7.4	72.765	0	5.884	35307000	13	NaN	NaN	NaN	NaN	21.019	21.3242
P49759	P49759	Dual specificity protein kinase CLK1	CLK1	CLK1_HUMAN Dual specificity protein kinase CLK1 OS=Homo sapiens OX=9606 GN=CLK1 PE=1 SV=2	NaN	NaN	NaN	NaN	NaN	0	0	NaN	NaN	0	0	6	4	4	20.2	13	13	57.29	0	7.9636	54738000	10	NaN	NaN	NaN	NaN	NaN	NaN
P49760	P49760	Dual specificity protein kinase CLK2	CLK2	CLK2_HUMAN Dual specificity protein kinase CLK2 OS=Homo sapiens OX=9606 GN=CLK2 PE=1 SV=1	NaN	NaN	0	NaN	NaN	33.3333	1	NaN	NaN	0	0	2	2	2	4.4	4.4	4.4	60.089	0.00033864	4.1149	79030000	12	NaN	21.8278	NaN	NaN	NaN	NaN
P49761	P49761	Dual specificity protein kinase CLK3	CLK3	CLK3_HUMAN Dual specificity protein kinase CLK3 OS=Homo sapiens OX=9606 GN=CLK3 PE=1 SV=3	NaN	NaN	NaN	NaN	NaN	0	0	NaN	NaN	0	0	4	4	4	8	8	8	73.514	0	8.0901	115050000	5	NaN	NaN	NaN	NaN	NaN	NaN
P49848	P49848	Transcription initiation factor TFIID subunit 6	TAF6	TAF6_HUMAN Transcription initiation factor TFIID subunit 6 OS=Homo sapiens OX=9606 GN=TAF6 PE=1 SV=1	NaN	NaN	0	NaN	NaN	0	0	22.5414	22.5414	66.6667	2	5	5	5	12.1	12.1	12.1	72.668	0	6.0363	104150000	5	NaN	NaN	NaN	22.5356	22.5472	NaN
P51531	P51531	Probable global transcription activator SNF2L2	SMARCA2	SMCA2_HUMAN Probable global transcription activator SNF2L2 OS=Homo sapiens OX=9606 GN=SMARCA2 PE=1 SV=2	NaN	NaN	0	22.7612	22.7621	100	3	NaN	NaN	0	0	19	3	3	13	3.1	3.1	181.28	0	14.74	114110000	8	22.6524	22.7621	22.869	NaN	NaN	NaN
P51956	P51956	Serine/threonine-protein kinase Nek3	NEK3	NEK3_HUMAN Serine/threonine-protein kinase Nek3 OS=Homo sapiens OX=9606 GN=NEK3 PE=1 SV=2	NaN	NaN	0	22.4871	22.4558	100	3	NaN	NaN	0	0	7	7	7	23.7	23.7	23.7	57.704	0	21.606	275090000	27	22.4427	22.5627	22.4558	NaN	NaN	NaN
P52294	P52294	Importin subunit alpha-5;Importin subunit alpha-5, N-terminally processed	KPNA1	IMA5_HUMAN Importin subunit alpha-5 OS=Homo sapiens OX=9606 GN=KPNA1 PE=1 SV=3	NaN	NaN	0	23.4571	23.4571	66.6667	2	NaN	NaN	0	0	5	2	2	11.9	5.2	5.2	60.221	0	5.0634	121220000	11	NaN	22.8542	24.0599	NaN	NaN	NaN
P52306	P52306	Rap1 GTPase-GDP dissociation stimulator 1	RAP1GDS1	GDS1_HUMAN Rap1 GTPase-GDP dissociation stimulator 1 OS=Homo sapiens OX=9606 GN=RAP1GDS1 PE=1 SV=3	NaN	NaN	0	NaN	NaN	0	0	20.5676	20.5676	66.6667	2	3	3	3	5.6	5.6	5.6	66.316	0.0018388	2.7988	6845600	3	NaN	NaN	NaN	20.6136	NaN	20.5215
P52888	P52888	Thimet oligopeptidase	THOP1	THOP1_HUMAN Thimet oligopeptidase OS=Homo sapiens OX=9606 GN=THOP1 PE=1 SV=2	NaN	NaN	0	NaN	NaN	0	0	20.7564	20.8747	100	3	5	5	5	10	10	10	78.839	0	29.715	12363000	8	NaN	NaN	NaN	20.4002	20.9943	20.8747
P54132	P54132	Bloom syndrome protein	BLM	BLM_HUMAN Bloom syndrome protein OS=Homo sapiens OX=9606 GN=BLM PE=1 SV=1	NaN	NaN	0	NaN	NaN	0	0	21.2427	21.3813	100	3	10	10	10	10.4	10.4	10.4	159	0	19.767	88374000	17	NaN	NaN	NaN	20.7483	21.3813	21.5984
P55081	P55081	Microfibrillar-associated protein 1	MFAP1	MFAP1_HUMAN Microfibrillar-associated protein 1 OS=Homo sapiens OX=9606 GN=MFAP1 PE=1 SV=2	NaN	NaN	0	NaN	NaN	0	0	21.5567	21.4563	100	3	4	4	4	14.1	14.1	14.1	51.958	0	6.2269	64440000	12	NaN	NaN	NaN	21.3786	21.4563	21.835
P56589	P56589	Peroxisomal biogenesis factor 3	PEX3	PEX3_HUMAN Peroxisomal biogenesis factor 3 OS=Homo sapiens OX=9606 GN=PEX3 PE=1 SV=1	NaN	NaN	0	22.0036	22.0036	66.6667	2	NaN	NaN	0	0	3	3	3	14.2	14.2	14.2	42.139	0	38.495	78869000	11	NaN	21.8739	22.1332	NaN	NaN	NaN
P61956;P55854;Q6EEV6	P61956;P55854;Q6EEV6	Small ubiquitin-related modifier 2;Small ubiquitin-related modifier 3;Small ubiquitin-related modifier 4	SUMO2;SUMO3;SUMO4	SUMO2_HUMAN Small ubiquitin-related modifier 2 OS=Homo sapiens OX=9606 GN=SUMO2 PE=1 SV=3;SUMO3_HUMAN Small ubiquitin-related modifier 3 OS=Homo sapiens OX=9606 GN=SUMO3 PE=1 SV=2;SUMO4_HUMAN Small ubiquitin-related modifier 4 OS=Homo sapiens OX=9606 GN=SU	NaN	NaN	0	25.7884	25.7884	66.6667	2	NaN	NaN	0	0	2	2	2	27.4	27.4	27.4	10.871	0	6.8928	751440000	9	25.4606	NaN	26.1162	NaN	NaN	NaN
P62136	P62136	Serine/threonine-protein phosphatase PP1-alpha catalytic subunit	PPP1CA	PP1A_HUMAN Serine/threonine-protein phosphatase PP1-alpha catalytic subunit OS=Homo sapiens OX=9606 GN=PPP1CA PE=1 SV=1	NaN	NaN	0	NaN	NaN	0	0	NaN	NaN	33.3333	1	11	2	2	41.2	6.1	6.1	37.512	0.0012403	2.941	121050000	7	NaN	NaN	NaN	NaN	22.2693	NaN
P62380	P62380	TATA box-binding protein-like protein 1	TBPL1	TBPL1_HUMAN TATA box-binding protein-like protein 1 OS=Homo sapiens OX=9606 GN=TBPL1 PE=1 SV=1	NaN	NaN	0	23.0868	23.0868	66.6667	2	NaN	NaN	0	0	3	3	3	21.5	21.5	21.5	20.886	0	47.113	178580000	13	22.9647	23.2089	NaN	NaN	NaN	NaN
P68036;A0A1B0GUS4	P68036;A0A1B0GUS4	Ubiquitin-conjugating enzyme E2 L3	UBE2L3	UB2L3_HUMAN Ubiquitin-conjugating enzyme E2 L3 OS=Homo sapiens OX=9606 GN=UBE2L3 PE=1 SV=1;UB2L5_HUMAN Ubiquitin-conjugating enzyme E2 L5 OS=Homo sapiens OX=9606 GN=UBE2L5 PE=2 SV=1	NaN	NaN	0	NaN	NaN	0	0	21.3064	21.3064	66.6667	2	3	3	3	29.9	29.9	29.9	17.861	0.00033289	3.8248	55646000	3	NaN	NaN	NaN	NaN	21.6287	20.984
P78362	P78362	SRSF protein kinase 2;SRSF protein kinase 2 N-terminal;SRSF protein kinase 2 C-terminal	SRPK2	SRPK2_HUMAN SRSF protein kinase 2 OS=Homo sapiens OX=9606 GN=SRPK2 PE=1 SV=3	NaN	NaN	0	NaN	NaN	0	0	20.8515	20.8217	100	3	7	5	5	15.1	12.1	12.1	77.526	0	9.7436	50440000	15	NaN	NaN	NaN	21.5914	20.8217	20.1415
P78368;Q9HCP0	P78368;Q9HCP0	Casein kinase I isoform gamma-2;Casein kinase I isoform gamma-1	CSNK1G2;CSNK1G1	KC1G2_HUMAN Casein kinase I isoform gamma-2 OS=Homo sapiens OX=9606 GN=CSNK1G2 PE=1 SV=1;KC1G1_HUMAN Casein kinase I isoform gamma-1 OS=Homo sapiens OX=9606 GN=CSNK1G1 PE=1 SV=1	NaN	NaN	0	21.046	21.046	66.6667	2	NaN	NaN	0	0	2	2	1	7.2	7.2	4.8	47.457	0	5.7003	29331000	3	NaN	20.8141	21.2779	NaN	NaN	NaN
P79522	P79522	Proline-rich protein 3	PRR3	PRR3_HUMAN Proline-rich protein 3 OS=Homo sapiens OX=9606 GN=PRR3 PE=1 SV=2	NaN	NaN	0	NaN	NaN	33.3333	1	NaN	NaN	0	0	2	2	2	17	17	17	20.64	0.00095847	3.3225	39466000	4	NaN	22.415	NaN	NaN	NaN	NaN
P85037	P85037;Q01167	Forkhead box protein K1	FOXK1	FOXK1_HUMAN Forkhead box protein K1 OS=Homo sapiens OX=9606 GN=FOXK1 PE=1 SV=1	NaN	NaN	0	NaN	NaN	0	0	20.6193	20.6193	66.6667	2	4	4	4	9.3	9.3	9.3	75.456	0	12.507	22595000	6	NaN	NaN	NaN	20.5739	20.6648	NaN
Q02413	Q02413	Desmoglein-1	DSG1	DSG1_HUMAN Desmoglein-1 OS=Homo sapiens OX=9606 GN=DSG1 PE=1 SV=2	NaN	NaN	0	NaN	NaN	0	0	21.4963	21.4963	66.6667	2	2	2	2	3.3	3.3	3.3	113.75	0	23.691	11270000	8	NaN	NaN	NaN	21.6753	21.3173	NaN
Q03113	Q03113	Guanine nucleotide-binding protein subunit alpha-12	GNA12	GNA12_HUMAN Guanine nucleotide-binding protein subunit alpha-12 OS=Homo sapiens OX=9606 GN=GNA12 PE=1 SV=4	NaN	NaN	0	21.4173	21.4935	100	3	NaN	NaN	0	0	4	4	4	9.4	9.4	9.4	44.279	0.000344	4.366	37489000	6	21.4935	21.6114	21.1471	NaN	NaN	NaN
Q03164	Q03164	Histone-lysine N-methyltransferase 2A;MLL cleavage product N320;MLL cleavage product C180	KMT2A	KMT2A_HUMAN Histone-lysine N-methyltransferase 2A OS=Homo sapiens OX=9606 GN=KMT2A PE=1 SV=5	NaN	NaN	0	NaN	NaN	0	0	21.6738	21.6738	66.6667	2	5	5	5	2.2	2.2	2.2	431.76	0	12.12	77146000	7	NaN	NaN	NaN	21.7536	NaN	21.5939
Q03188	Q03188	Centromere protein C	CENPC	CENPC_HUMAN Centromere protein C OS=Homo sapiens OX=9606 GN=CENPC PE=1 SV=2	NaN	NaN	0	NaN	NaN	33.3333	1	NaN	NaN	0	0	4	4	4	6.8	6.8	6.8	106.83	0	5.8381	41943000	7	NaN	NaN	20.859	NaN	NaN	NaN
Q03468	Q03468;P0DP91	DNA excision repair protein ERCC-6	ERCC6	ERCC6_HUMAN DNA excision repair protein ERCC-6 OS=Homo sapiens OX=9606 GN=ERCC6 PE=1 SV=1	NaN	NaN	0	NaN	NaN	33.3333	1	NaN	NaN	0	0	6	6	6	7.8	7.8	7.8	168.41	0	8.964	62621000	9	21.4441	NaN	NaN	NaN	NaN	NaN
Q05519	Q05519	Serine/arginine-rich splicing factor 11	SRSF11	SRS11_HUMAN Serine/arginine-rich splicing factor 11 OS=Homo sapiens OX=9606 GN=SRSF11 PE=1 SV=1	NaN	NaN	0	NaN	NaN	0	0	22.5443	22.5595	100	3	3	3	3	9.5	9.5	9.5	53.542	0	6.0307	79840000	14	NaN	NaN	NaN	22.5595	22.6684	22.4049
Q08257	Q08257	Quinone oxidoreductase	CRYZ	QOR_HUMAN Quinone oxidoreductase OS=Homo sapiens OX=9606 GN=CRYZ PE=1 SV=1	NaN	NaN	0	NaN	NaN	0	0	22.1087	22.0077	100	3	3	3	3	12.8	12.8	12.8	35.206	0.00094073	3.0847	47329000	3	NaN	NaN	NaN	22.0077	21.9175	22.4009
Q09161	Q09161	Nuclear cap-binding protein subunit 1	NCBP1	NCBP1_HUMAN Nuclear cap-binding protein subunit 1 OS=Homo sapiens OX=9606 GN=NCBP1 PE=1 SV=1	NaN	NaN	0	21.594	21.6888	100	3	NaN	NaN	0	0	4	4	4	7.6	7.6	7.6	91.838	0	10.001	29464000	9	21.7632	21.3301	21.6888	NaN	NaN	NaN
Q09472;Q92793	Q09472;Q92793	Histone acetyltransferase p300;CREB-binding protein	EP300;CREBBP	EP300_HUMAN Histone acetyltransferase p300 OS=Homo sapiens OX=9606 GN=EP300 PE=1 SV=2;CBP_HUMAN CREB-binding protein OS=Homo sapiens OX=9606 GN=CREBBP PE=1 SV=3	NaN	NaN	0	23.7165	23.7165	66.6667	2	NaN	NaN	0	0	3	3	3	1.5	1.5	1.5	264.16	0	5.8795	165700000	15	24.298	23.1349	NaN	NaN	NaN	NaN
Q0IIM8	Q0IIM8	TBC1 domain family member 8B	TBC1D8B	TBC8B_HUMAN TBC1 domain family member 8B OS=Homo sapiens OX=9606 GN=TBC1D8B PE=1 SV=2	NaN	NaN	0	NaN	NaN	0	0	20.1481	20.1481	66.6667	2	2	2	2	2.3	2.3	2.3	128.71	0.007545	2.1972	7156500	3	NaN	NaN	NaN	19.977	20.3193	NaN
Q12815	Q12815	Tastin	TROAP	TROAP_HUMAN Tastin OS=Homo sapiens OX=9606 GN=TROAP PE=1 SV=3	NaN	NaN	NaN	NaN	NaN	0	0	NaN	NaN	0	0	2	2	2	3.2	3.2	3.2	83.856	0.00094014	3.0789	31417000	4	NaN	NaN	NaN	NaN	NaN	NaN
Q12872	Q12872	Splicing factor, suppressor of white-apricot homolog	SFSWAP	SFSWA_HUMAN Splicing factor, suppressor of white-apricot homolog OS=Homo sapiens OX=9606 GN=SFSWAP PE=1 SV=3	NaN	NaN	0	NaN	NaN	0	0	22.5615	22.3521	100	3	9	9	9	14	14	14	104.82	0	20.534	190530000	25	NaN	NaN	NaN	22.3072	22.3521	23.0253
Q12873	Q12873	Chromodomain-helicase-DNA-binding protein 3	CHD3	CHD3_HUMAN Chromodomain-helicase-DNA-binding protein 3 OS=Homo sapiens OX=9606 GN=CHD3 PE=1 SV=3	NaN	NaN	0	NaN	NaN	33.3333	1	NaN	NaN	0	0	19	8	6	11.4	5.6	4.2	226.59	0	37.281	109240000	20	21.4513	NaN	NaN	NaN	NaN	NaN
Q12888	Q12888	Tumor suppressor p53-binding protein 1	TP53BP1	TP53B_HUMAN TP53-binding protein 1 OS=Homo sapiens OX=9606 GN=TP53BP1 PE=1 SV=2	NaN	NaN	0	NaN	NaN	0	0	21.7289	21.7192	100	3	5	5	5	4.8	4.8	4.8	213.57	0	30.133	36638000	12	NaN	NaN	NaN	21.7192	21.377	22.0906
Q12894	Q12894	Interferon-related developmental regulator 2	IFRD2	IFRD2_HUMAN Interferon-related developmental regulator 2 OS=Homo sapiens OX=9606 GN=IFRD2 PE=1 SV=3	NaN	NaN	0	22.856	22.9846	100	3	NaN	NaN	0	0	4	4	4	12.8	12.8	12.8	54.813	0	25.747	183170000	29	22.5204	23.063	22.9846	NaN	NaN	NaN
Q12904	Q12904	Aminoacyl tRNA synthase complex-interacting multifunctional protein 1;Endothelial monocyte-activating polypeptide 2	AIMP1	AIMP1_HUMAN Aminoacyl tRNA synthase complex-interacting multifunctional protein 1 OS=Homo sapiens OX=9606 GN=AIMP1 PE=1 SV=2	NaN	NaN	0	NaN	NaN	0	0	21.9845	21.8362	100	3	4	4	4	28.8	28.8	28.8	34.352	0	8.2104	28068000	5	NaN	NaN	NaN	21.8362	21.7008	22.4165
Q12974	Q12974	Protein tyrosine phosphatase type IVA 2	PTP4A2	TP4A2_HUMAN Protein tyrosine phosphatase type IVA 2 OS=Homo sapiens OX=9606 GN=PTP4A2 PE=1 SV=1	NaN	NaN	0	23.4172	23.4172	66.6667	2	NaN	NaN	0	0	5	3	3	39.5	25.7	25.7	19.127	0	6.5892	141630000	9	NaN	23.5071	23.3273	NaN	NaN	NaN
Q13017	Q13017	Rho GTPase-activating protein 5	ARHGAP5	RHG05_HUMAN Rho GTPase-activating protein 5 OS=Homo sapiens OX=9606 GN=ARHGAP5 PE=1 SV=2	NaN	NaN	0	NaN	NaN	33.3333	1	NaN	NaN	0	0	7	7	7	6.3	6.3	6.3	172.46	0	7.9175	76713000	11	21.2596	NaN	NaN	NaN	NaN	NaN
Q13228	Q13228	Selenium-binding protein 1	SELENBP1	SBP1_HUMAN Methanethiol oxidase OS=Homo sapiens OX=9606 GN=SELENBP1 PE=1 SV=2	NaN	NaN	0	NaN	NaN	0	0	21.7208	21.7208	66.6667	2	5	5	5	15	15	15	52.39	0	4.8938	40397000	5	NaN	NaN	NaN	21.3836	22.0579	NaN
Q13356	Q13356	Peptidyl-prolyl cis-trans isomerase-like 2	PPIL2	PPIL2_HUMAN RING-type E3 ubiquitin-protein ligase PPIL2 OS=Homo sapiens OX=9606 GN=PPIL2 PE=1 SV=1	NaN	NaN	0	22.2777	22.2777	66.6667	2	NaN	NaN	0	0	5	5	5	19.4	19.4	19.4	58.823	0	12.478	86273000	10	22.1144	NaN	22.4411	NaN	NaN	NaN
Q13393	Q13393	Phospholipase D1	PLD1	PLD1_HUMAN Phospholipase D1 OS=Homo sapiens OX=9606 GN=PLD1 PE=1 SV=1	NaN	NaN	NaN	NaN	NaN	0	0	NaN	NaN	0	0	2	2	2	2.3	2.3	2.3	124.18	0.00034807	4.5375	38561000	7	NaN	NaN	NaN	NaN	NaN	NaN
Q13404;Q15819	Q13404;Q15819	Ubiquitin-conjugating enzyme E2 variant 1;Ubiquitin-conjugating enzyme E2 variant 2	UBE2V1;UBE2V2	UB2V1_HUMAN Ubiquitin-conjugating enzyme E2 variant 1 OS=Homo sapiens OX=9606 GN=UBE2V1 PE=1 SV=2;UB2V2_HUMAN Ubiquitin-conjugating enzyme E2 variant 2 OS=Homo sapiens OX=9606 GN=UBE2V2 PE=1 SV=4	NaN	NaN	0	NaN	NaN	0	0	22.1427	22.1	100	3	2	2	2	20.4	20.4	20.4	16.495	0	5.0424	26702000	8	NaN	NaN	NaN	21.9192	22.1	22.409
Q13415	Q13415	Origin recognition complex subunit 1	ORC1	ORC1_HUMAN Origin recognition complex subunit 1 OS=Homo sapiens OX=9606 GN=ORC1 PE=1 SV=2	NaN	NaN	NaN	NaN	NaN	0	0	NaN	NaN	0	0	3	3	3	4.9	4.9	4.9	97.349	0.0003427	4.2904	86599000	8	NaN	NaN	NaN	NaN	NaN	NaN
Q13427	Q13427	Peptidyl-prolyl cis-trans isomerase G	PPIG	PPIG_HUMAN Peptidyl-prolyl cis-trans isomerase G OS=Homo sapiens OX=9606 GN=PPIG PE=1 SV=2	NaN	NaN	0	NaN	NaN	0	0	22.042	22.042	66.6667	2	3	3	3	4.4	4.4	4.4	88.616	0	5.4482	59986000	7	NaN	NaN	NaN	NaN	21.9292	22.1548
Q13472	Q13472	DNA topoisomerase 3-alpha	TOP3A	TOP3A_HUMAN DNA topoisomerase 3-alpha OS=Homo sapiens OX=9606 GN=TOP3A PE=1 SV=1	NaN	NaN	0	NaN	NaN	33.3333	1	NaN	NaN	0	0	5	5	5	6.2	6.2	6.2	112.37	0	6.1145	115780000	5	NaN	NaN	22.6003	NaN	NaN	NaN
Q13506	Q13506	NGFI-A-binding protein 1	NAB1	NAB1_HUMAN NGFI-A-binding protein 1 OS=Homo sapiens OX=9606 GN=NAB1 PE=1 SV=2	NaN	NaN	0	NaN	NaN	0	0	22.1151	22.051	100	3	8	8	8	25.7	25.7	25.7	54.401	0	35.098	119050000	14	NaN	NaN	NaN	22.2513	22.043	22.051
Q13509	Q13509	Tubulin beta-3 chain	TUBB3	TBB3_HUMAN Tubulin beta-3 chain OS=Homo sapiens OX=9606 GN=TUBB3 PE=1 SV=2	NaN	NaN	0	NaN	NaN	0	0	22.4642	22.2561	100	3	17	4	4	45.3	15.3	15.3	50.432	0	10.102	100940000	15	NaN	NaN	NaN	22.2249	22.9115	22.2561
Q13637	Q13637	Ras-related protein Rab-32	RAB32	RAB32_HUMAN Ras-related protein Rab-32 OS=Homo sapiens OX=9606 GN=RAB32 PE=1 SV=3	NaN	NaN	0	NaN	NaN	0	0	21.611	21.611	66.6667	2	3	3	2	16	16	11.1	24.997	0	7.8777	28900000	9	NaN	NaN	NaN	21.5468	21.6753	NaN
Q13642	Q13642	Four and a half LIM domains protein 1	FHL1	FHL1_HUMAN Four and a half LIM domains protein 1 OS=Homo sapiens OX=9606 GN=FHL1 PE=1 SV=4	NaN	NaN	0	NaN	NaN	0	0	21.1627	21.1627	66.6667	2	2	2	2	12.1	12.1	12.1	36.263	0	6.4793	37925000	6	NaN	NaN	NaN	NaN	20.9951	21.3302
Q13796	Q13796	Protein Shroom2	SHROOM2	SHRM2_HUMAN Protein Shroom2 OS=Homo sapiens OX=9606 GN=SHROOM2 PE=1 SV=1	NaN	NaN	NaN	NaN	NaN	0	0	NaN	NaN	0	0	8	8	8	7	7	7	176.41	0	9.6046	54298000	10	NaN	NaN	NaN	NaN	NaN	NaN
Q14119	Q14119	Vascular endothelial zinc finger 1	VEZF1	VEZF1_HUMAN Vascular endothelial zinc finger 1 OS=Homo sapiens OX=9606 GN=VEZF1 PE=1 SV=2	NaN	NaN	0	23.64	23.5747	100	3	NaN	NaN	0	0	4	4	4	9.4	9.4	9.4	56.931	0	7.5756	176690000	11	23.5747	23.4034	23.942	NaN	NaN	NaN
Q14137	Q14137	Ribosome biogenesis protein BOP1	BOP1	BOP1_HUMAN Ribosome biogenesis protein BOP1 OS=Homo sapiens OX=9606 GN=BOP1 PE=1 SV=2	NaN	NaN	0	NaN	NaN	0	0	NaN	NaN	33.3333	1	3	3	3	7.4	7.4	7.4	83.629	0	12.108	65949000	8	NaN	NaN	NaN	NaN	NaN	22.1918
Q14151	Q14151	Scaffold attachment factor B2	SAFB2	SAFB2_HUMAN Scaffold attachment factor B2 OS=Homo sapiens OX=9606 GN=SAFB2 PE=1 SV=1	NaN	NaN	0	NaN	NaN	0	0	23.5781	23.6744	100	3	17	8	8	21.2	9.5	9.5	107.47	0	12.722	295140000	33	NaN	NaN	NaN	23.3294	23.7306	23.6744
Q14320	Q14320;Q9Y247	Protein FAM50A	FAM50A	FA50A_HUMAN Protein FAM50A OS=Homo sapiens OX=9606 GN=FAM50A PE=1 SV=2	NaN	NaN	0	NaN	NaN	0	0	22.3322	22.1155	100	3	5	5	5	19.8	19.8	19.8	40.241	0	9.452	135640000	13	NaN	NaN	NaN	22.0944	22.1155	22.7866
Q14680	Q14680	Maternal embryonic leucine zipper kinase	MELK	MELK_HUMAN Maternal embryonic leucine zipper kinase OS=Homo sapiens OX=9606 GN=MELK PE=1 SV=3	NaN	NaN	0	NaN	NaN	33.3333	1	NaN	NaN	0	0	4	4	4	6.9	6.9	6.9	74.641	0	5.2207	89627000	4	NaN	22.1321	NaN	NaN	NaN	NaN
Q14687	Q14687	Genetic suppressor element 1	GSE1	GSE1_HUMAN Genetic suppressor element 1 OS=Homo sapiens OX=9606 GN=GSE1 PE=1 SV=3	NaN	NaN	0	NaN	NaN	0	0	20.6189	20.529	100	3	4	4	4	6.9	6.9	6.9	136.16	0	11.084	37838000	13	NaN	NaN	NaN	20.4652	20.529	20.8626
Q14966	Q14966	Zinc finger protein 638	ZNF638	ZN638_HUMAN Zinc finger protein 638 OS=Homo sapiens OX=9606 GN=ZNF638 PE=1 SV=2	NaN	NaN	0	NaN	NaN	0	0	21.4243	21.4243	66.6667	2	6	6	6	4.7	4.7	4.7	220.62	0	8.1528	56885000	7	NaN	NaN	NaN	21.2858	NaN	21.5628
Q15468	Q15468	SCL-interrupting locus protein	STIL	STIL_HUMAN SCL-interrupting locus protein OS=Homo sapiens OX=9606 GN=STIL PE=1 SV=2	NaN	NaN	0	22.2362	22.2362	66.6667	2	NaN	NaN	0	0	4	4	4	5.2	5.2	5.2	142.95	0.00033367	3.8693	77504000	6	22.1655	NaN	22.3069	NaN	NaN	NaN
Q16533	Q16533	snRNA-activating protein complex subunit 1	SNAPC1	SNPC1_HUMAN snRNA-activating protein complex subunit 1 OS=Homo sapiens OX=9606 GN=SNAPC1 PE=1 SV=1	NaN	NaN	NaN	NaN	NaN	0	0	NaN	NaN	0	0	2	2	2	6.8	6.8	6.8	42.994	0.0027108	2.5967	24367000	7	NaN	NaN	NaN	NaN	NaN	NaN
Q16594;Q9HBM6	Q16594;Q9HBM6	Transcription initiation factor TFIID subunit 9;Transcription initiation factor TFIID subunit 9B	TAF9;TAF9B	TAF9_HUMAN Transcription initiation factor TFIID subunit 9 OS=Homo sapiens OX=9606 GN=TAF9 PE=1 SV=1;TAF9B_HUMAN Transcription initiation factor TFIID subunit 9B OS=Homo sapiens OX=9606 GN=TAF9B PE=1 SV=1	NaN	NaN	0	NaN	NaN	0	0	22.7517	22.7517	66.6667	2	2	2	2	6.8	6.8	6.8	28.974	0.0024331	2.7057	23259000	7	NaN	NaN	NaN	22.6307	22.8726	NaN
Q16644	Q16644	MAP kinase-activated protein kinase 3	MAPKAPK3	MAPK3_HUMAN MAP kinase-activated protein kinase 3 OS=Homo sapiens OX=9606 GN=MAPKAPK3 PE=1 SV=1	NaN	NaN	NaN	NaN	NaN	0	0	NaN	NaN	0	0	2	2	2	12	12	12	42.987	0.0024287	2.7	97885000	5	NaN	NaN	NaN	NaN	NaN	NaN
Q16666	Q16666	Gamma-interferon-inducible protein 16	IFI16	IF16_HUMAN Gamma-interferon-inducible protein 16 OS=Homo sapiens OX=9606 GN=IFI16 PE=1 SV=3	NaN	NaN	0	NaN	NaN	0	0	21.5602	21.6759	100	3	5	5	5	8	8	8	88.255	0	11.061	22977000	7	NaN	NaN	NaN	21.0587	21.6759	21.9459
Q16880	Q16880	2-hydroxyacylsphingosine 1-beta-galactosyltransferase	UGT8	CGT_HUMAN 2-hydroxyacylsphingosine 1-beta-galactosyltransferase OS=Homo sapiens OX=9606 GN=UGT8 PE=2 SV=2	NaN	NaN	NaN	NaN	NaN	0	0	NaN	NaN	0	0	2	2	2	4.6	4.6	4.6	61.437	0.0085739	2.0735	26055000	2	NaN	NaN	NaN	NaN	NaN	NaN
Q17RS7	Q17RS7	Flap endonuclease GEN homolog 1	GEN1	GEN_HUMAN Flap endonuclease GEN homolog 1 OS=Homo sapiens OX=9606 GN=GEN1 PE=1 SV=2	NaN	NaN	NaN	NaN	NaN	0	0	NaN	NaN	0	0	4	4	4	8.5	8.5	8.5	102.88	0	17.881	36958000	6	NaN	NaN	NaN	NaN	NaN	NaN
Q2KHR3	Q2KHR3	Glutamine and serine-rich protein 1	QSER1	QSER1_HUMAN Glutamine and serine-rich protein 1 OS=Homo sapiens OX=9606 GN=QSER1 PE=1 SV=3	NaN	NaN	NaN	NaN	NaN	0	0	NaN	NaN	0	0	6	6	6	5.5	5.5	5.5	189.97	0	7.3604	43966000	7	NaN	NaN	NaN	NaN	NaN	NaN
Q2M1P5	Q2M1P5	Kinesin-like protein KIF7	KIF7	KIF7_HUMAN Kinesin-like protein KIF7 OS=Homo sapiens OX=9606 GN=KIF7 PE=1 SV=2	NaN	NaN	0	21.2341	21.3973	100	3	NaN	NaN	0	0	4	4	4	4.2	4.2	4.2	150.59	0	21	40412000	11	21.6801	20.6248	21.3973	NaN	NaN	NaN
Q2TAL8	Q2TAL8	Glutamine-rich protein 1	QRICH1	QRIC1_HUMAN Glutamine-rich protein 1 OS=Homo sapiens OX=9606 GN=QRICH1 PE=1 SV=1	NaN	NaN	0	NaN	NaN	0	0	22.0656	22.0333	100	3	5	5	5	9.4	9.4	9.4	86.435	0	36.14	97270000	16	NaN	NaN	NaN	22.0333	22.2624	21.9011
Q2TBE0	Q2TBE0	CWF19-like protein 2	CWF19L2	C19L2_HUMAN CWF19-like protein 2 OS=Homo sapiens OX=9606 GN=CWF19L2 PE=1 SV=4	NaN	NaN	0	NaN	NaN	0	0	21.3755	21.3702	100	3	2	2	2	2.9	2.9	2.9	103.79	0	6.938	39887000	6	NaN	NaN	NaN	21.2329	21.3702	21.5233
Q3ZCT1;Q06730;Q3MIS6	Q3ZCT1;Q06730;Q3MIS6	Zinc finger protein 260;Zinc finger protein 33A;Zinc finger protein 528	ZNF260;ZNF33A;ZNF528	ZN260_HUMAN Zinc finger protein 260 OS=Homo sapiens OX=9606 GN=ZNF260 PE=1 SV=3;ZN33A_HUMAN Zinc finger protein 33A OS=Homo sapiens OX=9606 GN=ZNF33A PE=1 SV=3;ZN528_HUMAN Zinc finger protein 528 OS=Homo sapiens OX=9606 GN=ZNF528 PE=2 SV=1	NaN	NaN	0	22.2029	22.2029	66.6667	2	NaN	NaN	0	0	2	2	2	4.6	4.6	4.6	47.222	0.0098647	1.9498	46189000	5	22.0686	NaN	22.3371	NaN	NaN	NaN
Q4U2R6	Q4U2R6	39S ribosomal protein L51, mitochondrial	MRPL51	RM51_HUMAN 39S ribosomal protein L51, mitochondrial OS=Homo sapiens OX=9606 GN=MRPL51 PE=1 SV=1	NaN	NaN	0	23.1667	23.137	100	3	NaN	NaN	0	0	3	3	3	14.8	14.8	14.8	15.095	0	6.7942	290890000	24	22.7306	23.137	23.6326	NaN	NaN	NaN
Q52LJ0	Q52LJ0	Protein FAM98B	FAM98B	FA98B_HUMAN Protein FAM98B OS=Homo sapiens OX=9606 GN=FAM98B PE=1 SV=2	NaN	NaN	0	NaN	NaN	0	0	20.6008	20.6008	66.6667	2	6	3	3	19.4	11.8	11.8	45.547	0	5.4736	27245000	9	NaN	NaN	NaN	NaN	20.2766	20.9249
Q56NI9	Q56NI9	N-acetyltransferase ESCO2	ESCO2	ESCO2_HUMAN N-acetyltransferase ESCO2 OS=Homo sapiens OX=9606 GN=ESCO2 PE=1 SV=1	NaN	NaN	0	21.8145	21.784	100	3	NaN	NaN	0	0	2	2	2	4.2	4.2	4.2	68.306	0.00033434	3.9138	38256000	10	21.5804	22.0791	21.784	NaN	NaN	NaN
Q5F1R6	Q5F1R6	DnaJ homolog subfamily C member 21	DNAJC21	DJC21_HUMAN DnaJ homolog subfamily C member 21 OS=Homo sapiens OX=9606 GN=DNAJC21 PE=1 SV=2	NaN	NaN	0	NaN	NaN	33.3333	1	NaN	NaN	0	0	2	2	2	5.3	5.3	5.3	62.027	0.00032321	3.4608	95179000	6	NaN	NaN	22.3747	NaN	NaN	NaN
Q5FWF5	Q5FWF5	N-acetyltransferase ESCO1	ESCO1	ESCO1_HUMAN N-acetyltransferase ESCO1 OS=Homo sapiens OX=9606 GN=ESCO1 PE=1 SV=3	NaN	NaN	0	21.2728	21.2772	100	3	NaN	NaN	0	0	3	3	3	6.3	6.3	6.3	94.982	0	21.186	53059000	15	20.9359	21.6054	21.2772	NaN	NaN	NaN
Q5H9F3	Q5H9F3	BCL-6 corepressor-like protein 1	BCORL1	BCORL_HUMAN BCL-6 corepressor-like protein 1 OS=Homo sapiens OX=9606 GN=BCORL1 PE=1 SV=1	NaN	NaN	0	NaN	NaN	0	0	21.1745	21.1963	100	3	5	5	5	4	4	4	182.52	0	5.3287	48087000	10	NaN	NaN	NaN	21.0083	21.319	21.1963
Q5JS54	Q5JS54	Proteasome assembly chaperone 4	PSMG4	PSMG4_HUMAN Proteasome assembly chaperone 4 OS=Homo sapiens OX=9606 GN=PSMG4 PE=1 SV=2	NaN	NaN	0	NaN	NaN	0	0	22.0186	21.9616	100	3	2	2	2	30.1	30.1	30.1	13.775	0	23.024	52803000	16	NaN	NaN	NaN	21.9616	21.7787	22.3155
Q5PRF9	Q5PRF9	Protein Smaug homolog 2	SAMD4B	SMAG2_HUMAN Protein Smaug homolog 2 OS=Homo sapiens OX=9606 GN=SAMD4B PE=1 SV=1	NaN	NaN	0	21.0929	21.1424	100	3	NaN	NaN	0	0	2	2	2	3.7	3.7	3.7	75.483	0	16.987	31712000	10	20.8549	21.2815	21.1424	NaN	NaN	NaN
Q5R372	Q5R372	Rab GTPase-activating protein 1-like	RABGAP1L	RBG1L_HUMAN Rab GTPase-activating protein 1-like OS=Homo sapiens OX=9606 GN=RABGAP1L PE=1 SV=1	NaN	NaN	0	NaN	NaN	0	0	19.9341	19.9341	66.6667	2	3	3	3	3.8	3.8	3.8	92.512	0	5.3534	8023300	4	NaN	NaN	NaN	NaN	19.9607	19.9076
Q9Y6H1;Q5T1J5	Q9Y6H1;Q5T1J5	Coiled-coil-helix-coiled-coil-helix domain-containing protein 2;Putative coiled-coil-helix-coiled-coil-helix domain-containing protein CHCHD2P9, mitochondrial	CHCHD2;CHCHD2P9	CHCH2_HUMAN Coiled-coil-helix-coiled-coil-helix domain-containing protein 2 OS=Homo sapiens OX=9606 GN=CHCHD2 PE=1 SV=1;CHCH9_HUMAN Putative coiled-coil-helix-coiled-coil-helix domain-containing protein CHCHD2P9, mitochondrial OS=Homo sapiens OX=9606 GN=CH	NaN	NaN	NaN	NaN	NaN	0	0	NaN	NaN	0	0	2	2	2	18.5	18.5	18.5	15.512	0	5.11	59376000	7	NaN	NaN	NaN	NaN	NaN	NaN
Q5TB30	Q5TB30	DEP domain-containing protein 1A	DEPDC1	DEP1A_HUMAN DEP domain-containing protein 1A OS=Homo sapiens OX=9606 GN=DEPDC1 PE=1 SV=2	NaN	NaN	0	NaN	NaN	33.3333	1	NaN	NaN	0	0	5	5	4	6.9	6.9	5.9	92.959	0	5.7085	116030000	11	21.9708	NaN	NaN	NaN	NaN	NaN
Q5TC82	Q5TC82	Roquin-1	RC3H1	RC3H1_HUMAN Roquin-1 OS=Homo sapiens OX=9606 GN=RC3H1 PE=1 SV=1	NaN	NaN	0	22.7769	22.8549	100	3	NaN	NaN	0	0	13	13	10	21.1	21.1	17.5	125.73	0	46.089	243940000	29	22.8549	22.8637	22.6121	NaN	NaN	NaN
Q5VSL9	Q5VSL9	Striatin-interacting protein 1	STRIP1	STRP1_HUMAN Striatin-interacting protein 1 OS=Homo sapiens OX=9606 GN=STRIP1 PE=1 SV=1	NaN	NaN	0	NaN	NaN	0	0	22.1029	22.1029	66.6667	2	4	4	4	7.4	7.4	7.4	95.575	0.00033467	3.9409	93238000	9	NaN	NaN	NaN	21.4119	NaN	22.7938
Q5VT97	Q5VT97	Rho GTPase-activating protein SYDE2	SYDE2	SYDE2_HUMAN Rho GTPase-activating protein SYDE2 OS=Homo sapiens OX=9606 GN=SYDE2 PE=1 SV=2	NaN	NaN	0	24.4783	24.4553	100	3	NaN	NaN	0	0	2	2	2	2.1	2.1	2.1	133.23	0.0029904	2.5098	321240000	9	24.5829	24.3966	24.4553	NaN	NaN	NaN
Q66K64	Q66K64	DDB1- and CUL4-associated factor 15	DCAF15	DCA15_HUMAN DDB1- and CUL4-associated factor 15 OS=Homo sapiens OX=9606 GN=DCAF15 PE=1 SV=1	NaN	NaN	0	20.5505	20.5505	66.6667	2	NaN	NaN	0	0	2	2	2	4.2	4.2	4.2	66.463	0.0035619	2.4139	20775000	10	NaN	20.4052	20.6958	NaN	NaN	NaN
Q68CP9	Q68CP9	AT-rich interactive domain-containing protein 2	ARID2	ARID2_HUMAN AT-rich interactive domain-containing protein 2 OS=Homo sapiens OX=9606 GN=ARID2 PE=1 SV=2	NaN	NaN	0	NaN	NaN	0	0	23.7326	23.7326	66.6667	2	5	5	5	6	6	6	197.39	0	5.2079	167340000	6	NaN	NaN	NaN	NaN	23.728	23.7372
Q68CZ2	Q68CZ2	Tensin-3	TNS3	TENS3_HUMAN Tensin-3 OS=Homo sapiens OX=9606 GN=TNS3 PE=1 SV=2	NaN	NaN	0	22.0152	22.0152	66.6667	2	NaN	NaN	0	0	6	6	6	9.8	9.8	9.8	155.26	0	11.115	78299000	10	22.1161	21.9143	NaN	NaN	NaN	NaN
Q69YH5	Q69YH5	Cell division cycle-associated protein 2	CDCA2	CDCA2_HUMAN Cell division cycle-associated protein 2 OS=Homo sapiens OX=9606 GN=CDCA2 PE=1 SV=2	NaN	NaN	NaN	NaN	NaN	0	0	NaN	NaN	0	0	5	5	5	7.8	7.8	7.8	112.68	0	6.2948	27613000	7	NaN	NaN	NaN	NaN	NaN	NaN
Q6DKK2	Q6DKK2	Tetratricopeptide repeat protein 19, mitochondrial	TTC19	TTC19_HUMAN Tetratricopeptide repeat protein 19, mitochondrial OS=Homo sapiens OX=9606 GN=TTC19 PE=1 SV=4	NaN	NaN	0	23.2028	23.2028	66.6667	2	NaN	NaN	0	0	2	2	2	7.6	7.6	7.6	42.456	0.009375	2.0141	148370000	3	22.9791	NaN	23.4265	NaN	NaN	NaN
Q6DN90	Q6DN90	IQ motif and SEC7 domain-containing protein 1	IQSEC1	IQEC1_HUMAN IQ motif and SEC7 domain-containing protein 1 OS=Homo sapiens OX=9606 GN=IQSEC1 PE=1 SV=1	NaN	NaN	NaN	NaN	NaN	0	0	NaN	NaN	0	0	2	2	2	3.3	3.3	3.3	108.31	0.0072611	2.217	89055000	2	NaN	NaN	NaN	NaN	NaN	NaN
Q6L8Q7	Q6L8Q7	2,5-phosphodiesterase 12	PDE12	PDE12_HUMAN 2,5-phosphodiesterase 12 OS=Homo sapiens OX=9606 GN=PDE12 PE=1 SV=2	NaN	NaN	NaN	NaN	NaN	0	0	NaN	NaN	0	0	5	5	5	14.9	14.9	14.9	67.351	0	10.997	75443000	15	NaN	NaN	NaN	NaN	NaN	NaN
Q6NSI4	Q6NSI4	Uncharacterized protein CXorf57	CXorf57	RADX_HUMAN RPA-related protein RADX OS=Homo sapiens OX=9606 GN=RADX PE=1 SV=2	NaN	NaN	0	21.7584	21.7584	66.6667	2	NaN	NaN	0	0	4	4	4	8.8	8.8	8.8	97.553	0.00032268	3.4338	58119000	6	NaN	21.6536	21.8633	NaN	NaN	NaN
Q6NYC1	Q6NYC1	Bifunctional arginine demethylase and lysyl-hydroxylase JMJD6	JMJD6	JMJD6_HUMAN Bifunctional arginine demethylase and lysyl-hydroxylase JMJD6 OS=Homo sapiens OX=9606 GN=JMJD6 PE=1 SV=1	NaN	NaN	0	21.1506	21.4073	100	3	NaN	NaN	0	0	2	2	2	8.4	8.4	8.4	46.461	0	5.7043	32730000	10	21.5807	21.4073	20.4639	NaN	NaN	NaN
Q6P3X3	Q6P3X3	Tetratricopeptide repeat protein 27	TTC27	TTC27_HUMAN Tetratricopeptide repeat protein 27 OS=Homo sapiens OX=9606 GN=TTC27 PE=1 SV=1	NaN	NaN	0	NaN	NaN	33.3333	1	NaN	NaN	0	0	4	4	4	6.8	6.8	6.8	96.631	0	5.5804	53159000	6	NaN	21.7204	NaN	NaN	NaN	NaN
Q6P6C2	Q6P6C2	RNA demethylase ALKBH5	ALKBH5	ALKB5_HUMAN RNA demethylase ALKBH5 OS=Homo sapiens OX=9606 GN=ALKBH5 PE=1 SV=2	NaN	NaN	0	NaN	NaN	33.3333	1	NaN	NaN	0	0	3	3	3	18.8	18.8	18.8	44.255	0	21.898	95153000	8	NaN	NaN	22.9773	NaN	NaN	NaN
Q6PJI9	Q6PJI9	WD repeat-containing protein 59	WDR59	WDR59_HUMAN GATOR complex protein WDR59 OS=Homo sapiens OX=9606 GN=WDR59 PE=1 SV=2	NaN	NaN	0	NaN	NaN	0	0	NaN	NaN	33.3333	1	4	4	4	6.9	6.9	6.9	109.79	0	7.0967	44515000	5	NaN	NaN	NaN	21.0185	NaN	NaN
Q6ULP2	Q6ULP2	Aftiphilin	AFTPH	AFTIN_HUMAN Aftiphilin OS=Homo sapiens OX=9606 GN=AFTPH PE=1 SV=3	NaN	NaN	NaN	NaN	NaN	0	0	NaN	NaN	0	0	2	2	2	3	3	3	102.11	0	13.51	20301000	11	NaN	NaN	NaN	NaN	NaN	NaN
Q6ZNB6	Q6ZNB6	NF-X1-type zinc finger protein NFXL1	NFXL1	NFXL1_HUMAN NF-X1-type zinc finger protein NFXL1 OS=Homo sapiens OX=9606 GN=NFXL1 PE=1 SV=2	NaN	NaN	0	22.5816	22.5929	100	3	NaN	NaN	0	0	8	8	8	14.7	14.7	14.7	101.34	0	48.006	270270000	34	22.5929	22.5967	22.5552	NaN	NaN	NaN
Q6ZRI6	Q6ZRI6	Uncharacterized protein C15orf39	C15orf39	CO039_HUMAN Uncharacterized protein C15orf39 OS=Homo sapiens OX=9606 GN=C15orf39 PE=1 SV=3	NaN	NaN	0	NaN	NaN	0	0	21.3086	21.1994	100	3	5	5	5	8.9	8.9	8.9	110.67	0	8.9751	43482000	6	NaN	NaN	NaN	21.1451	21.1994	21.5813
Q6ZXV5	Q6ZXV5	Transmembrane and TPR repeat-containing protein 3	TMTC3	TMTC3_HUMAN Protein O-mannosyl-transferase TMTC3 OS=Homo sapiens OX=9606 GN=TMTC3 PE=1 SV=2	NaN	NaN	0	NaN	NaN	33.3333	1	NaN	NaN	0	0	5	5	5	7.3	7.3	7.3	104.01	0	7.8514	79262000	10	NaN	22.1482	NaN	NaN	NaN	NaN
Q70EL1	Q70EL1	Inactive ubiquitin carboxyl-terminal hydrolase 54	USP54	UBP54_HUMAN Inactive ubiquitin carboxyl-terminal hydrolase 54 OS=Homo sapiens OX=9606 GN=USP54 PE=1 SV=4	NaN	NaN	0	NaN	NaN	33.3333	1	NaN	NaN	0	0	5	5	5	4.3	4.3	4.3	187.39	0	5.4772	70895000	9	NaN	22.5636	NaN	NaN	NaN	NaN
Q71RC2	Q71RC2	La-related protein 4	LARP4	LARP4_HUMAN La-related protein 4 OS=Homo sapiens OX=9606 GN=LARP4 PE=1 SV=3	NaN	NaN	0	21.71	21.8597	100	3	NaN	NaN	0	0	5	5	5	9.9	9.9	9.9	80.595	0	14.888	73477000	13	21.3207	21.9495	21.8597	NaN	NaN	NaN
Q7KZ85	Q7KZ85	Transcription elongation factor SPT6	SUPT6H	SPT6H_HUMAN Transcription elongation factor SPT6 OS=Homo sapiens OX=9606 GN=SUPT6H PE=1 SV=2	NaN	NaN	0	NaN	NaN	0	0	21.356	21.2748	100	3	6	6	6	7	7	7	199.07	0	20.638	55300000	12	NaN	NaN	NaN	21.0353	21.2748	21.7578
Q7L4I2	Q7L4I2	Arginine/serine-rich coiled-coil protein 2	RSRC2	RSRC2_HUMAN Arginine/serine-rich coiled-coil protein 2 OS=Homo sapiens OX=9606 GN=RSRC2 PE=1 SV=1	NaN	NaN	0	NaN	NaN	0	0	21.7051	21.736	100	3	3	3	3	9.9	9.9	9.9	50.559	0	5.307	49024000	5	NaN	NaN	NaN	21.4784	21.9009	21.736
Q7L804	Q7L804	Rab11 family-interacting protein 2	RAB11FIP2	RFIP2_HUMAN Rab11 family-interacting protein 2 OS=Homo sapiens OX=9606 GN=RAB11FIP2 PE=1 SV=1	NaN	NaN	NaN	NaN	NaN	0	0	NaN	NaN	0	0	4	3	3	11.5	9.2	9.2	58.278	0.00094251	3.1086	82209000	3	NaN	NaN	NaN	NaN	NaN	NaN
Q7Z2Z1	Q7Z2Z1	Treslin	TICRR	TICRR_HUMAN Treslin OS=Homo sapiens OX=9606 GN=TICRR PE=1 SV=2	NaN	NaN	NaN	NaN	NaN	0	0	NaN	NaN	0	0	3	3	3	2.3	2.3	2.3	210.85	0	5.36	29727000	5	NaN	NaN	NaN	NaN	NaN	NaN
Q7Z3J2	Q7Z3J2	UPF0505 protein C16orf62	C16orf62	VP35L_HUMAN VPS35 endosomal protein sorting factor-like OS=Homo sapiens OX=9606 GN=VPS35L PE=1 SV=2	NaN	NaN	0	NaN	NaN	0	0	20.8385	20.8587	100	3	4	4	4	4.6	4.6	4.6	109.56	0	6.2843	18320000	5	NaN	NaN	NaN	20.7542	20.8587	20.9027
Q7Z589	Q7Z589	Protein EMSY	EMSY	EMSY_HUMAN BRCA2-interacting transcriptional repressor EMSY OS=Homo sapiens OX=9606 GN=EMSY PE=1 SV=2	NaN	NaN	0	NaN	NaN	0	0	21.0238	21.0238	66.6667	2	6	6	6	6.5	6.5	6.5	141.47	0	16.772	17922000	8	NaN	NaN	NaN	NaN	21.0299	21.0177
Q7Z7A4	Q7Z7A4	PX domain-containing protein kinase-like protein	PXK	PXK_HUMAN PX domain-containing protein kinase-like protein OS=Homo sapiens OX=9606 GN=PXK PE=1 SV=1	NaN	NaN	0	21.3244	21.1385	100	3	NaN	NaN	0	0	3	3	3	7.4	7.4	7.4	64.949	0.0018371	2.7856	23746000	3	21.0555	21.7792	21.1385	NaN	NaN	NaN
Q7Z7F7	Q7Z7F7	39S ribosomal protein L55, mitochondrial	MRPL55	RM55_HUMAN 39S ribosomal protein L55, mitochondrial OS=Homo sapiens OX=9606 GN=MRPL55 PE=1 SV=1	NaN	NaN	0	21.0918	21.1323	100	3	NaN	NaN	0	0	3	3	3	30.5	30.5	30.5	15.128	0	6.4034	103820000	12	20.992	21.1512	21.1323	NaN	NaN	NaN
Q86SQ0	Q86SQ0	Pleckstrin homology-like domain family B member 2	PHLDB2	PHLB2_HUMAN Pleckstrin homology-like domain family B member 2 OS=Homo sapiens OX=9606 GN=PHLDB2 PE=1 SV=2	NaN	NaN	0	NaN	NaN	0	0	NaN	NaN	33.3333	1	4	4	4	5	5	5	142.16	0	8.1697	34103000	9	NaN	NaN	NaN	NaN	19.6176	NaN
Q86TP1	Q86TP1	Protein prune homolog	PRUNE	PRUN1_HUMAN Exopolyphosphatase PRUNE1 OS=Homo sapiens OX=9606 GN=PRUNE1 PE=1 SV=2	NaN	NaN	0	NaN	NaN	0	0	20.62	20.666	100	3	2	2	2	5.5	5.5	5.5	50.199	0.00064103	3.3587	26166000	4	NaN	NaN	NaN	20.666	20.5071	20.687
Q86U06	Q86U06	Probable RNA-binding protein 23	RBM23	RBM23_HUMAN Probable RNA-binding protein 23 OS=Homo sapiens OX=9606 GN=RBM23 PE=1 SV=1	NaN	NaN	0	NaN	NaN	0	0	19.9017	19.9017	66.6667	2	4	3	3	10.3	8	8	48.73	0.00033921	4.1268	12016000	6	NaN	NaN	NaN	19.3929	NaN	20.4106
Q86U86	Q86U86	Protein polybromo-1	PBRM1	PB1_HUMAN Protein polybromo-1 OS=Homo sapiens OX=9606 GN=PBRM1 PE=1 SV=1	NaN	NaN	0	NaN	NaN	33.3333	1	NaN	NaN	0	0	7	7	7	5.7	5.7	5.7	192.95	0	9.5178	63541000	7	NaN	22.039	NaN	NaN	NaN	NaN
Q86UL3	Q86UL3	Glycerol-3-phosphate acyltransferase 4	AGPAT6	GPAT4_HUMAN Glycerol-3-phosphate acyltransferase 4 OS=Homo sapiens OX=9606 GN=GPAT4 PE=1 SV=1	NaN	NaN	0	NaN	NaN	33.3333	1	NaN	NaN	0	0	3	3	3	8.3	8.3	8.3	52.07	0.0080298	2.1032	52690000	3	NaN	NaN	20.8057	NaN	NaN	NaN
Q86WX3	Q86WX3	Active regulator of SIRT1	RPS19BP1	AROS_HUMAN Active regulator of SIRT1 OS=Homo sapiens OX=9606 GN=RPS19BP1 PE=1 SV=1	NaN	NaN	0	22.9642	23.0464	100	3	NaN	NaN	0	0	4	4	4	31.6	31.6	31.6	15.434	0	9.1608	210810000	15	22.7662	23.0801	23.0464	NaN	NaN	NaN
Q86X53	Q86X53	Glutamate-rich protein 1	ERICH1	ERIC1_HUMAN Glutamate-rich protein 1 OS=Homo sapiens OX=9606 GN=ERICH1 PE=1 SV=1	NaN	NaN	0	NaN	NaN	0	0	20.5817	20.5817	66.6667	2	2	2	2	7.4	7.4	7.4	48.984	0	5.6132	17102000	6	NaN	NaN	NaN	20.5219	NaN	20.6415
Q86Y37	Q86Y37	CDK2-associated and cullin domain-containing protein 1	CACUL1	CACL1_HUMAN CDK2-associated and cullin domain-containing protein 1 OS=Homo sapiens OX=9606 GN=CACUL1 PE=1 SV=1	NaN	NaN	0	NaN	NaN	0	0	21.4395	21.5138	100	3	2	2	2	7.6	7.6	7.6	41.063	0	6.8202	22598000	6	NaN	NaN	NaN	21.1816	21.5138	21.6231
Q96PY5;Q8IVF7	Q96PY5;Q8IVF7	Formin-like protein 2;Formin-like protein 3	FMNL2;FMNL3	FMNL2_HUMAN Formin-like protein 2 OS=Homo sapiens OX=9606 GN=FMNL2 PE=1 SV=3;FMNL3_HUMAN Formin-like protein 3 OS=Homo sapiens OX=9606 GN=FMNL3 PE=1 SV=3	NaN	NaN	0	21.8798	21.8798	66.6667	2	NaN	NaN	0	0	2	2	2	2.5	2.5	2.5	123.32	0.00033979	4.161	62587000	6	NaN	21.8386	21.9211	NaN	NaN	NaN
Q8IWB7	Q8IWB7	WD repeat and FYVE domain-containing protein 1	WDFY1	WDFY1_HUMAN WD repeat and FYVE domain-containing protein 1 OS=Homo sapiens OX=9606 GN=WDFY1 PE=1 SV=1	NaN	NaN	0	NaN	NaN	0	0	20.8624	20.8624	66.6667	2	5	5	5	15.1	15.1	15.1	46.323	0	6.7331	29943000	9	NaN	NaN	NaN	20.8082	20.9166	NaN
Q8IWR0	Q8IWR0;Q9UGR2	Zinc finger CCCH domain-containing protein 7A	ZC3H7A	Z3H7A_HUMAN Zinc finger CCCH domain-containing protein 7A OS=Homo sapiens OX=9606 GN=ZC3H7A PE=1 SV=1	NaN	NaN	0	21.9235	21.9242	100	3	NaN	NaN	0	0	6	6	6	9.4	9.4	9.4	110.54	0	7.0944	109010000	9	21.9242	21.9921	21.8543	NaN	NaN	NaN
Q8IXU6	Q8IXU6	Solute carrier family 35 member F2	SLC35F2	S35F2_HUMAN Solute carrier family 35 member F2 OS=Homo sapiens OX=9606 GN=SLC35F2 PE=1 SV=1	NaN	NaN	0	24.5672	24.6632	100	3	NaN	NaN	0	0	3	3	3	12.8	12.8	12.8	41.211	0.00034141	4.2337	326360000	9	24.3292	24.6632	24.7091	NaN	NaN	NaN
Q8IYA6	Q8IYA6	Cytoskeleton-associated protein 2-like	CKAP2L	CKP2L_HUMAN Cytoskeleton-associated protein 2-like OS=Homo sapiens OX=9606 GN=CKAP2L PE=1 SV=4	NaN	NaN	0	22.2023	22.2997	100	3	NaN	NaN	0	0	7	7	7	12.2	12.2	12.2	83.586	0	12.409	184990000	24	21.9335	22.2997	22.3736	NaN	NaN	NaN
Q8N137	Q8N137	Centrobin	CNTROB	CNTRB_HUMAN Centrobin OS=Homo sapiens OX=9606 GN=CNTROB PE=1 SV=1	NaN	NaN	0	22.736	22.6348	100	3	NaN	NaN	0	0	8	8	8	14.5	14.5	14.5	101.25	0	75.063	176250000	17	23.0616	22.6348	22.5117	NaN	NaN	NaN
Q8N3R9	Q8N3R9	MAGUK p55 subfamily member 5	MPP5	MPP5_HUMAN MAGUK p55 subfamily member 5 OS=Homo sapiens OX=9606 GN=MPP5 PE=1 SV=3	NaN	NaN	0	NaN	NaN	0	0	NaN	NaN	33.3333	1	2	2	2	3.4	3.4	3.4	77.293	0.00032436	3.5321	8759600	4	NaN	NaN	NaN	NaN	18.2909	NaN
Q8N4V1	Q8N4V1	Membrane magnesium transporter 1	MMGT1	MMGT1_HUMAN Membrane magnesium transporter 1 OS=Homo sapiens OX=9606 GN=MMGT1 PE=1 SV=1	NaN	NaN	0	23.9581	23.9737	100	3	NaN	NaN	0	0	2	2	2	26.7	26.7	26.7	14.686	0	17.493	247200000	17	23.6822	24.2185	23.9737	NaN	NaN	NaN
Q8N5C6	Q8N5C6	S1 RNA-binding domain-containing protein 1	SRBD1	SRBD1_HUMAN S1 RNA-binding domain-containing protein 1 OS=Homo sapiens OX=9606 GN=SRBD1 PE=1 SV=2	NaN	NaN	0	22.8793	22.8793	66.6667	2	NaN	NaN	0	0	9	9	9	13.4	13.4	13.4	111.77	0	15.054	191580000	18	NaN	22.8659	22.8926	NaN	NaN	NaN
Q8N5C8	Q8N5C8	TGF-beta-activated kinase 1 and MAP3K7-binding protein 3	TAB3	TAB3_HUMAN TGF-beta-activated kinase 1 and MAP3K7-binding protein 3 OS=Homo sapiens OX=9606 GN=TAB3 PE=1 SV=3	NaN	NaN	NaN	NaN	NaN	0	0	NaN	NaN	0	0	4	4	4	10.3	10.3	10.3	78.652	0	4.9128	31823000	4	NaN	NaN	NaN	NaN	NaN	NaN
Q8NBF2	Q8NBF2	NHL repeat-containing protein 2	NHLRC2	NHLC2_HUMAN NHL repeat-containing protein 2 OS=Homo sapiens OX=9606 GN=NHLRC2 PE=1 SV=1	NaN	NaN	0	NaN	NaN	0	0	21.2928	21.2928	66.6667	2	4	4	4	7	7	7	79.443	0	5.6232	40772000	5	NaN	NaN	NaN	21.3956	21.19	NaN
Q8NBX0	Q8NBX0	Saccharopine dehydrogenase-like oxidoreductase	SCCPDH	SCPDL_HUMAN Saccharopine dehydrogenase-like oxidoreductase OS=Homo sapiens OX=9606 GN=SCCPDH PE=1 SV=1	NaN	NaN	NaN	NaN	NaN	0	0	NaN	NaN	0	0	4	4	4	15.2	15.2	15.2	47.151	0	5.2492	94405000	5	NaN	NaN	NaN	NaN	NaN	NaN
Q8NCD3	Q8NCD3	Holliday junction recognition protein	HJURP	HJURP_HUMAN Holliday junction recognition protein OS=Homo sapiens OX=9606 GN=HJURP PE=1 SV=2	NaN	NaN	0	NaN	NaN	0	0	21.2098	21.2589	100	3	4	4	4	8.7	8.7	8.7	83.538	0	7.0766	43331000	9	NaN	NaN	NaN	21.0967	21.2589	21.2738
Q8NCN4	Q8NCN4	E3 ubiquitin-protein ligase RNF169	RNF169	RN169_HUMAN E3 ubiquitin-protein ligase RNF169 OS=Homo sapiens OX=9606 GN=RNF169 PE=1 SV=2	NaN	NaN	NaN	NaN	NaN	0	0	NaN	NaN	0	0	3	3	3	7.6	7.6	7.6	77.193	0	6.4371	22998000	5	NaN	NaN	NaN	NaN	NaN	NaN
Q8ND04	Q8ND04	Protein SMG8	SMG8	SMG8_HUMAN Protein SMG8 OS=Homo sapiens OX=9606 GN=SMG8 PE=1 SV=1	NaN	NaN	0	22.8146	22.7292	100	3	NaN	NaN	0	0	5	5	5	7.6	7.6	7.6	109.68	0	9.3668	115560000	13	22.7292	22.6518	23.0628	NaN	NaN	NaN
Q8ND82	Q8ND82	Zinc finger protein 280C	ZNF280C	Z280C_HUMAN Zinc finger protein 280C OS=Homo sapiens OX=9606 GN=ZNF280C PE=1 SV=1	NaN	NaN	NaN	NaN	NaN	0	0	NaN	NaN	0	0	2	2	2	4.1	4.1	4.1	83.095	0	15.641	32918000	5	NaN	NaN	NaN	NaN	NaN	NaN
Q8NDX6	Q8NDX6	Zinc finger protein 740	ZNF740	ZN740_HUMAN Zinc finger protein 740 OS=Homo sapiens OX=9606 GN=ZNF740 PE=1 SV=1	NaN	NaN	0	24.0534	24.2741	100	3	NaN	NaN	0	0	2	2	2	18.1	18.1	18.1	21.857	0	35.721	348740000	24	23.3625	24.2741	24.5235	NaN	NaN	NaN
Q8NDZ4	Q8NDZ4	Deleted in autism protein 1	C3orf58	DIK2A_HUMAN Divergent protein kinase domain 2A OS=Homo sapiens OX=9606 GN=DIPK2A PE=1 SV=1	NaN	NaN	0	22.9036	22.9036	66.6667	2	NaN	NaN	0	0	5	5	5	14.7	14.7	14.7	49.481	0	7.8689	201080000	9	22.9753	22.8319	NaN	NaN	NaN	NaN
Q8NFW8	Q8NFW8	N-acylneuraminate cytidylyltransferase	CMAS	NEUA_HUMAN N-acylneuraminate cytidylyltransferase OS=Homo sapiens OX=9606 GN=CMAS PE=1 SV=2	NaN	NaN	0	21.2393	21.2396	100	3	NaN	NaN	0	0	3	3	3	9.7	9.7	9.7	48.379	0	5.8792	71825000	12	21.1776	21.3006	21.2396	NaN	NaN	NaN
Q8TA86	Q8TA86	Retinitis pigmentosa 9 protein	RP9	RP9_HUMAN Retinitis pigmentosa 9 protein OS=Homo sapiens OX=9606 GN=RP9 PE=1 SV=2	NaN	NaN	0	NaN	NaN	0	0	22.6333	22.4683	100	3	3	3	3	19.5	19.5	19.5	26.106	0	11.671	81622000	8	NaN	NaN	NaN	22.2449	23.1868	22.4683
Q8TAE8	Q8TAE8	Growth arrest and DNA damage-inducible proteins-interacting protein 1	GADD45GIP1	G45IP_HUMAN Growth arrest and DNA damage-inducible proteins-interacting protein 1 OS=Homo sapiens OX=9606 GN=GADD45GIP1 PE=1 SV=1	NaN	NaN	0	22.604	22.711	100	3	NaN	NaN	0	0	6	6	6	37.8	37.8	37.8	25.384	0	15.016	249130000	33	22.183	22.9179	22.711	NaN	NaN	NaN
Q8TAQ2	Q8TAQ2	SWI/SNF complex subunit SMARCC2	SMARCC2	SMRC2_HUMAN SWI/SNF complex subunit SMARCC2 OS=Homo sapiens OX=9606 GN=SMARCC2 PE=1 SV=1	NaN	NaN	0	NaN	NaN	0	0	21.5867	21.5855	100	3	2	2	1	3.3	3.3	2.6	132.88	0	8.4003	29045000	4	NaN	NaN	NaN	21.5523	21.5855	21.6223
Q8TB61	Q8TB61	Adenosine 3-phospho 5-phosphosulfate transporter 1	SLC35B2	S35B2_HUMAN Adenosine 3-phospho 5-phosphosulfate transporter 1 OS=Homo sapiens OX=9606 GN=SLC35B2 PE=1 SV=1	NaN	NaN	0	23.3387	23.2697	100	3	NaN	NaN	0	0	3	3	3	8.1	8.1	8.1	47.514	0.00034435	4.3906	185370000	16	23.2505	23.2697	23.4959	NaN	NaN	NaN
Q8TBQ9	Q8TBQ9	Protein kish-A	TMEM167A	KISHA_HUMAN Protein kish-A OS=Homo sapiens OX=9606 GN=TMEM167A PE=1 SV=1	NaN	NaN	0	NaN	NaN	0	0	23.591	23.5806	100	3	2	2	2	25	25	25	8.0598	0.0098536	1.941	109350000	8	NaN	NaN	NaN	23.4968	23.6956	23.5806
Q8TDG4	Q8TDG4	Helicase POLQ-like	HELQ	HELQ_HUMAN Helicase POLQ-like OS=Homo sapiens OX=9606 GN=HELQ PE=1 SV=2	NaN	NaN	0	23.3098	23.3098	66.6667	2	NaN	NaN	0	0	3	3	3	3.5	3.5	3.5	124.13	0.0026946	2.5243	180790000	7	NaN	23.3332	23.2864	NaN	NaN	NaN
Q8TEP8	Q8TEP8	Centrosomal protein of 192 kDa	CEP192	CE192_HUMAN Centrosomal protein of 192 kDa OS=Homo sapiens OX=9606 GN=CEP192 PE=1 SV=3	NaN	NaN	0	21.4143	21.4827	100	3	NaN	NaN	0	0	14	14	14	8.4	8.4	8.4	279.11	0	30.089	179610000	35	21.1451	21.4827	21.615	NaN	NaN	NaN
Q8TEW0	Q8TEW0	Partitioning defective 3 homolog	PARD3	PARD3_HUMAN Partitioning defective 3 homolog OS=Homo sapiens OX=9606 GN=PARD3 PE=1 SV=2	NaN	NaN	0	21.4624	21.4624	66.6667	2	NaN	NaN	0	0	3	3	3	3.2	3.2	3.2	151.42	0.00095268	3.2459	24620000	8	21.1887	NaN	21.7362	NaN	NaN	NaN
Q8TF74	Q8TF74	WAS/WASL-interacting protein family member 2	WIPF2	WIPF2_HUMAN WAS/WASL-interacting protein family member 2 OS=Homo sapiens OX=9606 GN=WIPF2 PE=1 SV=1	NaN	NaN	0	21.8693	21.8867	100	3	NaN	NaN	0	0	4	4	4	12.5	12.5	12.5	46.288	0.00034614	4.46	56565000	7	21.8132	21.9081	21.8867	NaN	NaN	NaN
Q8TF76	Q8TF76	Serine/threonine-protein kinase haspin	GSG2	HASP_HUMAN Serine/threonine-protein kinase haspin OS=Homo sapiens OX=9606 GN=HASPIN PE=1 SV=3	NaN	NaN	0	21.8043	21.702	100	3	NaN	NaN	0	0	3	3	3	6.3	6.3	6.3	88.494	0	8.2247	78310000	16	21.3293	21.702	22.3818	NaN	NaN	NaN
Q8WU79	Q8WU79	Stromal membrane-associated protein 2	SMAP2	SMAP2_HUMAN Stromal membrane-associated protein 2 OS=Homo sapiens OX=9606 GN=SMAP2 PE=1 SV=1	NaN	NaN	0	21.6372	21.6311	100	3	NaN	NaN	0	0	4	3	3	13.8	11.9	11.9	46.785	0	8.8634	45545000	10	21.6311	21.5009	21.7797	NaN	NaN	NaN
Q8WYQ9	Q8WYQ9	Zinc finger CCHC domain-containing protein 14	ZCCHC14	ZCH14_HUMAN Zinc finger CCHC domain-containing protein 14 OS=Homo sapiens OX=9606 GN=ZCCHC14 PE=1 SV=1	NaN	NaN	0	NaN	NaN	33.3333	1	NaN	NaN	0	0	3	3	3	3.6	3.6	3.6	100.04	0	4.9801	27760000	5	NaN	NaN	22.5532	NaN	NaN	NaN
Q8WZA0	Q8WZA0	Protein LZIC	LZIC	LZIC_HUMAN Protein LZIC OS=Homo sapiens OX=9606 GN=LZIC PE=1 SV=1	NaN	NaN	0	NaN	NaN	0	0	21.1834	21.1834	66.6667	2	3	3	3	15.8	15.8	15.8	21.494	0.00033223	3.8009	73089000	5	NaN	NaN	NaN	20.7158	NaN	21.6509
Q92520	Q92520	Protein FAM3C	FAM3C	FAM3C_HUMAN Protein FAM3C OS=Homo sapiens OX=9606 GN=FAM3C PE=1 SV=1	NaN	NaN	NaN	NaN	NaN	0	0	NaN	NaN	0	0	5	5	5	27.3	27.3	27.3	24.68	0	8.6331	111010000	16	NaN	NaN	NaN	NaN	NaN	NaN
Q92541	Q92541	RNA polymerase-associated protein RTF1 homolog	RTF1	RTF1_HUMAN RNA polymerase-associated protein RTF1 homolog OS=Homo sapiens OX=9606 GN=RTF1 PE=1 SV=4	NaN	NaN	0	NaN	NaN	0	0	22.4202	22.7535	100	3	7	7	7	11.7	11.7	11.7	80.313	0	23.521	147010000	17	NaN	NaN	NaN	21.7135	22.7535	22.7937
Q92618	Q92618;O75362	Zinc finger protein 516	ZNF516	ZN516_HUMAN Zinc finger protein 516 OS=Homo sapiens OX=9606 GN=ZNF516 PE=1 SV=1	NaN	NaN	0	NaN	NaN	0	0	20.8522	20.8522	66.6667	2	3	3	2	3.3	3.3	2.6	124.29	0.0012422	2.9528	6521600	4	NaN	NaN	NaN	NaN	20.8359	20.8684
Q92674	Q92674	Centromere protein I	CENPI	CENPI_HUMAN Centromere protein I OS=Homo sapiens OX=9606 GN=CENPI PE=1 SV=2	NaN	NaN	0	NaN	NaN	33.3333	1	NaN	NaN	0	0	4	4	4	7.3	7.3	7.3	86.719	0	6.4667	111790000	7	22.0495	NaN	NaN	NaN	NaN	NaN
Q92733	Q92733	Proline-rich protein PRCC	PRCC	PRCC_HUMAN Proline-rich protein PRCC OS=Homo sapiens OX=9606 GN=PRCC PE=1 SV=1	NaN	NaN	0	NaN	NaN	0	0	22.8471	22.8685	100	3	5	5	5	17.1	17.1	17.1	52.417	0	20.592	109300000	10	NaN	NaN	NaN	22.929	22.8685	22.7438
Q92747	Q92747	Actin-related protein 2/3 complex subunit 1A	ARPC1A	ARC1A_HUMAN Actin-related protein 2/3 complex subunit 1A OS=Homo sapiens OX=9606 GN=ARPC1A PE=2 SV=2	NaN	NaN	0	NaN	NaN	0	0	21.4781	21.5228	100	3	4	3	3	18.6	12.4	12.4	41.569	0	5.3325	43236000	13	NaN	NaN	NaN	21.5279	21.3836	21.5228
Q92783	Q92783;O75886	Signal transducing adapter molecule 1	STAM	STAM1_HUMAN Signal transducing adapter molecule 1 OS=Homo sapiens OX=9606 GN=STAM PE=1 SV=3	NaN	NaN	0	NaN	NaN	0	0	20.927	20.927	66.6667	2	4	4	4	11.5	11.5	11.5	59.179	0	5.1017	84112000	7	NaN	NaN	NaN	21.1304	NaN	20.7236
Q92844	Q92844	TRAF family member-associated NF-kappa-B activator	TANK	TANK_HUMAN TRAF family member-associated NF-kappa-B activator OS=Homo sapiens OX=9606 GN=TANK PE=1 SV=2	NaN	NaN	0	22.1372	22.1372	66.6667	2	NaN	NaN	0	0	5	5	5	19.8	19.8	19.8	47.815	0	17.608	68577000	6	22.2303	22.0441	NaN	NaN	NaN	NaN
Q92878	Q92878	DNA repair protein RAD50	RAD50	RAD50_HUMAN DNA repair protein RAD50 OS=Homo sapiens OX=9606 GN=RAD50 PE=1 SV=1	NaN	NaN	0	NaN	NaN	0	0	21.751	21.7791	100	3	4	4	4	2.8	2.8	2.8	153.89	0	11.618	47940000	11	NaN	NaN	NaN	21.6877	21.7861	21.7791
Q92917	Q92917	G patch domain and KOW motifs-containing protein	GPKOW	GPKOW_HUMAN G-patch domain and KOW motifs-containing protein OS=Homo sapiens OX=9606 GN=GPKOW PE=1 SV=2	NaN	NaN	0	NaN	NaN	0	0	21.8993	21.982	100	3	5	5	5	16	16	16	52.228	0	8.6548	47336000	11	NaN	NaN	NaN	21.982	21.5424	22.1735
Q969R5	Q969R5	Lethal(3)malignant brain tumor-like protein 2	L3MBTL2	LMBL2_HUMAN Lethal(3)malignant brain tumor-like protein 2 OS=Homo sapiens OX=9606 GN=L3MBTL2 PE=1 SV=1	NaN	NaN	NaN	NaN	NaN	0	0	NaN	NaN	0	0	4	4	4	6.5	6.5	6.5	79.109	0	4.8008	44553000	9	NaN	NaN	NaN	NaN	NaN	NaN
Q969Z3	Q969Z3	Mitochondrial amidoxime reducing component 2	MARC2	MARC2_HUMAN Mitochondrial amidoxime reducing component 2 OS=Homo sapiens OX=9606 GN=MTARC2 PE=1 SV=1	NaN	NaN	0	22.0312	22.0312	66.6667	2	NaN	NaN	0	0	3	2	2	11	6.6	6.6	38.023	0	4.7791	59308000	9	NaN	22.0018	22.0606	NaN	NaN	NaN
Q96BD5	Q96BD5	PHD finger protein 21A	PHF21A	PF21A_HUMAN PHD finger protein 21A OS=Homo sapiens OX=9606 GN=PHF21A PE=1 SV=1	NaN	NaN	0	NaN	NaN	0	0	21.5459	21.5493	100	3	4	4	4	8.8	8.8	8.8	74.853	0	28.554	57735000	7	NaN	NaN	NaN	21.37	21.7185	21.5493
Q96BP3	Q96BP3	Peptidylprolyl isomerase domain and WD repeat-containing protein 1	PPWD1	PPWD1_HUMAN Peptidylprolyl isomerase domain and WD repeat-containing protein 1 OS=Homo sapiens OX=9606 GN=PPWD1 PE=1 SV=1	NaN	NaN	0	NaN	NaN	0	0	22.0879	22.0879	66.6667	2	2	2	2	4	4	4	73.574	0	6.9344	38019000	3	NaN	NaN	NaN	21.6287	NaN	22.547
Q96C86	Q96C86	m7GpppX diphosphatase	DCPS	DCPS_HUMAN m7GpppX diphosphatase OS=Homo sapiens OX=9606 GN=DCPS PE=1 SV=2	NaN	NaN	0	NaN	NaN	0	0	20.0323	20.0323	66.6667	2	2	2	2	8.9	8.9	8.9	38.608	0.00033875	4.1156	11344000	3	NaN	NaN	NaN	NaN	20.175	19.8895
Q96DF8	Q96DF8	Protein DGCR14	DGCR14	ESS2_HUMAN Splicing factor ESS-2 homolog OS=Homo sapiens OX=9606 GN=ESS2 PE=1 SV=1	NaN	NaN	0	NaN	NaN	0	0	21.2601	21.1523	100	3	5	5	5	19.3	19.3	19.3	52.567	0	46.009	59572000	11	NaN	NaN	NaN	20.8895	21.1523	21.7386
Q96E11	Q96E11	Ribosome-recycling factor, mitochondrial	MRRF	RRFM_HUMAN Ribosome-recycling factor, mitochondrial OS=Homo sapiens OX=9606 GN=MRRF PE=1 SV=1	NaN	NaN	0	22.5717	22.5717	66.6667	2	NaN	NaN	0	0	3	3	3	16.4	16.4	16.4	29.277	0	5.2472	137000000	13	NaN	22.8312	22.3122	NaN	NaN	NaN
Q96EZ8	Q96EZ8	Microspherule protein 1	MCRS1	MCRS1_HUMAN Microspherule protein 1 OS=Homo sapiens OX=9606 GN=MCRS1 PE=1 SV=1	NaN	NaN	0	23.7803	23.6321	100	3	NaN	NaN	0	0	7	7	7	23.4	23.4	23.4	51.803	0	18.71	367430000	30	23.5886	23.6321	24.1203	NaN	NaN	NaN
Q96FZ2	Q96FZ2	Embryonic stem cell-specific 5-hydroxymethylcytosine-binding protein	HMCES	HMCES_HUMAN Abasic site processing protein HMCES OS=Homo sapiens OX=9606 GN=HMCES PE=1 SV=1	NaN	NaN	0	NaN	NaN	0	0	20.8849	20.9117	100	3	2	2	2	7.6	7.6	7.6	40.574	0.00032605	3.6056	17493000	6	NaN	NaN	NaN	20.9117	20.9611	20.782
Q96GC5	Q96GC5	39S ribosomal protein L48, mitochondrial	MRPL48	RM48_HUMAN 39S ribosomal protein L48, mitochondrial OS=Homo sapiens OX=9606 GN=MRPL48 PE=1 SV=2	NaN	NaN	0	NaN	NaN	0	0	NaN	NaN	33.3333	1	1	1	1	5.7	5.7	5.7	23.934	0.00032489	3.5658	79192000	12	NaN	NaN	NaN	20.0246	NaN	NaN
Q96GM5	Q96GM5	SWI/SNF-related matrix-associated actin-dependent regulator of chromatin subfamily D member 1	SMARCD1	SMRD1_HUMAN SWI/SNF-related matrix-associated actin-dependent regulator of chromatin subfamily D member 1 OS=Homo sapiens OX=9606 GN=SMARCD1 PE=1 SV=2	NaN	NaN	0	21.7866	21.7866	66.6667	2	NaN	NaN	0	0	7	3	3	21.6	11.1	11.1	58.232	0	42.637	39975000	10	21.4347	NaN	22.1384	NaN	NaN	NaN
Q96IR2	Q96IR2;A2RRD8	Zinc finger protein 845	ZNF845	ZN845_HUMAN Zinc finger protein 845 OS=Homo sapiens OX=9606 GN=ZNF845 PE=1 SV=3	NaN	NaN	0	NaN	NaN	33.3333	1	NaN	NaN	0	0	3	3	3	3.4	3.4	3.4	113.13	0	6.1687	54817000	12	NaN	NaN	22.3712	NaN	NaN	NaN
Q96JG8	Q96JG8	Melanoma-associated antigen D4	MAGED4	MAGD4_HUMAN Melanoma-associated antigen D4 OS=Homo sapiens OX=9606 GN=MAGED4 PE=1 SV=3	NaN	NaN	0	22.755	22.755	66.6667	2	NaN	NaN	0	0	6	6	6	15.9	15.9	15.9	81.377	0	16.863	145240000	21	NaN	22.9932	22.5167	NaN	NaN	NaN
Q96JH7	Q96JH7	Deubiquitinating protein VCIP135	VCPIP1	VCIP1_HUMAN Deubiquitinating protein VCIP135 OS=Homo sapiens OX=9606 GN=VCPIP1 PE=1 SV=2	NaN	NaN	0	21.8455	21.8455	66.6667	2	NaN	NaN	0	0	5	5	5	5.4	5.4	5.4	134.32	0	5.7924	37453000	8	21.5225	NaN	22.1686	NaN	NaN	NaN
Q96JP5	Q96JP5	E3 ubiquitin-protein ligase ZFP91	ZFP91	ZFP91_HUMAN E3 ubiquitin-protein ligase ZFP91 OS=Homo sapiens OX=9606 GN=ZFP91 PE=1 SV=1	NaN	NaN	0	NaN	NaN	0	0	21.7357	22.0971	100	3	7	7	7	17.7	17.7	17.7	63.444	0	21.077	93424000	19	NaN	NaN	NaN	20.8057	22.3043	22.0971
Q96K58	Q96K58	Zinc finger protein 668	ZNF668	ZN668_HUMAN Zinc finger protein 668 OS=Homo sapiens OX=9606 GN=ZNF668 PE=1 SV=3	NaN	NaN	NaN	NaN	NaN	0	0	NaN	NaN	0	0	5	5	5	9.4	9.4	9.4	67.889	0	6.7775	67361000	8	NaN	NaN	NaN	NaN	NaN	NaN
Q96KC8	Q96KC8	DnaJ homolog subfamily C member 1	DNAJC1	DNJC1_HUMAN DnaJ homolog subfamily C member 1 OS=Homo sapiens OX=9606 GN=DNAJC1 PE=1 SV=1	NaN	NaN	0	22.5442	22.5442	66.6667	2	NaN	NaN	0	0	3	3	3	7	7	7	63.882	0	10.007	145810000	8	NaN	22.4536	22.6347	NaN	NaN	NaN
Q96MW1	Q96MW1	Coiled-coil domain-containing protein 43	CCDC43	CCD43_HUMAN Coiled-coil domain-containing protein 43 OS=Homo sapiens OX=9606 GN=CCDC43 PE=1 SV=2	NaN	NaN	0	NaN	NaN	0	0	22.0257	22.1128	100	3	3	3	3	21.9	21.9	21.9	25.248	0	6.2975	68452000	6	NaN	NaN	NaN	21.819	22.1128	22.1454
Q96MX3	Q96MX3	Zinc finger protein 48	ZNF48	ZNF48_HUMAN Zinc finger protein 48 OS=Homo sapiens OX=9606 GN=ZNF48 PE=1 SV=2	NaN	NaN	NaN	NaN	NaN	0	0	NaN	NaN	0	0	5	5	5	13.4	13.4	13.4	67.819	0	8.0828	105100000	11	NaN	NaN	NaN	NaN	NaN	NaN
Q96N66	Q96N66	Lysophospholipid acyltransferase 7	MBOAT7	MBOA7_HUMAN Lysophospholipid acyltransferase 7 OS=Homo sapiens OX=9606 GN=MBOAT7 PE=1 SV=2	NaN	NaN	0	NaN	NaN	0	0	22.8397	22.8397	66.6667	2	5	5	5	15.9	15.9	15.9	52.764	0	11.113	99678000	12	NaN	NaN	NaN	NaN	22.7576	22.9219
Q96RE7	Q96RE7;Q96BF6	Nucleus accumbens-associated protein 1	NACC1	NACC1_HUMAN Nucleus accumbens-associated protein 1 OS=Homo sapiens OX=9606 GN=NACC1 PE=1 SV=1	NaN	NaN	0	NaN	NaN	0	0	20.2688	20.2688	66.6667	2	5	5	5	11.4	11.4	11.4	57.258	0	7.0666	35441000	7	NaN	NaN	NaN	NaN	20.2852	20.2525
Q96RR1	Q96RR1	Twinkle protein, mitochondrial	PEO1	PEO1_HUMAN Twinkle protein, mitochondrial OS=Homo sapiens OX=9606 GN=TWNK PE=1 SV=1	NaN	NaN	0	22.3442	22.3442	66.6667	2	NaN	NaN	0	0	3	3	3	5.6	5.6	5.6	77.153	0.00033613	3.9849	90369000	7	22.1574	NaN	22.5309	NaN	NaN	NaN
Q96SN8	Q96SN8	CDK5 regulatory subunit-associated protein 2	CDK5RAP2	CK5P2_HUMAN CDK5 regulatory subunit-associated protein 2 OS=Homo sapiens OX=9606 GN=CDK5RAP2 PE=1 SV=5	NaN	NaN	NaN	NaN	NaN	0	0	NaN	NaN	0	0	6	6	6	4.2	4.2	4.2	215.04	0	9.5787	172170000	6	NaN	NaN	NaN	NaN	NaN	NaN
Q96ST2	Q96ST2	Protein IWS1 homolog	IWS1	IWS1_HUMAN Protein IWS1 homolog OS=Homo sapiens OX=9606 GN=IWS1 PE=1 SV=2	NaN	NaN	0	NaN	NaN	0	0	21.9974	21.9969	100	3	4	4	4	8.2	8.2	8.2	91.954	0	6.5853	36150000	9	NaN	NaN	NaN	21.5871	22.4081	21.9969
Q96SY0	Q96SY0	von Willebrand factor A domain-containing protein 9	VWA9	INT14_HUMAN Integrator complex subunit 14 OS=Homo sapiens OX=9606 GN=INTS14 PE=1 SV=2	NaN	NaN	0	NaN	NaN	0	0	21.0678	21.0678	66.6667	2	2	2	2	8.5	8.5	8.5	57.47	0	7.2166	20477000	3	NaN	NaN	NaN	20.9188	NaN	21.2168
Q96T51	Q96T51	RUN and FYVE domain-containing protein 1	RUFY1	RUFY1_HUMAN RUN and FYVE domain-containing protein 1 OS=Homo sapiens OX=9606 GN=RUFY1 PE=1 SV=2	NaN	NaN	0	NaN	NaN	0	0	22.746	22.7382	100	3	5	5	5	9.9	9.9	9.9	79.817	0	8.9452	106460000	6	NaN	NaN	NaN	23.0934	22.7382	22.4064
Q96T58	Q96T58	Msx2-interacting protein	SPEN	MINT_HUMAN Msx2-interacting protein OS=Homo sapiens OX=9606 GN=SPEN PE=1 SV=1	NaN	NaN	0	NaN	NaN	0	0	21.0245	21.0245	66.6667	2	7	7	7	3.4	3.4	3.4	402.24	0	11.751	15959000	8	NaN	NaN	NaN	NaN	20.8657	21.1834
Q96TA1	Q96TA1	Niban-like protein 1	FAM129B	NIBA2_HUMAN Protein Niban 2 OS=Homo sapiens OX=9606 GN=NIBAN2 PE=1 SV=3	NaN	NaN	0	NaN	NaN	0	0	21.8753	21.8033	100	3	5	5	5	11	11	11	84.137	0	10.186	50695000	7	NaN	NaN	NaN	21.8033	21.7437	22.0788
Q99439	Q99439	Calponin-2	CNN2	CNN2_HUMAN Calponin-2 OS=Homo sapiens OX=9606 GN=CNN2 PE=1 SV=4	NaN	NaN	0	NaN	NaN	0	0	22.2596	22.2596	66.6667	2	4	3	3	16.8	13.3	13.3	33.697	0	8.2323	51943000	5	NaN	NaN	NaN	NaN	22.2064	22.3128
Q99442	Q99442	Translocation protein SEC62	SEC62	SEC62_HUMAN Translocation protein SEC62 OS=Homo sapiens OX=9606 GN=SEC62 PE=1 SV=1	NaN	NaN	0	23.4641	23.4641	66.6667	2	NaN	NaN	0	0	2	2	2	4.8	4.8	4.8	45.861	0.0003499	4.6216	213620000	20	NaN	23.4118	23.5163	NaN	NaN	NaN
Q99497	Q99497	Protein deglycase DJ-1	PARK7	PARK7_HUMAN Parkinson disease protein 7 OS=Homo sapiens OX=9606 GN=PARK7 PE=1 SV=2	NaN	NaN	0	NaN	NaN	0	0	21.8028	21.8028	66.6667	2	2	2	2	21.7	21.7	21.7	19.891	0	5.461	22904000	5	NaN	NaN	NaN	21.7431	NaN	21.8625
Q99598	Q99598	Translin-associated protein X	TSNAX	TSNAX_HUMAN Translin-associated protein X OS=Homo sapiens OX=9606 GN=TSNAX PE=1 SV=1	NaN	NaN	0	NaN	NaN	0	0	21.8566	21.8566	66.6667	2	2	2	2	10.3	10.3	10.3	33.112	0.0044183	2.34	33771000	2	NaN	NaN	NaN	NaN	21.7139	21.9993
Q99741	Q99741	Cell division control protein 6 homolog	CDC6	CDC6_HUMAN Cell division control protein 6 homolog OS=Homo sapiens OX=9606 GN=CDC6 PE=1 SV=1	NaN	NaN	0	23.362	23.3846	100	3	NaN	NaN	0	0	7	7	7	18.6	18.6	18.6	62.72	0	25.487	363340000	39	23.2528	23.4487	23.3846	NaN	NaN	NaN
Q99805	Q99805	Transmembrane 9 superfamily member 2	TM9SF2	TM9S2_HUMAN Transmembrane 9 superfamily member 2 OS=Homo sapiens OX=9606 GN=TM9SF2 PE=1 SV=1	NaN	NaN	0	NaN	NaN	0	0	22.3114	22.3686	100	3	5	5	5	9.8	9.8	9.8	75.775	0	15.43	255100000	8	NaN	NaN	NaN	22.3686	22.4529	22.1128
Q9BPX6	Q9BPX6	Calcium uptake protein 1, mitochondrial	MICU1	MICU1_HUMAN Calcium uptake protein 1, mitochondrial OS=Homo sapiens OX=9606 GN=MICU1 PE=1 SV=1	NaN	NaN	0	NaN	NaN	33.3333	1	NaN	NaN	0	0	5	5	5	14.3	14.3	14.3	54.351	0	13.724	77899000	14	NaN	22.6882	NaN	NaN	NaN	NaN
Q9BQ95	Q9BQ95	Evolutionarily conserved signaling intermediate in Toll pathway, mitochondrial	ECSIT	ECSIT_HUMAN Evolutionarily conserved signaling intermediate in Toll pathway, mitochondrial OS=Homo sapiens OX=9606 GN=ECSIT PE=1 SV=1	NaN	NaN	0	NaN	NaN	0	0	21.5129	21.5129	66.6667	2	3	3	3	15.8	15.8	15.8	49.148	0	8.0351	19418000	5	NaN	NaN	NaN	21.5269	21.499	NaN
Q9BRD0	Q9BRD0	BUD13 homolog	BUD13	BUD13_HUMAN BUD13 homolog OS=Homo sapiens OX=9606 GN=BUD13 PE=1 SV=1	NaN	NaN	0	NaN	NaN	0	0	23.7473	23.7093	100	3	9	9	9	18.7	18.7	18.7	70.52	0	29.24	674980000	54	NaN	NaN	NaN	23.6131	23.7093	23.9194
Q9BRT6	Q9BRT6	Protein LLP homolog	LLPH	LLPH_HUMAN Protein LLP homolog OS=Homo sapiens OX=9606 GN=LLPH PE=1 SV=1	NaN	NaN	NaN	NaN	NaN	0	0	NaN	NaN	0	0	2	2	2	10.9	10.9	10.9	15.225	0.00032616	3.6102	58622000	11	NaN	NaN	NaN	NaN	NaN	NaN
Q9BTT0	Q9BTT0	Acidic leucine-rich nuclear phosphoprotein 32 family member E	ANP32E	AN32E_HUMAN Acidic leucine-rich nuclear phosphoprotein 32 family member E OS=Homo sapiens OX=9606 GN=ANP32E PE=1 SV=1	NaN	NaN	0	NaN	NaN	0	0	22.0548	22.1571	100	3	2	2	2	11.9	11.9	11.9	30.692	0.001538	2.8493	37491000	5	NaN	NaN	NaN	21.4872	22.52	22.1571
Q9BU76	Q9BU76	Multiple myeloma tumor-associated protein 2	MMTAG2	MMTA2_HUMAN Multiple myeloma tumor-associated protein 2 OS=Homo sapiens OX=9606 GN=MMTAG2 PE=1 SV=1	NaN	NaN	0	NaN	NaN	0	0	23.0297	23.0119	100	3	3	3	3	14.8	14.8	14.8	29.411	0	5.9714	124260000	8	NaN	NaN	NaN	22.8513	23.0119	23.2258
Q9BVA0	Q9BVA0	Katanin p80 WD40 repeat-containing subunit B1	KATNB1	KTNB1_HUMAN Katanin p80 WD40 repeat-containing subunit B1 OS=Homo sapiens OX=9606 GN=KATNB1 PE=1 SV=1	NaN	NaN	0	NaN	NaN	0	0	20.5866	20.5866	66.6667	2	3	3	3	7.8	7.8	7.8	72.333	0	5.1087	12695000	4	NaN	NaN	NaN	20.445	20.7282	NaN
Q9BVJ6	Q9BVJ6;Q5TAP6	U3 small nucleolar RNA-associated protein 14 homolog A	UTP14A	UT14A_HUMAN U3 small nucleolar RNA-associated protein 14 homolog A OS=Homo sapiens OX=9606 GN=UTP14A PE=1 SV=1	NaN	NaN	NaN	NaN	NaN	0	0	NaN	NaN	0	0	5	5	5	10.5	10.5	10.5	87.977	0	10.913	52015000	5	NaN	NaN	NaN	NaN	NaN	NaN
Q9BVL2	Q9BVL2	Nucleoporin p58/p45	NUPL1	NUP58_HUMAN Nucleoporin p58/p45 OS=Homo sapiens OX=9606 GN=NUP58 PE=1 SV=1	NaN	NaN	0	NaN	NaN	0	0	21.4331	21.4331	66.6667	2	2	2	2	5.2	5.2	5.2	60.896	0	7.062	31815000	8	NaN	NaN	NaN	NaN	21.3454	21.5208
Q9BVT8	Q9BVT8	Transmembrane and ubiquitin-like domain-containing protein 1	TMUB1	TMUB1_HUMAN Transmembrane and ubiquitin-like domain-containing protein 1 OS=Homo sapiens OX=9606 GN=TMUB1 PE=1 SV=1	NaN	NaN	0	NaN	NaN	0	0	20.8168	21.0664	100	3	2	2	2	8.9	8.9	8.9	26.261	0.00033659	4.0037	24973000	7	NaN	NaN	NaN	20.2008	21.0664	21.1831
Q9BWU0	Q9BWU0	Kanadaptin	SLC4A1AP	NADAP_HUMAN Kanadaptin OS=Homo sapiens OX=9606 GN=SLC4A1AP PE=1 SV=1	NaN	NaN	0	NaN	NaN	0	0	20.9372	20.9372	66.6667	2	4	4	4	8.9	8.9	8.9	88.813	0	8.5901	17295000	7	NaN	NaN	NaN	21.2389	20.6356	NaN
Q9BXR0	Q9BXR0	Queuine tRNA-ribosyltransferase	QTRT1	TGT_HUMAN Queuine tRNA-ribosyltransferase catalytic subunit 1 OS=Homo sapiens OX=9606 GN=QTRT1 PE=1 SV=3	NaN	NaN	0	NaN	NaN	0	0	22.2593	22.2593	66.6667	2	3	3	3	13.4	13.4	13.4	44.047	0	5.9186	46085000	10	NaN	NaN	NaN	22.2387	22.2799	NaN
Q9BYC8	Q9BYC8	39S ribosomal protein L32, mitochondrial	MRPL32	RM32_HUMAN 39S ribosomal protein L32, mitochondrial OS=Homo sapiens OX=9606 GN=MRPL32 PE=1 SV=1	NaN	NaN	0	23.9615	23.969	100	3	NaN	NaN	0	0	3	3	3	24.5	24.5	24.5	21.405	0	12.429	351990000	18	24.0209	23.969	23.8947	NaN	NaN	NaN
Q9BYD6	Q9BYD6	39S ribosomal protein L1, mitochondrial	MRPL1	RM01_HUMAN 39S ribosomal protein L1, mitochondrial OS=Homo sapiens OX=9606 GN=MRPL1 PE=1 SV=2	NaN	NaN	NaN	NaN	NaN	0	0	NaN	NaN	0	0	3	3	3	14.5	14.5	14.5	36.908	0.00033852	4.1142	14213000	4	NaN	NaN	NaN	NaN	NaN	NaN
Q9BYJ9	Q9BYJ9	YTH domain-containing family protein 1	YTHDF1	YTHD1_HUMAN YTH domain-containing family protein 1 OS=Homo sapiens OX=9606 GN=YTHDF1 PE=1 SV=1	NaN	NaN	0	22.9489	22.9837	100	3	NaN	NaN	0	0	5	3	3	10.6	5.9	5.9	60.873	0.00033807	4.0994	96914000	11	22.9837	23.0191	22.8437	NaN	NaN	NaN
Q9C0D3	Q9C0D3	Protein zyg-11 homolog B	ZYG11B	ZY11B_HUMAN Protein zyg-11 homolog B OS=Homo sapiens OX=9606 GN=ZYG11B PE=1 SV=2	NaN	NaN	0	21.9424	21.9774	100	3	NaN	NaN	0	0	5	5	5	8.3	8.3	8.3	83.92	0	7.5968	68631000	16	21.9957	21.854	21.9774	NaN	NaN	NaN
Q9C0E2	Q9C0E2	Exportin-4	XPO4	XPO4_HUMAN Exportin-4 OS=Homo sapiens OX=9606 GN=XPO4 PE=1 SV=2	NaN	NaN	0	NaN	NaN	33.3333	1	NaN	NaN	0	0	2	2	2	2.7	2.7	2.7	130.14	0	11.325	42315000	9	NaN	NaN	21.7857	NaN	NaN	NaN
Q9GZT8	Q9GZT8	NIF3-like protein 1	NIF3L1	NIF3L_HUMAN NIF3-like protein 1 OS=Homo sapiens OX=9606 GN=NIF3L1 PE=1 SV=2	NaN	NaN	0	21.9107	21.9107	66.6667	2	NaN	NaN	0	0	3	3	3	10.6	10.6	10.6	41.968	0	7.1111	56800000	11	21.8356	NaN	21.9858	NaN	NaN	NaN
Q9GZU8	Q9GZU8	Protein FAM192A	FAM192A	PIP30_HUMAN PSME3-interacting protein OS=Homo sapiens OX=9606 GN=PSME3IP1 PE=1 SV=1	NaN	NaN	0	NaN	NaN	0	0	23.2341	23.2341	66.6667	2	5	5	5	24.4	24.4	24.4	28.912	0	15.859	168120000	17	NaN	NaN	NaN	NaN	22.9769	23.4914
Q9H0C8	Q9H0C8	Integrin-linked kinase-associated serine/threonine phosphatase 2C	ILKAP	ILKAP_HUMAN Integrin-linked kinase-associated serine/threonine phosphatase 2C OS=Homo sapiens OX=9606 GN=ILKAP PE=1 SV=1	NaN	NaN	0	NaN	NaN	0	0	22.4989	22.5147	100	3	3	3	3	8.2	8.2	8.2	42.906	0	10.514	79260000	8	NaN	NaN	NaN	22.5147	22.3686	22.6134
Q9H0G5	Q9H0G5	Nuclear speckle splicing regulatory protein 1	NSRP1	NSRP1_HUMAN Nuclear speckle splicing regulatory protein 1 OS=Homo sapiens OX=9606 GN=NSRP1 PE=1 SV=1	NaN	NaN	0	NaN	NaN	0	0	21.9489	21.9704	100	3	3	3	3	8.2	8.2	8.2	66.389	0	37.947	73923000	13	NaN	NaN	NaN	21.9704	21.5088	22.3675
Q9H0K6	Q9H0K6	Pseudouridylate synthase 7 homolog-like protein	PUS7L	PUS7L_HUMAN Pseudouridylate synthase 7 homolog-like protein OS=Homo sapiens OX=9606 GN=PUS7L PE=1 SV=1	NaN	NaN	0	22.1103	22.2431	100	3	NaN	NaN	0	0	5	5	5	8.7	8.7	8.7	80.7	0	10.098	97394000	22	21.7985	22.2892	22.2431	NaN	NaN	NaN
Q9H1X3	Q9H1X3	DnaJ homolog subfamily C member 25	DNAJC25	DJC25_HUMAN DnaJ homolog subfamily C member 25 OS=Homo sapiens OX=9606 GN=DNAJC25 PE=1 SV=1	NaN	NaN	0	22.2781	22.2499	100	3	NaN	NaN	0	0	3	3	3	10	10	10	42.403	0	9.8264	78943000	15	22.2499	22.1861	22.3984	NaN	NaN	NaN
Q9H2J4	Q9H2J4	Phosducin-like protein 3	PDCL3	PDCL3_HUMAN Phosducin-like protein 3 OS=Homo sapiens OX=9606 GN=PDCL3 PE=1 SV=1	NaN	NaN	0	NaN	NaN	0	0	20.618	20.4965	100	3	3	3	3	16.3	16.3	16.3	27.614	0	13.541	17985000	4	NaN	NaN	NaN	20.4965	20.449	20.9084
Q9H2Y7	Q9H2Y7	Zinc finger protein 106	ZNF106	ZN106_HUMAN Zinc finger protein 106 OS=Homo sapiens OX=9606 GN=ZNF106 PE=1 SV=1	NaN	NaN	0	NaN	NaN	0	0	21.7547	21.7171	100	3	4	4	4	3.9	3.9	3.9	208.88	0	7.667	79448000	7	NaN	NaN	NaN	21.59	21.9569	21.7171
Q9H300	Q9H300	Presenilins-associated rhomboid-like protein, mitochondrial;P-beta	PARL	PARL_HUMAN Presenilins-associated rhomboid-like protein, mitochondrial OS=Homo sapiens OX=9606 GN=PARL PE=1 SV=2	NaN	NaN	0	22.8046	22.8046	66.6667	2	NaN	NaN	0	0	3	3	3	13.2	13.2	13.2	42.19	0	8.0357	85214000	15	NaN	22.8745	22.7346	NaN	NaN	NaN
Q9H307	Q9H307	Pinin	PNN	PININ_HUMAN Pinin OS=Homo sapiens OX=9606 GN=PNN PE=1 SV=5	NaN	NaN	0	NaN	NaN	0	0	22.9458	22.9691	100	3	4	4	4	7.5	7.5	7.5	81.627	0	4.8619	152640000	6	NaN	NaN	NaN	22.9691	22.6916	23.1767
Q9H4I3	Q9H4I3	TraB domain-containing protein	TRABD	TRABD_HUMAN TraB domain-containing protein OS=Homo sapiens OX=9606 GN=TRABD PE=1 SV=1	NaN	NaN	0	NaN	NaN	0	0	NaN	NaN	33.3333	1	3	3	3	15.7	15.7	15.7	42.321	0	15.109	54981000	5	NaN	NaN	NaN	NaN	NaN	21.5609
Q9H4L7	Q9H4L7	SWI/SNF-related matrix-associated actin-dependent regulator of chromatin subfamily A containing DEAD/H box 1	SMARCAD1	SMRCD_HUMAN SWI/SNF-related matrix-associated actin-dependent regulator of chromatin subfamily A containing DEAD/H box 1 OS=Homo sapiens OX=9606 GN=SMARCAD1 PE=1 SV=2	NaN	NaN	0	NaN	NaN	0	0	20.3858	20.3689	100	3	2	2	2	1.9	1.9	1.9	117.4	0.00093809	3.044	13106000	11	NaN	NaN	NaN	20.3689	20.1533	20.6353
Q9H501	Q9H501	ESF1 homolog	ESF1	ESF1_HUMAN ESF1 homolog OS=Homo sapiens OX=9606 GN=ESF1 PE=1 SV=1	NaN	NaN	0	NaN	NaN	0	0	18.1931	18.1931	66.6667	2	2	2	2	3.3	3.3	3.3	98.795	0	19.594	3830300	5	NaN	NaN	NaN	NaN	18.0384	18.3479
Q9H5Z1	Q9H5Z1	Probable ATP-dependent RNA helicase DHX35	DHX35	DHX35_HUMAN Probable ATP-dependent RNA helicase DHX35 OS=Homo sapiens OX=9606 GN=DHX35 PE=1 SV=2	NaN	NaN	0	23.1137	23.0435	100	3	NaN	NaN	0	0	3	3	3	5.5	5.5	5.5	78.909	0	5.1804	161260000	14	23.0435	22.8778	23.4198	NaN	NaN	NaN
Q9H7Z3	Q9H7Z3	Protein NRDE2 homolog	NRDE2	NRDE2_HUMAN Nuclear exosome regulator NRDE2 OS=Homo sapiens OX=9606 GN=NRDE2 PE=1 SV=3	NaN	NaN	0	22.7534	22.7534	66.6667	2	NaN	NaN	0	0	9	9	9	11.6	11.6	11.6	132.67	0	14.826	240760000	19	22.5277	NaN	22.9791	NaN	NaN	NaN
Q9H9J4	Q9H9J4	Ubiquitin carboxyl-terminal hydrolase 42	USP42	UBP42_HUMAN Ubiquitin carboxyl-terminal hydrolase 42 OS=Homo sapiens OX=9606 GN=USP42 PE=1 SV=3	NaN	NaN	0	NaN	NaN	0	0	22.1493	22.0446	100	3	6	6	6	6.9	6.9	6.9	145.39	0	30.363	107400000	15	NaN	NaN	NaN	22.0171	22.0446	22.3862
Q9H9P8	Q9H9P8	L-2-hydroxyglutarate dehydrogenase, mitochondrial	L2HGDH	L2HDH_HUMAN L-2-hydroxyglutarate dehydrogenase, mitochondrial OS=Homo sapiens OX=9606 GN=L2HGDH PE=1 SV=3	NaN	NaN	0	NaN	NaN	0	0	21.0892	21.0623	100	3	3	3	3	6.7	6.7	6.7	50.315	0	9.8194	44511000	6	NaN	NaN	NaN	20.9121	21.0623	21.2933
Q9HBD1	Q9HBD1	Roquin-2	RC3H2	RC3H2_HUMAN Roquin-2 OS=Homo sapiens OX=9606 GN=RC3H2 PE=1 SV=2	NaN	NaN	0	NaN	NaN	33.3333	1	NaN	NaN	0	0	7	4	4	8.8	5.4	5.4	131.67	0	6.3143	56592000	8	NaN	22.4685	NaN	NaN	NaN	NaN
Q9HC52	Q9HC52;O95503	Chromobox protein homolog 8	CBX8	CBX8_HUMAN Chromobox protein homolog 8 OS=Homo sapiens OX=9606 GN=CBX8 PE=1 SV=3	NaN	NaN	0	NaN	NaN	33.3333	1	NaN	NaN	0	0	4	4	4	13.9	13.9	13.9	43.395	0	5.8171	73597000	6	NaN	21.6371	NaN	NaN	NaN	NaN
Q9HCH0	Q9HCH0	Nck-associated protein 5-like	NCKAP5L	NCK5L_HUMAN Nck-associated protein 5-like OS=Homo sapiens OX=9606 GN=NCKAP5L PE=1 SV=3	NaN	NaN	0	22.5149	22.5731	100	3	NaN	NaN	0	0	10	10	10	11.8	11.8	11.8	139.43	0	22.307	187260000	22	22.3709	22.6006	22.5731	NaN	NaN	NaN
Q9HCJ0	Q9HCJ0	Trinucleotide repeat-containing gene 6C protein	TNRC6C	TNR6C_HUMAN Trinucleotide repeat-containing gene 6C protein OS=Homo sapiens OX=9606 GN=TNRC6C PE=1 SV=3	NaN	NaN	0	22.3547	22.375	100	3	NaN	NaN	0	0	9	8	8	9.5	8.8	8.8	175.96	0	22.056	173230000	20	22.2384	22.375	22.4508	NaN	NaN	NaN
Q9HCN4	Q9HCN4	GPN-loop GTPase 1	GPN1	GPN1_HUMAN GPN-loop GTPase 1 OS=Homo sapiens OX=9606 GN=GPN1 PE=1 SV=1	NaN	NaN	0	NaN	NaN	0	0	22.7339	22.7339	66.6667	2	3	3	3	11	11	11	41.74	0	7.8868	60559000	9	NaN	NaN	NaN	NaN	22.9158	22.552
Q9HD34	Q9HD34	LYR motif-containing protein 4	LYRM4	LYRM4_HUMAN LYR motif-containing protein 4 OS=Homo sapiens OX=9606 GN=LYRM4 PE=1 SV=1	NaN	NaN	0	21.9017	21.9017	66.6667	2	NaN	NaN	0	0	1	1	1	15.4	15.4	15.4	10.758	0	13.138	109360000	9	21.5903	NaN	22.2131	NaN	NaN	NaN
Q9NPE3	Q9NPE3	H/ACA ribonucleoprotein complex subunit 3	NOP10	NOP10_HUMAN H/ACA ribonucleoprotein complex subunit 3 OS=Homo sapiens OX=9606 GN=NOP10 PE=1 SV=1	NaN	NaN	0	NaN	NaN	33.3333	1	NaN	NaN	0	0	2	2	2	45.3	45.3	45.3	7.7059	0	24.732	96206000	8	NaN	NaN	22.4605	NaN	NaN	NaN
Q9NR45	Q9NR45	Sialic acid synthase	NANS	SIAS_HUMAN Sialic acid synthase OS=Homo sapiens OX=9606 GN=NANS PE=1 SV=2	NaN	NaN	0	NaN	NaN	0	0	21.2287	21.2287	66.6667	2	2	2	2	8.4	8.4	8.4	40.307	0.0029735	2.4387	22998000	5	NaN	NaN	NaN	21.3456	21.1117	NaN
Q9NRF8	Q9NRF8	CTP synthase 2	CTPS2	PYRG2_HUMAN CTP synthase 2 OS=Homo sapiens OX=9606 GN=CTPS2 PE=1 SV=1	NaN	NaN	0	NaN	NaN	0	0	22.0237	21.983	100	3	5	4	4	10.2	8.2	8.2	65.677	0	6.1308	52375000	9	NaN	NaN	NaN	21.8018	21.983	22.2862
Q9NTZ6	Q9NTZ6	RNA-binding protein 12	RBM12	RBM12_HUMAN RNA-binding protein 12 OS=Homo sapiens OX=9606 GN=RBM12 PE=1 SV=1	NaN	NaN	0	NaN	NaN	0	0	21.8982	21.8982	66.6667	2	4	4	4	4.7	4.7	4.7	97.394	0.00034953	4.6174	52940000	4	NaN	NaN	NaN	21.8695	21.9269	NaN
Q9NUY8	Q9NUY8	TBC1 domain family member 23	TBC1D23	TBC23_HUMAN TBC1 domain family member 23 OS=Homo sapiens OX=9606 GN=TBC1D23 PE=1 SV=3	NaN	NaN	NaN	NaN	NaN	0	0	NaN	NaN	0	0	2	2	2	3.6	3.6	3.6	78.321	0.00033795	4.0875	27248000	5	NaN	NaN	NaN	NaN	NaN	NaN
Q9NVM9	Q9NVM9	Protein asunder homolog	ASUN	INT13_HUMAN Integrator complex subunit 13 OS=Homo sapiens OX=9606 GN=INTS13 PE=1 SV=2	NaN	NaN	0	NaN	NaN	0	0	21.4411	21.3654	100	3	4	4	4	7.9	7.9	7.9	80.224	0.00035112	4.6637	24261000	5	NaN	NaN	NaN	21.3654	21.1729	21.7851
Q9NVN8	Q9NVN8	Guanine nucleotide-binding protein-like 3-like protein	GNL3L	GNL3L_HUMAN Guanine nucleotide-binding protein-like 3-like protein OS=Homo sapiens OX=9606 GN=GNL3L PE=1 SV=1	NaN	NaN	0	21.6774	21.6194	100	3	NaN	NaN	0	0	7	7	7	16.3	16.3	16.3	65.572	0	17.363	194820000	25	21.6194	21.5254	21.8874	NaN	NaN	NaN
Q9NVT9	Q9NVT9	Armadillo repeat-containing protein 1	ARMC1	ARMC1_HUMAN Armadillo repeat-containing protein 1 OS=Homo sapiens OX=9606 GN=ARMC1 PE=1 SV=1	NaN	NaN	0	NaN	NaN	33.3333	1	NaN	NaN	0	0	2	2	2	13.8	13.8	13.8	31.28	0	5.0402	39627000	4	NaN	NaN	21.281	NaN	NaN	NaN
Q9NW82	Q9NW82	WD repeat-containing protein 70	WDR70	WDR70_HUMAN WD repeat-containing protein 70 OS=Homo sapiens OX=9606 GN=WDR70 PE=1 SV=1	NaN	NaN	0	NaN	NaN	0	0	22.2703	22.2623	100	3	3	3	3	5.4	5.4	5.4	73.2	0.00034165	4.2414	57511000	5	NaN	NaN	NaN	22.2891	22.2597	22.2623
Q9NWS8	Q9NWS8	Required for meiotic nuclear division protein 1 homolog	RMND1	RMND1_HUMAN Required for meiotic nuclear division protein 1 homolog OS=Homo sapiens OX=9606 GN=RMND1 PE=1 SV=2	NaN	NaN	0	22.1868	22.1798	100	3	NaN	NaN	0	0	2	2	2	5.1	5.1	5.1	51.603	0.0003358	3.9722	66834000	16	21.7501	22.1798	22.6306	NaN	NaN	NaN
Q9NX00	Q9NX00	Transmembrane protein 160	TMEM160	TM160_HUMAN Transmembrane protein 160 OS=Homo sapiens OX=9606 GN=TMEM160 PE=1 SV=1	NaN	NaN	0	NaN	NaN	33.3333	1	NaN	NaN	0	0	2	2	2	14.4	14.4	14.4	19.657	0.0009428	3.1115	53693000	6	20.8529	NaN	NaN	NaN	NaN	NaN
Q9NX05	Q9NX05	Constitutive coactivator of PPAR-gamma-like protein 2	FAM120C	F120C_HUMAN Constitutive coactivator of PPAR-gamma-like protein 2 OS=Homo sapiens OX=9606 GN=FAM120C PE=1 SV=3	NaN	NaN	0	22.4723	22.507	100	3	NaN	NaN	0	0	7	6	6	9.1	8.4	8.4	120.59	0	12.581	118360000	15	22.507	22.8717	22.038	NaN	NaN	NaN
Q9NXC5	Q9NXC5	WD repeat-containing protein mio	MIOS	MIO_HUMAN GATOR complex protein MIOS OS=Homo sapiens OX=9606 GN=MIOS PE=1 SV=2	NaN	NaN	0	20.7707	20.7707	66.6667	2	NaN	NaN	0	0	4	4	4	7	7	7	98.583	0.00033501	3.9506	29036000	10	20.7172	NaN	20.8243	NaN	NaN	NaN
Q9NXU5	Q9NXU5	ADP-ribosylation factor-like protein 15	ARL15	ARL15_HUMAN ADP-ribosylation factor-like protein 15 OS=Homo sapiens OX=9606 GN=ARL15 PE=1 SV=1	NaN	NaN	0	NaN	NaN	0	0	21.7901	21.7901	66.6667	2	2	2	2	10.3	10.3	10.3	22.876	0.00094937	3.193	42370000	11	NaN	NaN	NaN	21.9513	21.6289	NaN
Q9P0K7	Q9P0K7	Ankycorbin	RAI14	RAI14_HUMAN Ankycorbin OS=Homo sapiens OX=9606 GN=RAI14 PE=1 SV=2	NaN	NaN	0	NaN	NaN	0	0	20.1273	20.1273	66.6667	2	3	3	3	4	4	4	110.04	0.00095087	3.2079	10731000	5	NaN	NaN	NaN	NaN	19.9958	20.2588
Q9P0L2	Q9P0L2	Serine/threonine-protein kinase MARK1	MARK1	MARK1_HUMAN Serine/threonine-protein kinase MARK1 OS=Homo sapiens OX=9606 GN=MARK1 PE=1 SV=2	NaN	NaN	0	21.5417	21.5417	66.6667	2	NaN	NaN	0	0	16	6	6	22.9	12.3	12.3	89.002	0	25.958	76259000	17	21.5645	NaN	21.5188	NaN	NaN	NaN
Q9P0M9	Q9P0M9	39S ribosomal protein L27, mitochondrial	MRPL27	RM27_HUMAN 39S ribosomal protein L27, mitochondrial OS=Homo sapiens OX=9606 GN=MRPL27 PE=1 SV=1	NaN	NaN	0	23.027	23.027	66.6667	2	NaN	NaN	0	0	4	4	4	25.7	25.7	25.7	16.073	0	10.017	145400000	12	23.2344	22.8196	NaN	NaN	NaN	NaN
Q9P266	Q9P266	Junctional protein associated with coronary artery disease	KIAA1462	JCAD_HUMAN Junctional protein associated with coronary artery disease OS=Homo sapiens OX=9606 GN=JCAD PE=1 SV=3	NaN	NaN	0	23.4943	23.4427	100	3	NaN	NaN	0	0	13	13	13	15.6	15.6	15.6	148.35	0	32.851	231180000	25	23.4427	23.2498	23.7905	NaN	NaN	NaN
Q9P270	Q9P270	SLAIN motif-containing protein 2	SLAIN2	SLAI2_HUMAN SLAIN motif-containing protein 2 OS=Homo sapiens OX=9606 GN=SLAIN2 PE=1 SV=2	NaN	NaN	0	NaN	NaN	33.3333	1	NaN	NaN	0	0	4	4	4	12.2	12.2	12.2	62.543	0	17.102	104550000	6	NaN	NaN	22.9453	NaN	NaN	NaN
Q9P2D0	Q9P2D0	Inhibitor of Bruton tyrosine kinase	IBTK	IBTK_HUMAN Inhibitor of Bruton tyrosine kinase OS=Homo sapiens OX=9606 GN=IBTK PE=1 SV=3	NaN	NaN	0	23.1701	23.1841	100	3	NaN	NaN	0	0	9	9	9	11.2	11.2	11.2	150.53	0	57.871	269530000	15	22.9772	23.1841	23.3491	NaN	NaN	NaN
Q9P2D1	Q9P2D1	Chromodomain-helicase-DNA-binding protein 7	CHD7	CHD7_HUMAN Chromodomain-helicase-DNA-binding protein 7 OS=Homo sapiens OX=9606 GN=CHD7 PE=1 SV=3	NaN	NaN	NaN	NaN	NaN	0	0	NaN	NaN	0	0	9	4	4	3.4	1.7	1.7	335.92	0	4.8239	81189000	4	NaN	NaN	NaN	NaN	NaN	NaN
Q9P2W9	Q9P2W9	Syntaxin-18	STX18	STX18_HUMAN Syntaxin-18 OS=Homo sapiens OX=9606 GN=STX18 PE=1 SV=1	NaN	NaN	NaN	NaN	NaN	0	0	NaN	NaN	0	0	3	3	3	7.8	7.8	7.8	38.673	0	8.7814	19407000	7	NaN	NaN	NaN	NaN	NaN	NaN
Q9UBP0	Q9UBP0	Spastin	SPAST	SPAST_HUMAN Spastin OS=Homo sapiens OX=9606 GN=SPAST PE=1 SV=1	NaN	NaN	NaN	NaN	NaN	0	0	NaN	NaN	0	0	3	3	3	8.8	8.8	8.8	67.196	0	24.19	22052000	12	NaN	NaN	NaN	NaN	NaN	NaN
Q9UBS0	Q9UBS0	Ribosomal protein S6 kinase beta-2	RPS6KB2	KS6B2_HUMAN Ribosomal protein S6 kinase beta-2 OS=Homo sapiens OX=9606 GN=RPS6KB2 PE=1 SV=2	NaN	NaN	NaN	NaN	NaN	0	0	NaN	NaN	0	0	3	3	3	9.8	9.8	9.8	53.455	0	6.8443	106290000	13	NaN	NaN	NaN	NaN	NaN	NaN
Q9UBV7	Q9UBV7	Beta-1,4-galactosyltransferase 7;Xylosylprotein 4-beta-galactosyltransferase	B4GALT7	B4GT7_HUMAN Beta-1,4-galactosyltransferase 7 OS=Homo sapiens OX=9606 GN=B4GALT7 PE=1 SV=1	NaN	NaN	0	NaN	NaN	33.3333	1	NaN	NaN	0	0	2	2	2	5.8	5.8	5.8	37.405	0.0018315	2.7461	69963000	10	NaN	22.1722	NaN	NaN	NaN	NaN
Q9UDY2	Q9UDY2	Tight junction protein ZO-2	TJP2	ZO2_HUMAN Tight junction protein ZO-2 OS=Homo sapiens OX=9606 GN=TJP2 PE=1 SV=2	NaN	NaN	0	NaN	NaN	0	0	20.8708	20.8708	66.6667	2	2	2	2	1.3	1.3	1.3	133.96	0.0080995	2.1623	31787000	4	NaN	NaN	NaN	NaN	20.4487	21.2928
Q9UEE9	Q9UEE9	Craniofacial development protein 1	CFDP1	CFDP1_HUMAN Craniofacial development protein 1 OS=Homo sapiens OX=9606 GN=CFDP1 PE=1 SV=1	NaN	NaN	0	NaN	NaN	0	0	23.6218	23.6641	100	3	4	4	4	22.4	22.4	22.4	33.592	0	11.677	170610000	16	NaN	NaN	NaN	23.5176	23.6641	23.6837
Q9UEG4	Q9UEG4	Zinc finger protein 629	ZNF629	ZN629_HUMAN Zinc finger protein 629 OS=Homo sapiens OX=9606 GN=ZNF629 PE=1 SV=2	NaN	NaN	0	NaN	NaN	0	0	20.6211	20.6211	66.6667	2	1	1	1	1.5	1.5	1.5	96.619	0.0024316	2.7018	8029300	5	NaN	NaN	NaN	NaN	20.3819	20.8602
Q9UGI8	Q9UGI8	Testin	TES	TES_HUMAN Testin OS=Homo sapiens OX=9606 GN=TES PE=1 SV=1	NaN	NaN	0	NaN	NaN	0	0	NaN	NaN	33.3333	1	5	5	5	19	19	19	47.996	0	21.316	48213000	9	NaN	NaN	NaN	20.0965	NaN	NaN
Q9UGM6	Q9UGM6	Tryptophan--tRNA ligase, mitochondrial	WARS2	SYWM_HUMAN Tryptophan--tRNA ligase, mitochondrial OS=Homo sapiens OX=9606 GN=WARS2 PE=1 SV=1	NaN	NaN	0	NaN	NaN	0	0	21.4309	21.4309	66.6667	2	4	4	4	12.2	12.2	12.2	40.146	0	10.408	53999000	16	NaN	NaN	NaN	21.5126	NaN	21.3492
Q9UGP4	Q9UGP4	LIM domain-containing protein 1	LIMD1	LIMD1_HUMAN LIM domain-containing protein 1 OS=Homo sapiens OX=9606 GN=LIMD1 PE=1 SV=1	NaN	NaN	0	23.7784	23.7886	100	3	NaN	NaN	0	0	9	9	9	33.1	33.1	33.1	72.189	0	50.997	435260000	32	23.7433	23.7886	23.8032	NaN	NaN	NaN
Q9UH17;P31941	Q9UH17;P31941	DNA dC->dU-editing enzyme APOBEC-3B;DNA dC->dU-editing enzyme APOBEC-3A	APOBEC3B;APOBEC3A	ABC3B_HUMAN DNA dC->dU-editing enzyme APOBEC-3B OS=Homo sapiens OX=9606 GN=APOBEC3B PE=1 SV=1;ABC3A_HUMAN DNA dC->dU-editing enzyme APOBEC-3A OS=Homo sapiens OX=9606 GN=APOBEC3A PE=1 SV=3	NaN	NaN	0	NaN	NaN	33.3333	1	NaN	NaN	0	0	2	2	2	7.6	7.6	7.6	45.924	0.00094997	3.2059	78813000	5	21.963	NaN	NaN	NaN	NaN	NaN
Q9UHB7	Q9UHB7	AF4/FMR2 family member 4	AFF4	AFF4_HUMAN AF4/FMR2 family member 4 OS=Homo sapiens OX=9606 GN=AFF4 PE=1 SV=1	NaN	NaN	0	NaN	NaN	0	0	20.7327	20.7327	66.6667	2	4	4	4	5.8	5.8	5.8	127.46	0	5.3702	53593000	8	NaN	NaN	NaN	NaN	20.4666	20.9988
Q9UI36;Q96NX9	Q9UI36;Q96NX9	Dachshund homolog 1;Dachshund homolog 2	DACH1;DACH2	DACH1_HUMAN Dachshund homolog 1 OS=Homo sapiens OX=9606 GN=DACH1 PE=1 SV=4;DACH2_HUMAN Dachshund homolog 2 OS=Homo sapiens OX=9606 GN=DACH2 PE=2 SV=1	NaN	NaN	0	NaN	NaN	0	0	21.6716	21.7062	100	3	2	2	2	3.3	3.3	3.3	78.561	0.00032573	3.5953	30298000	3	NaN	NaN	NaN	21.5647	21.7062	21.7439
Q9UII4	Q9UII4	E3 ISG15--protein ligase HERC5	HERC5	HERC5_HUMAN E3 ISG15--protein ligase HERC5 OS=Homo sapiens OX=9606 GN=HERC5 PE=1 SV=2	NaN	NaN	NaN	NaN	NaN	0	0	NaN	NaN	0	0	4	4	4	6.2	6.2	6.2	116.85	0	6.3475	76283000	6	NaN	NaN	NaN	NaN	NaN	NaN
Q9UJW0	Q9UJW0	Dynactin subunit 4	DCTN4	DCTN4_HUMAN Dynactin subunit 4 OS=Homo sapiens OX=9606 GN=DCTN4 PE=1 SV=1	NaN	NaN	0	NaN	NaN	0	0	22.5365	22.5922	100	3	3	3	3	13	13	13	52.337	0	5.099	129230000	14	NaN	NaN	NaN	22.5922	22.4215	22.5958
Q9UL18	Q9UL18;Q9HCK5	Protein argonaute-1	AGO1	AGO1_HUMAN Protein argonaute-1 OS=Homo sapiens OX=9606 GN=AGO1 PE=1 SV=3	NaN	NaN	0	21.2671	21.3511	100	3	NaN	NaN	0	0	9	5	4	13.3	7.8	6.3	97.213	0	9.6325	114840000	22	20.7659	21.3511	21.6844	NaN	NaN	NaN
Q9UL40	Q9UL40	Zinc finger protein 346	ZNF346	ZN346_HUMAN Zinc finger protein 346 OS=Homo sapiens OX=9606 GN=ZNF346 PE=1 SV=1	NaN	NaN	NaN	NaN	NaN	0	0	NaN	NaN	0	0	3	3	3	12.6	12.6	12.6	32.932	0	6.5688	105020000	7	NaN	NaN	NaN	NaN	NaN	NaN
Q9UL54	Q9UL54	Serine/threonine-protein kinase TAO2	TAOK2	TAOK2_HUMAN Serine/threonine-protein kinase TAO2 OS=Homo sapiens OX=9606 GN=TAOK2 PE=1 SV=2	NaN	NaN	0	21.2902	21.2902	66.6667	2	NaN	NaN	0	0	4	4	4	3.6	3.6	3.6	138.25	0	7.1052	36403000	12	21.1661	NaN	21.4143	NaN	NaN	NaN
Q9ULC3	Q9ULC3	Ras-related protein Rab-23	RAB23	RAB23_HUMAN Ras-related protein Rab-23 OS=Homo sapiens OX=9606 GN=RAB23 PE=1 SV=1	NaN	NaN	0	NaN	NaN	0	0	21.4688	21.4308	100	3	4	4	4	29.1	29.1	29.1	26.659	0	6.1007	64769000	15	NaN	NaN	NaN	21.5603	21.4152	21.4308
Q9ULD2	Q9ULD2	Microtubule-associated tumor suppressor 1	MTUS1	MTUS1_HUMAN Microtubule-associated tumor suppressor 1 OS=Homo sapiens OX=9606 GN=MTUS1 PE=1 SV=2	NaN	NaN	0	NaN	NaN	0	0	NaN	NaN	33.3333	1	8	8	8	7.3	7.3	7.3	141.4	0	13.19	127350000	14	NaN	NaN	NaN	20.7816	NaN	NaN
Q9ULH7	Q9ULH7;Q969V6	MKL/myocardin-like protein 2	MKL2	MRTFB_HUMAN Myocardin-related transcription factor B OS=Homo sapiens OX=9606 GN=MRTFB PE=1 SV=3	NaN	NaN	NaN	NaN	NaN	0	0	NaN	NaN	0	0	3	3	3	4.5	4.5	4.5	118.13	0.00034578	4.4559	28879000	4	NaN	NaN	NaN	NaN	NaN	NaN
Q9ULK5	Q9ULK5	Vang-like protein 2	VANGL2	VANG2_HUMAN Vang-like protein 2 OS=Homo sapiens OX=9606 GN=VANGL2 PE=1 SV=2	NaN	NaN	NaN	NaN	NaN	0	0	NaN	NaN	0	0	2	2	2	5	5	5	59.714	0	7.3361	20431000	8	NaN	NaN	NaN	NaN	NaN	NaN
Q9UMY1	Q9UMY1	Nucleolar protein 7	NOL7	NOL7_HUMAN Nucleolar protein 7 OS=Homo sapiens OX=9606 GN=NOL7 PE=1 SV=2	NaN	NaN	0	24.0292	24.0928	100	3	NaN	NaN	0	0	6	6	6	20.6	20.6	20.6	29.426	0	22.504	647990000	29	23.7929	24.0928	24.2019	NaN	NaN	NaN
Q9UN81	Q9UN81	LINE-1 retrotransposable element ORF1 protein	L1RE1	LORF1_HUMAN LINE-1 retrotransposable element ORF1 protein OS=Homo sapiens OX=9606 GN=L1RE1 PE=1 SV=1	NaN	NaN	NaN	NaN	NaN	0	0	NaN	NaN	0	0	6	6	6	21	21	21	40.055	0	8.9145	68032000	11	NaN	NaN	NaN	NaN	NaN	NaN
Q9UNW1	Q9UNW1	Multiple inositol polyphosphate phosphatase 1	MINPP1	MINP1_HUMAN Multiple inositol polyphosphate phosphatase 1 OS=Homo sapiens OX=9606 GN=MINPP1 PE=1 SV=1	NaN	NaN	0	NaN	NaN	0	0	NaN	NaN	33.3333	1	3	3	3	8.4	8.4	8.4	55.051	0	21.088	63324000	13	NaN	NaN	NaN	21.2312	NaN	NaN
Q9UPQ0	Q9UPQ0	LIM and calponin homology domains-containing protein 1	LIMCH1	LIMC1_HUMAN LIM and calponin homology domains-containing protein 1 OS=Homo sapiens OX=9606 GN=LIMCH1 PE=1 SV=4	NaN	NaN	0	NaN	NaN	0	0	22.6545	22.9069	100	3	7	7	7	8.5	8.5	8.5	121.87	0	13.401	143580000	8	NaN	NaN	NaN	22.0621	22.9069	22.9946
Q9UPT8	Q9UPT8	Zinc finger CCCH domain-containing protein 4	ZC3H4	ZC3H4_HUMAN Zinc finger CCCH domain-containing protein 4 OS=Homo sapiens OX=9606 GN=ZC3H4 PE=1 SV=3	NaN	NaN	0	NaN	NaN	0	0	22.2145	22.119	100	3	5	5	5	9.3	9.3	9.3	140.26	0	14.96	53642000	18	NaN	NaN	NaN	22.119	22.0548	22.4696
Q9UPW5	Q9UPW5	Cytosolic carboxypeptidase 1	AGTPBP1	CBPC1_HUMAN Cytosolic carboxypeptidase 1 OS=Homo sapiens OX=9606 GN=AGTPBP1 PE=1 SV=3	NaN	NaN	0	NaN	NaN	33.3333	1	NaN	NaN	0	0	2	2	2	2	2	2	138.45	0.00033841	4.1125	72151000	4	NaN	22.0955	NaN	NaN	NaN	NaN
Q9UQ13	Q9UQ13	Leucine-rich repeat protein SHOC-2	SHOC2	SHOC2_HUMAN Leucine-rich repeat protein SHOC-2 OS=Homo sapiens OX=9606 GN=SHOC2 PE=1 SV=2	NaN	NaN	0	NaN	NaN	0	0	22.0392	22.0392	66.6667	2	3	3	3	6.7	6.7	6.7	64.887	0	6.8783	307030000	3	NaN	NaN	NaN	NaN	22.0109	22.0675
Q9UQR0	Q9UQR0	Sex comb on midleg-like protein 2	SCML2	SCML2_HUMAN Sex comb on midleg-like protein 2 OS=Homo sapiens OX=9606 GN=SCML2 PE=1 SV=1	NaN	NaN	0	NaN	NaN	0	0	21.5936	21.5936	66.6667	2	6	6	6	12.4	12.4	12.4	77.256	0	13.056	39407000	8	NaN	NaN	NaN	NaN	21.9451	21.2421
Q9Y2C4	Q9Y2C4	Nuclease EXOG, mitochondrial	EXOG	EXOG_HUMAN Nuclease EXOG, mitochondrial OS=Homo sapiens OX=9606 GN=EXOG PE=1 SV=2	NaN	NaN	0	NaN	NaN	0	0	21.6224	21.7306	100	3	2	2	2	8.7	8.7	8.7	41.084	0.0093723	2.0063	14469000	5	NaN	NaN	NaN	21.7306	21.2281	21.9085
Q9Y2K7	Q9Y2K7	Lysine-specific demethylase 2A	KDM2A	KDM2A_HUMAN Lysine-specific demethylase 2A OS=Homo sapiens OX=9606 GN=KDM2A PE=1 SV=3	NaN	NaN	0	22.9659	23.1157	100	3	NaN	NaN	0	0	7	6	6	8.3	7	7	132.79	0	10.487	269470000	19	22.5715	23.2106	23.1157	NaN	NaN	NaN
Q9Y2W2	Q9Y2W2	WW domain-binding protein 11	WBP11	WBP11_HUMAN WW domain-binding protein 11 OS=Homo sapiens OX=9606 GN=WBP11 PE=1 SV=1	NaN	NaN	0	NaN	NaN	0	0	21.9855	21.9014	100	3	6	6	6	10.5	10.5	10.5	69.997	0	33.619	66318000	13	NaN	NaN	NaN	22.2871	21.7679	21.9014
Q9Y314	Q9Y314	Nitric oxide synthase-interacting protein	NOSIP	NOSIP_HUMAN Nitric oxide synthase-interacting protein OS=Homo sapiens OX=9606 GN=NOSIP PE=1 SV=1	NaN	NaN	0	NaN	NaN	0	0	22.4988	22.5477	100	3	4	4	4	23.3	23.3	23.3	33.172	0	10.257	102910000	15	NaN	NaN	NaN	22.5488	22.3998	22.5477
Q9Y333	Q9Y333	U6 snRNA-associated Sm-like protein LSm2	LSM2	LSM2_HUMAN U6 snRNA-associated Sm-like protein LSm2 OS=Homo sapiens OX=9606 GN=LSM2 PE=1 SV=1	NaN	NaN	0	NaN	NaN	0	0	22.2518	22.2203	100	3	1	1	1	20	20	20	10.834	0	6.1398	49790000	6	NaN	NaN	NaN	22.1785	22.3568	22.2203
Q9Y371	Q9Y371	Endophilin-B1	SH3GLB1	SHLB1_HUMAN Endophilin-B1 OS=Homo sapiens OX=9606 GN=SH3GLB1 PE=1 SV=1	NaN	NaN	0	20.6771	20.8067	100	3	NaN	NaN	0	0	2	2	2	7.7	7.7	7.7	40.796	0	5.3517	19826000	2	20.4102	20.8143	20.8067	NaN	NaN	NaN
Q9Y388	Q9Y388	RNA-binding motif protein, X-linked 2	RBMX2	RBMX2_HUMAN RNA-binding motif protein, X-linked 2 OS=Homo sapiens OX=9606 GN=RBMX2 PE=1 SV=2	NaN	NaN	0	22.1623	22.1623	66.6667	2	NaN	NaN	0	0	2	2	2	7.1	7.1	7.1	37.335	0	5.6139	116040000	13	NaN	22.1702	22.1543	NaN	NaN	NaN
Q9Y3F4	Q9Y3F4	Serine-threonine kinase receptor-associated protein	STRAP	STRAP_HUMAN Serine-threonine kinase receptor-associated protein OS=Homo sapiens OX=9606 GN=STRAP PE=1 SV=1	NaN	NaN	0	22.0424	22.0424	66.6667	2	NaN	NaN	0	0	4	4	4	19.4	19.4	19.4	38.438	0	9.2096	62713000	7	22.1659	21.9189	NaN	NaN	NaN	NaN
Q9Y483	Q9Y483	Metal-response element-binding transcription factor 2	MTF2	MTF2_HUMAN Metal-response element-binding transcription factor 2 OS=Homo sapiens OX=9606 GN=MTF2 PE=1 SV=3	NaN	NaN	0	22.7546	22.9627	100	3	NaN	NaN	0	0	8	8	8	19.9	19.9	19.9	67.089	0	18.996	328440000	35	22.2734	23.0276	22.9627	NaN	NaN	NaN
Q9Y4C1	Q9Y4C1	Lysine-specific demethylase 3A	KDM3A	KDM3A_HUMAN Lysine-specific demethylase 3A OS=Homo sapiens OX=9606 GN=KDM3A PE=1 SV=4	NaN	NaN	0	NaN	NaN	0	0	20.7739	20.7739	66.6667	2	5	4	4	5.3	4.3	4.3	147.34	0	5.8705	10595000	7	NaN	NaN	NaN	NaN	20.5689	20.979
Q9Y4G8	Q9Y4G8	Rap guanine nucleotide exchange factor 2	RAPGEF2	RPGF2_HUMAN Rap guanine nucleotide exchange factor 2 OS=Homo sapiens OX=9606 GN=RAPGEF2 PE=1 SV=1	NaN	NaN	NaN	NaN	NaN	0	0	NaN	NaN	0	0	4	3	3	4.5	3.9	3.9	167.41	0	7.6253	45985000	6	NaN	NaN	NaN	NaN	NaN	NaN
Q9Y4X4	Q9Y4X4	Krueppel-like factor 12	KLF12	KLF12_HUMAN Krueppel-like factor 12 OS=Homo sapiens OX=9606 GN=KLF12 PE=1 SV=2	NaN	NaN	0	22.0789	22.0789	66.6667	2	NaN	NaN	0	0	2	2	2	8.5	8.5	8.5	44.239	0	17.443	69226000	16	21.9501	NaN	22.2077	NaN	NaN	NaN
Q9Y5P6	Q9Y5P6	Mannose-1-phosphate guanyltransferase beta	GMPPB	GMPPB_HUMAN Mannose-1-phosphate guanyltransferase beta OS=Homo sapiens OX=9606 GN=GMPPB PE=1 SV=2	NaN	NaN	0	22.0796	22.0796	66.6667	2	NaN	NaN	0	0	3	3	3	11.1	11.1	11.1	39.834	0	5.7555	68931000	12	22.1367	22.0226	NaN	NaN	NaN	NaN
Q9Y5V0	Q9Y5V0	Zinc finger protein 706	ZNF706	ZN706_HUMAN Zinc finger protein 706 OS=Homo sapiens OX=9606 GN=ZNF706 PE=1 SV=1	NaN	NaN	0	23.7107	23.7107	66.6667	2	NaN	NaN	0	0	2	2	2	30.3	30.3	30.3	8.4977	0.00032949	3.7302	217460000	3	23.4182	NaN	24.0032	NaN	NaN	NaN
Q9Y5V3	Q9Y5V3	Melanoma-associated antigen D1	MAGED1	MAGD1_HUMAN Melanoma-associated antigen D1 OS=Homo sapiens OX=9606 GN=MAGED1 PE=1 SV=3	NaN	NaN	0	23.5175	23.5784	100	3	NaN	NaN	0	0	5	4	4	10.3	8.7	8.7	86.16	0	22.315	184160000	15	23.6313	23.5784	23.3426	NaN	NaN	NaN
Q9Y606	Q9Y606	tRNA pseudouridine synthase A, mitochondrial	PUS1	TRUA_HUMAN tRNA pseudouridine synthase A OS=Homo sapiens OX=9606 GN=PUS1 PE=1 SV=3	NaN	NaN	0	NaN	NaN	0	0	22.1792	22.2226	100	3	5	5	5	14.3	14.3	14.3	47.47	0.00033333	3.864	72735000	5	NaN	NaN	NaN	22.2366	22.0783	22.2226
Q9Y624	Q9Y624	Junctional adhesion molecule A	F11R	JAM1_HUMAN Junctional adhesion molecule A OS=Homo sapiens OX=9606 GN=F11R PE=1 SV=1	NaN	NaN	0	22.6118	22.6118	66.6667	2	NaN	NaN	0	0	3	3	3	18.1	18.1	18.1	32.583	0.00035051	4.6426	97396000	10	NaN	22.7118	22.5117	NaN	NaN	NaN
Q9Y6I3	Q9Y6I3	Epsin-1	EPN1	EPN1_HUMAN Epsin-1 OS=Homo sapiens OX=9606 GN=EPN1 PE=1 SV=2	NaN	NaN	0	NaN	NaN	0	0	21.2654	21.2582	100	3	5	5	4	13.5	13.5	11.5	60.293	0	9.697	45564000	11	NaN	NaN	NaN	21.2582	21.1152	21.4229
Q5VV17	Q5VV17	OTU domain-containing protein 1	OTUD1	OTUD1_HUMAN OTU domain-containing protein 1 OS=Homo sapiens OX=9606 GN=OTUD1 PE=1 SV=1	13.1348826090495	8994.84	0	31.7031	32.4497	100	3	18.57	NaN	33.3333	1	15	15	15	44.5	44.5	44.5	51.063	0	85.03	84247000000	171	32.4497	32.5356	30.1239	18.5682	NaN	NaN
Q14145	Q14145	Kelch-like ECH-associated protein 1	KEAP1	KEAP1_HUMAN Kelch-like ECH-associated protein 1 OS=Homo sapiens OX=9606 GN=KEAP1 PE=1 SV=2	7.99877039591471	255.782	4.42257740948222	27.181	27.2509	100	3	19.1823	19.3725	100	3	29	29	29	68.9	68.9	68.9	69.666	0	215.64	7173500000	202	27.2585	27.2509	27.0337	19.3725	18.4221	19.7523
Q6P2H3	Q6P2H3	Centrosomal protein of 85 kDa	CEP85	CEP85_HUMAN Centrosomal protein of 85 kDa OS=Homo sapiens OX=9606 GN=CEP85 PE=1 SV=1	5.34588813781738	40.6699	4.61895377273294	24.5143	24.5002	100	3	19.1684	19.353	100	3	19	19	19	32.9	32.9	32.9	85.638	0	230.06	2105800000	114	24.5627	24.48	24.5002	19.4575	19.353	18.6949
Q8TCU4	Q8TCU4	Alstrom syndrome protein 1	ALMS1	ALMS1_HUMAN Alstrom syndrome protein 1 OS=Homo sapiens OX=9606 GN=ALMS1 PE=1 SV=4	4.96823310852051	31.3031	3.42951691539496	24.5253	24.553	100	3	19.5571	19.7137	100	3	53	53	53	24.5	24.5	24.5	461.06	0	150.18	2228500000	182	24.553	24.5678	24.4551	19.7137	18.7194	20.2381
Q8IY63	Q8IY63	Angiomotin-like protein 1	AMOTL1	AMOL1_HUMAN Angiomotin-like protein 1 OS=Homo sapiens OX=9606 GN=AMOTL1 PE=1 SV=1	4.52962303161621	23.0968	3.64334863699399	23.494	23.5305	100	3	18.9643	18.702	100	3	17	15	15	26.9	24.9	24.9	106.57	0	72.411	782360000	67	23.5305	23.6286	23.3228	18.702	19.653	18.538
Q8IXZ2	Q8IXZ2	Zinc finger CCCH domain-containing protein 3	ZC3H3	ZC3H3_HUMAN Zinc finger CCCH domain-containing protein 3 OS=Homo sapiens OX=9606 GN=ZC3H3 PE=1 SV=3	4.47291056315104	22.2065	3.51926796608913	24.1535	24.1992	100	3	19.6806	19.7177	100	3	23	23	23	36	36	36	101.94	0	83.945	1631100000	118	23.735	24.1992	24.5264	20.1887	19.1355	19.7177
Q9BYG3	Q9BYG3	MKI67 FHA domain-interacting nucleolar phosphoprotein	NIFK	MK67I_HUMAN MKI67 FHA domain-interacting nucleolar phosphoprotein OS=Homo sapiens OX=9606 GN=NIFK PE=1 SV=1	4.32615661621094	20.0587	2.87840893360634	25.6511	25.6962	100	3	21.325	21.4217	100	3	16	16	16	53.9	53.9	53.9	34.222	0	151.27	4825600000	157	25.4127	25.6962	25.8445	20.3701	21.4217	22.1832
O14647	O14647	Chromodomain-helicase-DNA-binding protein 2	CHD2	CHD2_HUMAN Chromodomain-helicase-DNA-binding protein 2 OS=Homo sapiens OX=9606 GN=CHD2 PE=1 SV=2	4.26363054911296	19.2079	4.19725868343471	23.3685	23.4054	100	3	19.1048	19.0555	100	3	31	24	24	23.7	19.9	19.9	211.34	0	125.22	1335400000	127	23.1068	23.4054	23.5933	19.0555	18.787	19.4721
Q13459	Q13459	Unconventional myosin-IXb	MYO9B	MYO9B_HUMAN Unconventional myosin-IXb OS=Homo sapiens OX=9606 GN=MYO9B PE=1 SV=3	4.12492116292318	17.4472	2.49401931125252	23.151	23.4126	100	3	19.026	19.3248	100	3	34	34	32	23.6	23.6	22.9	243.4	0	73.75	1187200000	100	22.576	23.4126	23.4643	19.3248	17.8957	19.8576
Q6P1L8	Q6P1L8	39S ribosomal protein L14, mitochondrial	MRPL14	RM14_HUMAN 39S ribosomal protein L14, mitochondrial OS=Homo sapiens OX=9606 GN=MRPL14 PE=1 SV=1	4.1103687286377	17.2721	2.14597808390372	23.6148	23.7281	100	3	19.5044	19.5044	66.6667	2	3	3	3	26.2	26.2	26.2	15.947	0	20.288	410340000	28	23.376	23.7281	23.7404	NaN	18.6921	20.3167
P56270	P56270	Myc-associated zinc finger protein	MAZ	MAZ_HUMAN Myc-associated zinc finger protein OS=Homo sapiens OX=9606 GN=MAZ PE=1 SV=1	3.85491752624512	14.4692	4.51731563927422	25.0969	25.1075	100	3	21.242	21.2868	100	3	6	6	6	24.3	24.3	24.3	48.607	0	44.048	793460000	41	25.1075	24.9555	25.2278	20.9351	21.2868	21.5042
Q8IY37	Q8IY37	Probable ATP-dependent RNA helicase DHX37	DHX37	DHX37_HUMAN Probable ATP-dependent RNA helicase DHX37 OS=Homo sapiens OX=9606 GN=DHX37 PE=1 SV=1	3.81832313537598	14.1068	2.73830810795775	23.6759	23.8852	100	3	19.8576	19.8826	100	3	17	17	17	20.1	20.1	20.1	129.54	0	72.053	1281200000	92	23.2433	23.8992	23.8852	19.027	19.8826	20.6631
Q01831	Q01831	DNA repair protein complementing XP-C cells	XPC	XPC_HUMAN DNA repair protein complementing XP-C cells OS=Homo sapiens OX=9606 GN=XPC PE=1 SV=4	3.81336339314779	14.0584	4.65992681271207	26.2095	26.225	100	3	22.3961	22.4419	100	3	28	28	28	33.8	33.8	33.8	105.95	0	323.31	5706700000	190	25.9627	26.225	26.4406	22.2151	22.5312	22.4419
Q8WWK9	Q8WWK9	Cytoskeleton-associated protein 2	CKAP2	CKAP2_HUMAN Cytoskeleton-associated protein 2 OS=Homo sapiens OX=9606 GN=CKAP2 PE=1 SV=1	3.74037679036458	13.3649	3.35989660080596	24.6415	24.9321	100	3	20.9011	20.8236	100	3	16	16	16	37.6	37.6	37.6	76.986	0	161.3	2690500000	131	23.9788	25.0135	24.9321	20.8236	21.1216	20.7582
Q53HL2	Q53HL2	Borealin	CDCA8	BOREA_HUMAN Borealin OS=Homo sapiens OX=9606 GN=CDCA8 PE=1 SV=2	3.69789663950602	12.9771	2.318744468119	23.9916	24.2438	100	3	20.2937	20.2937	66.6667	2	11	11	11	53.6	53.6	53.6	31.323	0	31.039	1229900000	64	23.3955	24.2438	24.3356	19.8912	NaN	20.6963
Q9NW08	Q9NW08	DNA-directed RNA polymerase III subunit RPC2	POLR3B	RPC2_HUMAN DNA-directed RNA polymerase III subunit RPC2 OS=Homo sapiens OX=9606 GN=POLR3B PE=1 SV=2	3.675750096639	12.7794	3.87307648489993	24.1698	24.2563	100	3	20.4941	20.5717	100	3	24	24	24	30.6	30.6	30.6	127.78	0	101.66	1783100000	128	23.7996	24.4536	24.2563	20.7336	20.5717	20.1768
P38159	P38159;O75526;Q8N7X1	RNA-binding motif protein, X chromosome;RNA-binding motif protein, X chromosome, N-terminally processed	RBMX	RBMX_HUMAN RNA-binding motif protein, X chromosome OS=Homo sapiens OX=9606 GN=RBMX PE=1 SV=3	3.66614405314128	12.6946	3.50272877046819	27.1864	27.33	100	3	23.5203	23.5652	100	3	9	9	5	24	24	10.2	42.331	0	67.552	7114300000	77	26.8304	27.3988	27.33	23.0492	23.5652	23.9464
Q9H8H2	Q9H8H2	Probable ATP-dependent RNA helicase DDX31	DDX31	DDX31_HUMAN Probable ATP-dependent RNA helicase DDX31 OS=Homo sapiens OX=9606 GN=DDX31 PE=1 SV=2	3.63780848185221	12.4477	4.58893660765689	25.2238	25.2768	100	3	21.586	21.5401	100	3	25	25	25	42.8	42.8	42.8	94.086	0	79.279	3249200000	154	25.0104	25.2768	25.3841	21.5401	21.8193	21.3985
O15213	O15213	WD repeat-containing protein 46	WDR46	WDR46_HUMAN WD repeat-containing protein 46 OS=Homo sapiens OX=9606 GN=WDR46 PE=1 SV=3	3.61147689819336	12.2226	4.11038475571703	25.7793	25.8407	100	3	22.1678	22.277	100	3	14	14	14	30.2	30.2	30.2	68.07	0	132.54	4625100000	120	25.6519	25.8407	25.8454	22.277	21.765	22.4615
P29372	P29372	DNA-3-methyladenine glycosylase	MPG	3MG_HUMAN DNA-3-methyladenine glycosylase OS=Homo sapiens OX=9606 GN=MPG PE=1 SV=3	3.56013933817546	11.7953	3.50230003142664	24.8376	24.9427	100	3	21.2774	21.2638	100	3	10	10	10	40.9	40.9	40.9	32.868	0	90.16	2029200000	89	24.4497	24.9427	25.1204	21.2638	20.8827	21.6858
P47914	P47914	60S ribosomal protein L29	RPL29	RL29_HUMAN 60S ribosomal protein L29 OS=Homo sapiens OX=9606 GN=RPL29 PE=1 SV=2	3.54903729756673	11.7049	4.75743920618652	31.3099	31.3837	100	3	27.7609	27.7244	100	3	4	4	4	21.4	21.4	21.4	17.752	0	13.691	39353000000	47	31.1034	31.3837	31.4425	27.7244	27.9553	27.6029
Q9BRJ6	Q9BRJ6	Uncharacterized protein C7orf50	C7orf50	CG050_HUMAN Uncharacterized protein C7orf50 OS=Homo sapiens OX=9606 GN=C7orf50 PE=1 SV=1	3.50265693664551	11.3346	4.10882770380816	25.3314	25.3958	100	3	21.8287	21.8739	100	3	7	7	7	42.3	42.3	42.3	22.083	0	45.282	2051100000	66	24.9505	25.3958	25.648	21.7172	21.8739	21.8951
Q5T653	Q5T653	39S ribosomal protein L2, mitochondrial	MRPL2	RM02_HUMAN 39S ribosomal protein L2, mitochondrial OS=Homo sapiens OX=9606 GN=MRPL2 PE=1 SV=2	3.49903233846029	11.3061	0	25.2042	25.2718	100	3	NaN	NaN	33.3333	1	6	6	6	29.5	29.5	29.5	33.3	0	70.176	1315700000	51	24.9832	25.3576	25.2718	21.7052	NaN	NaN
Q9Y3Y2	Q9Y3Y2	Chromatin target of PRMT1 protein	CHTOP	CHTOP_HUMAN Chromatin target of PRMT1 protein OS=Homo sapiens OX=9606 GN=CHTOP PE=1 SV=2	3.48221715291341	11.1751	3.81849412573532	28.6592	28.663	100	3	25.177	24.9478	100	3	8	8	8	32.7	32.7	32.7	26.396	0	115.93	15735000000	135	28.5339	28.663	28.7808	24.9478	24.929	25.6542
Q04837	Q04837	Single-stranded DNA-binding protein, mitochondrial	SSBP1	SSBP_HUMAN Single-stranded DNA-binding protein, mitochondrial OS=Homo sapiens OX=9606 GN=SSBP1 PE=1 SV=1	3.46087455749512	11.011	2.8512745988949	25.6114	25.6111	100	3	22.1505	21.9899	100	3	7	7	7	47.3	47.3	47.3	17.259	0	131.86	2066000000	81	25.2526	25.9704	25.6111	21.5736	21.9899	22.888
Q92522	Q92522	Histone H1x	H1FX	H1X_HUMAN Histone H1.10 OS=Homo sapiens OX=9606 GN=H1-10 PE=1 SV=1	3.45645014444987	10.9773	3.90621744505758	31.01	31.0231	100	3	27.5535	27.4192	100	3	8	8	8	37.1	37.1	37.1	22.487	0	61.278	39726000000	81	30.903	31.0231	31.1037	27.2442	27.4192	27.9972
Q9NY12	Q9NY12	H/ACA ribonucleoprotein complex subunit 1	GAR1	GAR1_HUMAN H/ACA ribonucleoprotein complex subunit 1 OS=Homo sapiens OX=9606 GN=GAR1 PE=1 SV=1	3.43677775065104	10.8286	2.93362234885112	24.7326	24.8855	100	3	21.2958	21.1388	100	3	8	8	8	34.6	34.6	34.6	22.348	0	72.796	1862700000	74	24.4043	24.908	24.8855	21.1388	20.7276	22.0211
Q13625	Q13625	Apoptosis-stimulating of p53 protein 2	TP53BP2	ASPP2_HUMAN Apoptosis-stimulating of p53 protein 2 OS=Homo sapiens OX=9606 GN=TP53BP2 PE=1 SV=2	3.42424901326497	10.735	4.43579392667352	25.3093	25.2126	100	3	21.8851	21.8878	100	3	27	27	26	35.7	35.7	35	125.61	0	143.78	2591900000	159	25.138	25.5774	25.2126	21.8878	21.7038	22.0637
O76021	O76021	Ribosomal L1 domain-containing protein 1	RSL1D1	RL1D1_HUMAN Ribosomal L1 domain-containing protein 1 OS=Homo sapiens OX=9606 GN=RSL1D1 PE=1 SV=3	3.41316477457682	10.6528	4.17679252296876	29.8834	29.9434	100	3	26.4702	26.3916	100	3	31	31	31	51.2	51.2	51.2	54.972	0	323.31	94542000000	479	29.6066	30.1001	29.9434	26.287	26.3916	26.732
P78345	P78345	Ribonuclease P protein subunit p38	RPP38	RPP38_HUMAN Ribonuclease P protein subunit p38 OS=Homo sapiens OX=9606 GN=RPP38 PE=1 SV=2	3.3994197845459	10.5518	3.89777799119135	25.229	25.236	100	3	21.8296	21.706	100	3	13	13	13	46.6	46.6	46.6	31.834	0	65.514	2390800000	99	25.0553	25.236	25.3956	21.706	21.5432	22.2395
Q9H9Y2	Q9H9Y2	Ribosome production factor 1	RPF1	RPF1_HUMAN Ribosome production factor 1 OS=Homo sapiens OX=9606 GN=RPF1 PE=1 SV=2	3.39725557963053	10.536	4.03598089420067	24.6892	24.6064	100	3	21.292	21.2689	100	3	12	12	12	50.4	50.4	50.4	40.11	0	71.406	1539700000	83	24.4205	24.6064	25.0407	21.1145	21.2689	21.4925
Q6NW34	Q6NW34	Uncharacterized protein C3orf17	C3orf17	NEPRO_HUMAN Nucleolus and neural progenitor protein OS=Homo sapiens OX=9606 GN=NEPRO PE=1 SV=3	3.37419446309407	10.3689	4.39403726415663	24.2602	24.4005	100	3	20.886	20.8659	100	3	9	9	9	18.5	18.5	18.5	64.551	0	32.386	765240000	51	23.9665	24.4005	24.4135	20.8659	20.7401	21.052
Q8TDD1	Q8TDD1	ATP-dependent RNA helicase DDX54	DDX54	DDX54_HUMAN ATP-dependent RNA helicase DDX54 OS=Homo sapiens OX=9606 GN=DDX54 PE=1 SV=2	3.37213198343913	10.3541	5.15919375315943	26.8585	26.922	100	3	23.4864	23.4256	100	3	37	37	37	48.6	48.6	48.6	98.594	0	265.15	16388000000	348	26.6897	26.922	26.964	23.4256	23.4064	23.6272
Q9H7E9	Q9H7E9	UPF0488 protein C8orf33	C8orf33	CH033_HUMAN UPF0488 protein C8orf33 OS=Homo sapiens OX=9606 GN=C8orf33 PE=1 SV=1	3.36881891886393	10.3304	3.91630904511831	26.0613	26.1331	100	3	22.6925	22.6925	66.6667	2	5	5	5	34.5	34.5	34.5	24.992	0	30.067	2380500000	41	25.8688	26.182	26.1331	22.657	22.728	NaN
O95248	O95248	Myotubularin-related protein 5	SBF1	MTMR5_HUMAN Myotubularin-related protein 5 OS=Homo sapiens OX=9606 GN=SBF1 PE=1 SV=4	3.35326703389486	10.2196	4.71700115894487	23.7263	23.7732	100	3	20.373	20.3684	100	3	17	17	17	14.7	14.7	14.7	208.44	0	57.997	753010000	80	23.4733	23.7732	23.9322	20.2955	20.4551	20.3684
Q9NVU7	Q9NVU7	Protein SDA1 homolog	SDAD1	SDA1_HUMAN Protein SDA1 homolog OS=Homo sapiens OX=9606 GN=SDAD1 PE=1 SV=3	3.34405199686686	10.1545	2.85077804207421	24.7143	24.822	100	3	21.3703	21.5534	100	3	18	18	18	25.3	25.3	25.3	79.87	0	67.905	2235900000	111	24.278	25.043	24.822	21.5534	20.6773	21.8801
P18621	P18621	60S ribosomal protein L17	RPL17	RL17_HUMAN 60S ribosomal protein L17 OS=Homo sapiens OX=9606 GN=RPL17 PE=1 SV=3	3.34062067667643	10.1304	3.96499468171593	30.6228	30.6668	100	3	27.2821	27.1673	100	3	12	12	12	57.6	57.6	57.6	21.397	0	112.37	105370000000	346	30.4046	30.7969	30.6668	27.0321	27.1673	27.647
Q9Y237	Q9Y237	Peptidyl-prolyl cis-trans isomerase NIMA-interacting 4	PIN4	PIN4_HUMAN Peptidyl-prolyl cis-trans isomerase NIMA-interacting 4 OS=Homo sapiens OX=9606 GN=PIN4 PE=1 SV=1	3.31088638305664	9.92376	2.50591718534325	23.9063	24.2824	100	3	20.5955	20.5664	100	3	4	4	4	48.1	48.1	48.1	13.81	0	22.132	743350000	30	23.0466	24.39	24.2824	20.5664	20.1067	21.1132
Q9BXS6	Q9BXS6	Nucleolar and spindle-associated protein 1	NUSAP1	NUSAP_HUMAN Nucleolar and spindle-associated protein 1 OS=Homo sapiens OX=9606 GN=NUSAP1 PE=1 SV=1	3.31004778544108	9.91799	3.10748734556206	24.4988	24.5295	100	3	21.1887	20.9574	100	3	12	12	12	34.5	34.5	34.5	49.451	0	162.39	2027000000	112	24.3943	24.5295	24.5725	20.7204	20.9574	21.8883
P62917	P62917	60S ribosomal protein L8	RPL8	RL8_HUMAN 60S ribosomal protein L8 OS=Homo sapiens OX=9606 GN=RPL8 PE=1 SV=2	3.30560175577799	9.88747	3.91490187769044	31.6247	31.7176	100	3	28.3191	28.2505	100	3	16	16	16	55.3	55.3	55.3	28.024	0	248.02	157270000000	357	31.4243	31.7176	31.7322	28.0126	28.2505	28.6942
Q68D10	Q68D10	Protein SPT2 homolog	SPTY2D1	SPT2_HUMAN Protein SPT2 homolog OS=Homo sapiens OX=9606 GN=SPTY2D1 PE=1 SV=3	3.30001513163249	9.84926	0	23.0986	23.0719	100	3	NaN	NaN	33.3333	1	7	7	7	17.4	17.4	17.4	75.598	0	21.845	502910000	38	23.0719	23.7966	22.4272	19.7985	NaN	NaN
Q9Y3A4	Q9Y3A4;Q9NSQ0	Ribosomal RNA-processing protein 7 homolog A	RRP7A	RRP7A_HUMAN Ribosomal RNA-processing protein 7 homolog A OS=Homo sapiens OX=9606 GN=RRP7A PE=1 SV=2	3.28345235188802	9.73683	4.51887141292456	24.7981	24.9042	100	3	21.5147	21.4232	100	3	9	9	9	42.1	42.1	42.1	32.334	0	32.272	1189200000	46	24.9042	24.5817	24.9085	21.7387	21.3821	21.4232
Q99707	Q99707	Methionine synthase	MTR	METH_HUMAN Methionine synthase OS=Homo sapiens OX=9606 GN=MTR PE=1 SV=2	3.27999687194824	9.71354	3.96680053780577	25.1352	25.1585	100	3	21.8552	21.846	100	3	36	36	36	36.4	36.4	36.4	140.53	0	100.71	2372400000	134	24.8478	25.3993	25.1585	21.61	21.846	22.1095
P16403	P16403	Histone H1.2	HIST1H1C	H12_HUMAN Histone H1.2 OS=Homo sapiens OX=9606 GN=H1-2 PE=1 SV=2	3.27929814656576	9.70883	2.73487457797355	31.0407	31.2317	100	3	27.7614	27.819	100	3	18	4	4	46.9	15	15	21.364	0	23.203	32049000000	62	30.6565	31.2339	31.2317	27.0349	28.4303	27.819
Q9NQ55	Q9NQ55	Suppressor of SWI4 1 homolog	PPAN	SSF1_HUMAN Suppressor of SWI4 1 homolog OS=Homo sapiens OX=9606 GN=PPAN PE=2 SV=1	3.26799583435059	9.63307	4.14611435339236	27.1736	27.2685	100	3	23.9056	23.7795	100	3	18	18	18	54.5	54.5	54.5	53.193	0	163.27	12388000000	228	26.9795	27.2728	27.2685	23.701	23.7795	24.2363
Q9NW13	Q9NW13	RNA-binding protein 28	RBM28	RBM28_HUMAN RNA-binding protein 28 OS=Homo sapiens OX=9606 GN=RBM28 PE=1 SV=3	3.262939453125	9.59937	3.25768285526179	25.9292	26.0162	100	3	22.6663	22.4258	100	3	26	26	26	34.3	34.3	34.3	85.737	0	143.82	7325000000	229	25.6729	26.0162	26.0985	22.3151	22.4258	23.258
Q9Y4Z0	Q9Y4Z0	U6 snRNA-associated Sm-like protein LSm4	LSM4	LSM4_HUMAN U6 snRNA-associated Sm-like protein LSm4 OS=Homo sapiens OX=9606 GN=LSM4 PE=1 SV=1	3.26189104715983	9.59239	3.71539352120382	25.5362	25.5607	100	3	22.2743	22.2743	66.6667	2	6	6	6	41	41	41	15.35	0	16.612	1469800000	39	25.3798	25.6681	25.5607	22.1453	22.4034	NaN
P62318	P62318	Small nuclear ribonucleoprotein Sm D3	SNRPD3	SMD3_HUMAN Small nuclear ribonucleoprotein Sm D3 OS=Homo sapiens OX=9606 GN=SNRPD3 PE=1 SV=1	3.25692939758301	9.55946	2.96573696131203	29.0347	29.0093	100	3	25.7778	25.6428	100	3	4	4	4	47.6	47.6	47.6	13.916	0	152.95	13972000000	106	28.7487	29.0093	29.3462	25.2589	25.6428	26.4318
Q71UM5	Q71UM5	40S ribosomal protein S27-like	RPS27L	RS27L_HUMAN 40S ribosomal protein S27-like OS=Homo sapiens OX=9606 GN=RPS27L PE=1 SV=3	3.256316502889	9.5554	4.6734689755175	26.4255	26.4157	100	3	23.1692	23.157	100	3	5	2	2	40.5	14.3	14.3	9.4771	0	5.1506	1958700000	31	26.2666	26.4157	26.5942	22.9931	23.157	23.3574
Q5JTH9	Q5JTH9	RRP12-like protein	RRP12	RRP12_HUMAN RRP12-like protein OS=Homo sapiens OX=9606 GN=RRP12 PE=1 SV=2	3.24852180480957	9.50391	3.97092558867567	26.2347	26.3573	100	3	22.9862	22.9276	100	3	46	46	45	42.9	42.9	42.9	143.7	0	323.31	16482000000	454	25.987	26.3573	26.3599	22.7207	22.9276	23.3104
P62829	P62829	60S ribosomal protein L23	RPL23	RL23_HUMAN 60S ribosomal protein L23 OS=Homo sapiens OX=9606 GN=RPL23 PE=1 SV=1	3.23061943054199	9.38671	3.33432174570401	30.624	30.8259	100	3	27.3933	27.3454	100	3	9	9	9	58.6	58.6	58.6	14.865	0	95.354	47076000000	145	30.1762	30.8259	30.8698	27.0557	27.3454	27.7789
Q15050	Q15050	Ribosome biogenesis regulatory protein homolog	RRS1	RRS1_HUMAN Ribosome biogenesis regulatory protein homolog OS=Homo sapiens OX=9606 GN=RRS1 PE=1 SV=2	3.23044268290202	9.38556	0	22.8845	23.1412	100	3	NaN	NaN	33.3333	1	5	5	5	20	20	20	41.193	0	80.534	390200000	28	22.0452	23.1412	23.467	NaN	19.654	NaN
Q00059	Q00059	Transcription factor A, mitochondrial	TFAM	TFAM_HUMAN Transcription factor A, mitochondrial OS=Homo sapiens OX=9606 GN=TFAM PE=1 SV=1	3.22531445821127	9.35226	4.04334664874429	26.8855	27.0107	100	3	23.6602	23.6201	100	3	14	14	14	36.2	36.2	36.2	29.096	0	66.245	13708000000	154	26.6134	27.0107	27.0323	23.4234	23.6201	23.9371
P26358	P26358	DNA (cytosine-5)-methyltransferase 1	DNMT1	DNMT1_HUMAN DNA (cytosine-5)-methyltransferase 1 OS=Homo sapiens OX=9606 GN=DNMT1 PE=1 SV=2	3.2064634958903	9.23085	3.72245981772735	26.209	26.2966	100	3	23.0026	22.8341	100	3	56	56	56	45.7	45.7	45.7	183.16	0	323.31	15099000000	533	25.9548	26.3757	26.2966	22.7622	22.8341	23.4113
P62854;Q5JNZ5	P62854;Q5JNZ5	40S ribosomal protein S26;Putative 40S ribosomal protein S26-like 1	RPS26;RPS26P11	RS26_HUMAN 40S ribosomal protein S26 OS=Homo sapiens OX=9606 GN=RPS26 PE=1 SV=3;RS26L_HUMAN Putative 40S ribosomal protein S26-like 1 OS=Homo sapiens OX=9606 GN=RPS26P11 PE=5 SV=1	3.19987042744954	9.18876	3.06812121249917	28.2173	28.1881	100	3	25.0174	25.1718	100	3	3	3	3	31.3	31.3	31.3	13.015	0	38.869	11008000000	58	27.6952	28.1881	28.7686	24.666	25.1718	25.2145
Q9BU23	Q9BU23	Lipase maturation factor 2	LMF2	LMF2_HUMAN Lipase maturation factor 2 OS=Homo sapiens OX=9606 GN=LMF2 PE=1 SV=2	3.19927088419596	9.18494	3.60417500614934	24.4264	24.309	100	3	21.2271	21.1243	100	3	7	7	7	15.6	15.6	15.6	79.697	0	41.954	665430000	42	24.1722	24.309	24.7979	20.9854	21.1243	21.5716
P49711	P49711;Q8NI51	Transcriptional repressor CTCF	CTCF	CTCF_HUMAN Transcriptional repressor CTCF OS=Homo sapiens OX=9606 GN=CTCF PE=1 SV=1	3.183287302653	9.08375	2.00950186596643	24.242	24.4598	100	3	21.0587	21.0587	66.6667	2	14	14	14	28.1	28.1	28.1	82.785	0	61.387	870140000	67	23.4948	24.4598	24.7713	21.3476	NaN	20.7698
Q6PK04	Q6PK04	Coiled-coil domain-containing protein 137	CCDC137	CC137_HUMAN Coiled-coil domain-containing protein 137 OS=Homo sapiens OX=9606 GN=CCDC137 PE=1 SV=1	3.18141237894694	9.07195	4.25627137429833	26.1093	26.1384	100	3	22.9279	22.7799	100	3	11	11	11	36.7	36.7	36.7	33.231	0	65.079	3512700000	112	25.9397	26.1384	26.2498	22.7735	22.7799	23.2302
Q9H7B2	Q9H7B2	Ribosome production factor 2 homolog	RPF2	RPF2_HUMAN Ribosome production factor 2 homolog OS=Homo sapiens OX=9606 GN=RPF2 PE=1 SV=2	3.17835680643718	9.05275	4.16254793899717	27.1879	27.276	100	3	24.0096	24.007	100	3	17	17	17	45.4	45.4	45.4	35.582	0	158.79	11369000000	226	26.9876	27.3002	27.276	23.7396	24.007	24.282
Q9NWU5	Q9NWU5	39S ribosomal protein L22, mitochondrial	MRPL22	RM22_HUMAN 39S ribosomal protein L22, mitochondrial OS=Homo sapiens OX=9606 GN=MRPL22 PE=1 SV=1	3.16746266682943	8.98465	2.2267234461785	24.6791	24.8433	100	3	21.5117	21.5117	66.6667	2	6	6	6	32	32	32	23.64	0	18.277	837940000	25	24.0208	24.8433	25.1732	21.3932	21.6301	NaN
Q8TDN6	Q8TDN6	Ribosome biogenesis protein BRX1 homolog	BRIX1	BRX1_HUMAN Ribosome biogenesis protein BRX1 homolog OS=Homo sapiens OX=9606 GN=BRIX1 PE=1 SV=2	3.16571807861328	8.97379	4.10476944998601	28.2492	28.3138	100	3	25.0835	24.9426	100	3	20	20	20	61.8	61.8	61.8	41.401	0	264.11	26059000000	296	28.0034	28.3138	28.4305	24.9384	24.9426	25.3696
O00567	O00567	Nucleolar protein 56	NOP56	NOP56_HUMAN Nucleolar protein 56 OS=Homo sapiens OX=9606 GN=NOP56 PE=1 SV=4	3.16491444905599	8.9688	4.28859626830771	28.6287	28.7211	100	3	25.4638	25.3974	100	3	36	36	36	69.5	69.5	69.5	66.049	0	323.31	49117000000	546	28.3915	28.7736	28.7211	25.2905	25.3974	25.7035
O76075	O76075	DNA fragmentation factor subunit beta	DFFB	DFFB_HUMAN DNA fragmentation factor subunit beta OS=Homo sapiens OX=9606 GN=DFFB PE=1 SV=1	3.15525945027669	8.90897	3.41578365553878	25.0519	25.1953	100	3	21.8966	21.8073	100	3	9	9	9	39.6	39.6	39.6	39.109	0	68.375	1544800000	81	24.5681	25.3923	25.1953	21.8073	21.7084	22.1742
Q99543	Q99543	DnaJ homolog subfamily C member 2;DnaJ homolog subfamily C member 2, N-terminally processed	DNAJC2	DNJC2_HUMAN DnaJ homolog subfamily C member 2 OS=Homo sapiens OX=9606 GN=DNAJC2 PE=1 SV=4	3.15377680460612	8.89982	2.7989487814053	24.2595	24.3661	100	3	21.1057	20.8095	100	3	18	18	18	38.5	38.5	38.5	71.996	0	108.44	1949600000	103	23.832	24.3661	24.5803	20.7071	20.8095	21.8006
Q9UNQ2	Q9UNQ2	Probable dimethyladenosine transferase	DIMT1	DIM1_HUMAN Probable dimethyladenosine transferase OS=Homo sapiens OX=9606 GN=DIMT1 PE=1 SV=1	3.14354642232259	8.83694	4.23922804101132	25.955	26.0996	100	3	22.8115	22.8946	100	3	13	13	13	51.4	51.4	51.4	35.236	0	66.477	4464000000	121	25.6527	26.1127	26.0996	22.6317	22.8946	22.9081
Q15072	Q15072	Zinc finger protein OZF	ZNF146	OZF_HUMAN Zinc finger protein OZF OS=Homo sapiens OX=9606 GN=ZNF146 PE=1 SV=2	3.14176177978516	8.82601	2.79956372295389	23.3742	23.2974	100	3	20.2324	19.871	100	3	5	5	5	19.5	19.5	19.5	33.307	0	18.214	307650000	31	23.2974	23.2859	23.5392	19.7881	19.871	21.0381
Q99575	Q99575	Ribonucleases P/MRP protein subunit POP1	POP1	POP1_HUMAN Ribonucleases P/MRP protein subunit POP1 OS=Homo sapiens OX=9606 GN=POP1 PE=1 SV=2	3.12610944112142	8.73077	4.05884266145956	26.1621	26.2899	100	3	23.036	22.9151	100	3	35	35	35	47.2	47.2	47.2	114.71	0	193.83	8884700000	266	25.8698	26.2899	26.3267	22.9151	22.9019	23.2911
Q9P031	Q9P031	Thyroid transcription factor 1-associated protein 26	CCDC59	TAP26_HUMAN Thyroid transcription factor 1-associated protein 26 OS=Homo sapiens OX=9606 GN=CCDC59 PE=1 SV=2	3.11513392130534	8.6646	4.61244412059777	24.6329	24.7163	100	3	21.5178	21.5234	100	3	10	10	10	36.5	36.5	36.5	28.669	0	128.03	1473900000	58	24.3629	24.7163	24.8195	21.5234	21.4732	21.5567
Q02880	Q02880	DNA topoisomerase 2-beta	TOP2B	TOP2B_HUMAN DNA topoisomerase 2-beta OS=Homo sapiens OX=9606 GN=TOP2B PE=1 SV=3	3.11393165588379	8.65739	3.95729868768759	24.9596	25.0375	100	3	21.8457	21.7051	100	3	52	37	37	41.1	33.1	33.1	183.26	0	108.04	5215100000	260	24.7818	25.0597	25.0375	21.7051	21.6196	22.2125
P42766	P42766	60S ribosomal protein L35	RPL35	RL35_HUMAN 60S ribosomal protein L35 OS=Homo sapiens OX=9606 GN=RPL35 PE=1 SV=2	3.11311149597168	8.65247	3.35091066109925	30.934	30.9947	100	3	27.8208	27.7415	100	3	9	9	9	44.7	44.7	44.7	14.551	0	34.199	59299000000	89	30.6446	30.9947	31.1625	27.4322	27.7415	28.2888
Q9Y6V7	Q9Y6V7	Probable ATP-dependent RNA helicase DDX49	DDX49	DDX49_HUMAN Probable ATP-dependent RNA helicase DDX49 OS=Homo sapiens OX=9606 GN=DDX49 PE=1 SV=1	3.11186854044596	8.64502	2.30454676284952	24.1989	24.4626	100	3	21.0871	21.0771	100	3	14	14	14	41.6	41.6	41.6	54.226	0	52.235	1668500000	99	23.6168	24.4626	24.5174	21.0771	20.2747	21.9094
Q14684	Q14684	Ribosomal RNA processing protein 1 homolog B	RRP1B	RRP1B_HUMAN Ribosomal RNA processing protein 1 homolog B OS=Homo sapiens OX=9606 GN=RRP1B PE=1 SV=3	3.10592651367188	8.60948	4.20285103717865	27.5258	27.628	100	3	24.4199	24.3496	100	3	41	41	41	59.1	59.1	59.1	84.427	0	323.31	33718000000	544	27.2703	27.628	27.6792	24.2521	24.3496	24.6581
Q9BZE4	Q9BZE4	Nucleolar GTP-binding protein 1	GTPBP4	NOG1_HUMAN Nucleolar GTP-binding protein 1 OS=Homo sapiens OX=9606 GN=GTPBP4 PE=1 SV=3	3.10215886433919	8.58703	3.92297288878829	27.5651	27.6216	100	3	24.4629	24.3644	100	3	34	34	34	56.3	56.3	56.3	73.964	0	322.83	30257000000	397	27.3653	27.6216	27.7083	24.2095	24.3644	24.8149
P36578	P36578	60S ribosomal protein L4	RPL4	RL4_HUMAN 60S ribosomal protein L4 OS=Homo sapiens OX=9606 GN=RPL4 PE=1 SV=5	3.10111872355143	8.58084	4.26653631235404	32.1634	32.2737	100	3	29.0623	29.0337	100	3	33	33	33	57.1	57.1	57.1	47.697	0	310.92	347140000000	536	31.9351	32.2737	32.2815	28.858	29.0337	29.2952
Q9UM00	Q9UM00	Transmembrane and coiled-coil domain-containing protein 1	TMCO1	TMCO1_HUMAN Calcium load-activated calcium channel OS=Homo sapiens OX=9606 GN=TMCO1 PE=1 SV=2	3.10094706217448	8.57982	2.52496544716585	27.3862	27.2539	100	3	24.2852	23.8579	100	3	2	2	2	12.1	12.1	12.1	27.079	0	15.12	2588200000	18	27.2539	27.2398	27.6647	23.8579	23.792	25.2058
O60832	O60832	H/ACA ribonucleoprotein complex subunit 4	DKC1	DKC1_HUMAN H/ACA ribonucleoprotein complex subunit DKC1 OS=Homo sapiens OX=9606 GN=DKC1 PE=1 SV=3	3.0965150197347	8.5535	4.13692029741619	28.6797	28.8096	100	3	25.5832	25.5005	100	3	31	31	31	65.6	65.6	65.6	57.673	0	295.38	38270000000	363	28.4107	28.8096	28.8189	25.4195	25.5005	25.8297
Q8WWQ0	Q8WWQ0;Q9NSI6	PH-interacting protein	PHIP	PHIP_HUMAN PH-interacting protein OS=Homo sapiens OX=9606 GN=PHIP PE=1 SV=2	3.0877799987793	8.50187	4.06395439019679	24.8988	25.0069	100	3	21.811	21.7125	100	3	44	44	44	32.8	32.8	32.8	206.69	0	323.31	5660900000	315	24.6679	25.0069	25.0215	21.6101	21.7125	22.1104
P62753	P62753	40S ribosomal protein S6	RPS6	RS6_HUMAN 40S ribosomal protein S6 OS=Homo sapiens OX=9606 GN=RPS6 PE=1 SV=1	3.08676719665527	8.4959	3.82948587114577	31.069	31.1634	100	3	27.9822	27.818	100	3	16	16	16	44.2	44.2	44.2	28.68	0	269.21	108570000000	257	30.8303	31.1634	31.2132	27.7799	27.818	28.3486
P62910	P62910	60S ribosomal protein L32	RPL32	RL32_HUMAN 60S ribosomal protein L32 OS=Homo sapiens OX=9606 GN=RPL32 PE=1 SV=2	3.08317883809407	8.4748	3.81482743006531	28.7945	28.9212	100	3	25.7113	25.587	100	3	15	15	15	55.6	55.6	55.6	15.86	0	132.97	20811000000	186	28.5084	28.9212	28.9539	25.5027	25.587	26.0442
Q9UIG0	Q9UIG0	Tyrosine-protein kinase BAZ1B	BAZ1B	BAZ1B_HUMAN Tyrosine-protein kinase BAZ1B OS=Homo sapiens OX=9606 GN=BAZ1B PE=1 SV=2	3.07204564412435	8.40965	3.53272726838267	25.7116	25.8381	100	3	22.6395	22.5719	100	3	51	51	51	39.4	39.4	39.4	170.9	0	216.02	9044100000	403	25.438	25.8587	25.8381	22.2952	22.5719	23.0515
Q9NRL2	Q9NRL2	Bromodomain adjacent to zinc finger domain protein 1A	BAZ1A	BAZ1A_HUMAN Bromodomain adjacent to zinc finger domain protein 1A OS=Homo sapiens OX=9606 GN=BAZ1A PE=1 SV=2	3.07116254170736	8.4045	3.75060320297525	24.3476	24.4183	100	3	21.2764	21.3028	100	3	31	31	31	25.6	25.6	25.6	178.7	0	150.16	2177400000	145	24.1531	24.4713	24.4183	21.3028	20.9066	21.6199
P62899	P62899	60S ribosomal protein L31	RPL31	RL31_HUMAN 60S ribosomal protein L31 OS=Homo sapiens OX=9606 GN=RPL31 PE=1 SV=1	3.06207021077474	8.3517	3.28057249544723	28.5539	28.5291	100	3	25.4919	25.6526	100	3	8	8	8	47.2	47.2	47.2	14.463	0	42.348	15349000000	65	28.4163	28.5291	28.7164	24.933	25.6526	25.89
P35251	P35251	Replication factor C subunit 1	RFC1	RFC1_HUMAN Replication factor C subunit 1 OS=Homo sapiens OX=9606 GN=RFC1 PE=1 SV=4	3.06031608581543	8.34155	3.41428830003583	23.2858	23.4077	100	3	20.2255	20.2959	100	3	16	16	16	19.5	19.5	19.5	128.25	0	90.331	1548600000	123	23.0066	23.4432	23.4077	19.7795	20.2959	20.6011
Q9Y2X3	Q9Y2X3	Nucleolar protein 58	NOP58	NOP58_HUMAN Nucleolar protein 58 OS=Homo sapiens OX=9606 GN=NOP58 PE=1 SV=1	3.05252520243327	8.29663	3.82997185061159	28.8038	28.8844	100	3	25.7513	25.701	100	3	26	26	26	55	55	55	59.578	0	298.19	42636000000	407	28.5954	28.8844	28.9315	25.4506	25.701	26.1022
O43303	O43303	Centriolar coiled-coil protein of 110 kDa	CCP110	CP110_HUMAN Centriolar coiled-coil protein of 110 kDa OS=Homo sapiens OX=9606 GN=CCP110 PE=1 SV=3	3.04818916320801	8.27173	2.68062060238597	23.398	23.3173	100	3	20.3498	20.7211	100	3	25	25	25	37.5	37.5	37.5	113.42	0	174.31	1053000000	120	23.3162	23.5606	23.3173	20.7211	19.5078	20.8206
Q8IV32	Q8IV32	Coiled-coil domain-containing protein 71	CCDC71	CCD71_HUMAN Coiled-coil domain-containing protein 71 OS=Homo sapiens OX=9606 GN=CCDC71 PE=1 SV=3	3.04765701293945	8.26868	4.50412079430418	23.7569	23.7389	100	3	20.7092	20.7079	100	3	9	9	9	26.1	26.1	26.1	49.648	0	23.379	560640000	34	23.52	23.7389	24.0117	20.7688	20.651	20.7079
Q9NR30	Q9NR30	Nucleolar RNA helicase 2	DDX21	DDX21_HUMAN Nucleolar RNA helicase 2 OS=Homo sapiens OX=9606 GN=DDX21 PE=1 SV=5	3.03567886352539	8.20031	3.86478541182152	28.0761	28.1678	100	3	25.0404	24.9395	100	3	44	44	42	54.4	54.4	51	87.343	0	323.31	46524000000	524	27.8053	28.1678	28.2552	24.8273	24.9395	25.3544
Q15397	Q15397	Pumilio domain-containing protein KIAA0020	KIAA0020	PUM3_HUMAN Pumilio homolog 3 OS=Homo sapiens OX=9606 GN=PUM3 PE=1 SV=3	3.03532218933105	8.19829	3.96321451166025	24.655	24.7547	100	3	21.6197	21.4941	100	3	21	21	21	39.2	39.2	39.2	73.584	0	143.84	2609800000	177	24.3958	24.8145	24.7547	21.4451	21.4941	21.9197
P27635	P27635;Q96L21	60S ribosomal protein L10	RPL10	RL10_HUMAN 60S ribosomal protein L10 OS=Homo sapiens OX=9606 GN=RPL10 PE=1 SV=4	3.03456052144368	8.19396	3.85309726129203	29.916	30.0419	100	3	26.8814	26.7146	100	3	12	12	12	44.9	44.9	44.9	24.604	0	80.243	56560000000	218	29.6588	30.0419	30.0471	26.7146	26.7093	27.2203
Q9GZR7	Q9GZR7	ATP-dependent RNA helicase DDX24	DDX24	DDX24_HUMAN ATP-dependent RNA helicase DDX24 OS=Homo sapiens OX=9606 GN=DDX24 PE=1 SV=1	3.03406842549642	8.19116	3.58139044558718	24.8551	24.9958	100	3	21.821	21.8962	100	3	29	29	29	47.6	47.6	47.6	96.331	0	267.5	4804900000	224	24.5431	25.0263	24.9958	21.4529	21.8962	22.1138
Q9BSJ5	Q9BSJ5	Uncharacterized protein C17orf80	C17orf80	CQ080_HUMAN Uncharacterized protein C17orf80 OS=Homo sapiens OX=9606 GN=C17orf80 PE=2 SV=2	3.02719561258952	8.15223	2.9790429342511	23.4175	23.4929	100	3	20.3903	20.1828	100	3	14	14	14	34.8	34.8	34.8	67.314	0	55.112	892050000	84	23.219	23.5407	23.4929	20.1828	19.9303	21.0579
Q71UI9;P0C0S5	Q71UI9;P0C0S5	Histone H2A.V;Histone H2A.Z	H2AFV;H2AFZ	H2AV_HUMAN Histone H2A.V OS=Homo sapiens OX=9606 GN=H2AZ2 PE=1 SV=3;H2AZ_HUMAN Histone H2A.Z OS=Homo sapiens OX=9606 GN=H2AZ1 PE=1 SV=2	3.02671559651693	8.14952	3.22200657338757	30.4445	30.6278	100	3	27.4178	27.4263	100	3	5	3	3	31.2	24.2	24.2	13.509	0	16.251	42472000000	58	30.0185	30.6873	30.6278	27.0299	27.4263	27.7972
Q8WTT2	Q8WTT2	Nucleolar complex protein 3 homolog	NOC3L	NOC3L_HUMAN Nucleolar complex protein 3 homolog OS=Homo sapiens OX=9606 GN=NOC3L PE=1 SV=1	3.02270062764486	8.12687	4.01143709769851	26.5579	26.6682	100	3	23.5352	23.6155	100	3	28	28	28	36.8	36.8	36.8	92.547	0	180.8	9523600000	246	26.3061	26.6994	26.6682	23.2515	23.6155	23.7385
P42696	P42696	RNA-binding protein 34	RBM34	RBM34_HUMAN RNA-binding protein 34 OS=Homo sapiens OX=9606 GN=RBM34 PE=1 SV=2	3.02070617675781	8.11565	3.6218301132804	26.0788	26.1555	100	3	23.0581	23.1026	100	3	22	22	22	48.4	48.4	48.4	48.564	0	170.46	6545200000	227	25.8547	26.1555	26.2262	22.667	23.1026	23.4047
Q96S44	Q96S44	TP53-regulating kinase	TP53RK	PRPK_HUMAN EKC/KEOPS complex subunit TP53RK OS=Homo sapiens OX=9606 GN=TP53RK PE=1 SV=2	3.01988728841146	8.11104	3.32386227270976	23.9633	24.0006	100	3	20.9434	20.8623	100	3	5	5	5	26.9	26.9	26.9	28.16	0	46	714570000	43	23.5851	24.3041	24.0006	20.6441	20.8623	21.3237
Q86V81	Q86V81	THO complex subunit 4	ALYREF	THOC4_HUMAN THO complex subunit 4 OS=Homo sapiens OX=9606 GN=ALYREF PE=1 SV=3	3.01523208618164	8.08491	2.89343634583266	27.3029	27.4583	100	3	24.2877	24.3285	100	3	10	10	10	37.4	37.4	37.4	26.888	0	133.61	18834000000	164	26.9611	27.4893	27.4583	23.6935	24.3285	24.8411
P39019	P39019	40S ribosomal protein S19	RPS19	RS19_HUMAN 40S ribosomal protein S19 OS=Homo sapiens OX=9606 GN=RPS19 PE=1 SV=2	3.01243527730306	8.06925	4.08030462032957	27.9186	28.0009	100	3	24.9062	24.8785	100	3	10	10	10	43.4	43.4	43.4	16.06	0	26.827	15464000000	105	27.66	28.095	28.0009	24.6972	24.8785	25.1428
O15347	O15347	High mobility group protein B3	HMGB3	HMGB3_HUMAN High mobility group protein B3 OS=Homo sapiens OX=9606 GN=HMGB3 PE=1 SV=4	3.0051155090332	8.02842	2.92040648573942	26.5952	26.7057	100	3	23.5901	23.699	100	3	10	10	10	49.5	49.5	49.5	22.98	0	34.279	7399900000	94	26.3161	26.7057	26.7638	22.9577	23.699	24.1136
Q9NX58	Q9NX58	Cell growth-regulating nucleolar protein	LYAR	LYAR_HUMAN Cell growth-regulating nucleolar protein OS=Homo sapiens OX=9606 GN=LYAR PE=1 SV=2	2.99818801879883	7.98996	3.49285146165861	26.5546	26.687	100	3	23.5564	23.4463	100	3	21	21	21	50.1	50.1	50.1	43.614	0	262.32	7125900000	233	26.2673	26.687	26.7095	23.2492	23.4463	23.9737
Q9Y2R4	Q9Y2R4	Probable ATP-dependent RNA helicase DDX52	DDX52	DDX52_HUMAN Probable ATP-dependent RNA helicase DDX52 OS=Homo sapiens OX=9606 GN=DDX52 PE=1 SV=3	2.99768892923991	7.98719	3.71181677865085	26.5629	26.5574	100	3	23.5652	23.5003	100	3	18	18	18	42.9	42.9	42.9	67.497	0	323.31	5368900000	207	26.4125	26.5574	26.7187	23.2374	23.5003	23.9577
Q12965	Q12965;O00160	Unconventional myosin-Ie	MYO1E	MYO1E_HUMAN Unconventional myosin-Ie OS=Homo sapiens OX=9606 GN=MYO1E PE=1 SV=2	2.99756876627604	7.98653	3.17683890207089	24.7042	24.8115	100	3	21.7066	21.473	100	3	31	31	31	36.1	36.1	36.1	127.06	0	171.15	3689300000	214	24.4495	24.8115	24.8516	21.3715	21.473	22.2753
P19447	P19447	TFIIH basal transcription factor complex helicase XPB subunit	ERCC3	ERCC3_HUMAN General transcription and DNA repair factor IIH helicase subunit XPB OS=Homo sapiens OX=9606 GN=ERCC3 PE=1 SV=1	2.99655850728353	7.98094	3.14783319185481	24.4101	24.5222	100	3	21.4135	21.3511	100	3	28	28	28	51.4	51.4	51.4	89.277	0	170.85	2982900000	172	24.1228	24.5853	24.5222	21.3511	20.9564	21.9332
O95478	O95478	Ribosome biogenesis protein NSA2 homolog	NSA2	NSA2_HUMAN Ribosome biogenesis protein NSA2 homolog OS=Homo sapiens OX=9606 GN=NSA2 PE=1 SV=1	2.99612426757813	7.97854	3.06096579482905	24.9215	24.8246	100	3	21.9254	21.8821	100	3	8	8	8	33.1	33.1	33.1	30.065	0	25.731	1432900000	57	24.8246	24.8074	25.1325	21.3968	21.8821	22.4972
Q96EY4	Q96EY4	Translation machinery-associated protein 16	TMA16	TMA16_HUMAN Translation machinery-associated protein 16 OS=Homo sapiens OX=9606 GN=TMA16 PE=1 SV=2	2.99471473693848	7.97075	2.28502897465115	25.0635	25.2079	100	3	22.0688	22.0688	66.6667	2	6	6	6	35	35	35	23.864	0	224.93	1719700000	52	24.5598	25.4228	25.2079	NaN	21.7585	22.3791
Q9NVS2	Q9NVS2	28S ribosomal protein S18a, mitochondrial	MRPS18A	RT18A_HUMAN 39S ribosomal protein S18a, mitochondrial OS=Homo sapiens OX=9606 GN=MRPS18A PE=1 SV=1	2.99330266316732	7.96295	2.73897712963524	23.8001	24.1359	100	3	20.8068	20.6382	100	3	6	6	6	33.2	33.2	33.2	22.184	0	18.727	607280000	27	23.0951	24.1359	24.1693	20.5701	20.6382	21.2122
P11387	P11387	DNA topoisomerase 1	TOP1	TOP1_HUMAN DNA topoisomerase 1 OS=Homo sapiens OX=9606 GN=TOP1 PE=1 SV=2	2.99303817749023	7.96149	3.22743071264911	26.8534	26.965	100	3	23.8604	23.8466	100	3	26	26	22	36.3	36.3	33.2	90.725	0	198.43	16620000000	301	26.5626	26.965	27.0327	23.4074	23.8466	24.327
P62280	P62280	40S ribosomal protein S11	RPS11	RS11_HUMAN 40S ribosomal protein S11 OS=Homo sapiens OX=9606 GN=RPS11 PE=1 SV=3	2.98187446594238	7.90012	3.54839311147587	29.486	29.5077	100	3	26.5041	26.5332	100	3	18	18	18	62.7	62.7	62.7	18.431	0	95.41	62579000000	194	29.3202	29.5077	29.6301	26.0865	26.5332	26.8926
P39023	P39023;Q92901	60S ribosomal protein L3	RPL3	RL3_HUMAN 60S ribosomal protein L3 OS=Homo sapiens OX=9606 GN=RPL3 PE=1 SV=2	2.97787984212239	7.87828	3.99768373441544	29.7236	29.7887	100	3	26.7458	26.7189	100	3	20	20	20	41.7	41.7	41.7	46.108	0	174.25	96899000000	373	29.5664	29.8159	29.7887	26.4573	26.7189	27.0611
P61513	P61513	60S ribosomal protein L37a	RPL37A	RL37A_HUMAN 60S ribosomal protein L37a OS=Homo sapiens OX=9606 GN=RPL37A PE=1 SV=2	2.97698148091634	7.87337	4.03803957778415	28.0695	28.2324	100	3	25.0926	25.1204	100	3	4	4	4	43.5	43.5	43.5	10.275	0	71.408	10663000000	100	27.7367	28.2396	28.2324	25.1204	24.9318	25.2255
Q9NZI8	Q9NZI8;Q9Y6M1	Insulin-like growth factor 2 mRNA-binding protein 1	IGF2BP1	IF2B1_HUMAN Insulin-like growth factor 2 mRNA-binding protein 1 OS=Homo sapiens OX=9606 GN=IGF2BP1 PE=1 SV=2	2.97512944539388	7.86327	5.07007211215524	26.9449	27.0083	100	3	23.9698	23.9861	100	3	20	20	19	41.8	41.8	39.5	63.48	0	167.46	8287500000	217	26.7747	27.0083	27.0518	23.9861	23.865	24.0583
P48651	P48651	Phosphatidylserine synthase 1	PTDSS1	PTSS1_HUMAN Phosphatidylserine synthase 1 OS=Homo sapiens OX=9606 GN=PTDSS1 PE=1 SV=1	2.97395896911621	7.85689	0	25.1126	25.0254	100	3	NaN	NaN	33.3333	1	5	5	5	14.4	14.4	14.4	55.527	0	24.4	903850000	35	25.0254	24.9142	25.3983	22.1387	NaN	NaN
Q9GZS1	Q9GZS1	DNA-directed RNA polymerase I subunit RPA49	POLR1E	RPA49_HUMAN DNA-directed RNA polymerase I subunit RPA49 OS=Homo sapiens OX=9606 GN=POLR1E PE=1 SV=3	2.96115493774414	7.78747	3.56704232710289	25.0043	25.0933	100	3	22.0431	22.0275	100	3	13	13	13	36.3	36.3	36.3	47.26	0	54.751	1703400000	90	24.7014	25.0933	25.2182	21.7224	22.0275	22.3795
Q9Y3A2	Q9Y3A2	Probable U3 small nucleolar RNA-associated protein 11	UTP11L	UTP11_HUMAN Probable U3 small nucleolar RNA-associated protein 11 OS=Homo sapiens OX=9606 GN=UTP11 PE=1 SV=2	2.95556894938151	7.75738	3.29645830359913	25.5831	25.6757	100	3	22.6275	22.546	100	3	13	13	13	38.3	38.3	38.3	30.446	0	113.04	3898000000	137	25.3487	25.6757	25.725	22.2197	22.546	23.1169
P27448	P27448	MAP/microtubule affinity-regulating kinase 3	MARK3	MARK3_HUMAN MAP/microtubule affinity-regulating kinase 3 OS=Homo sapiens OX=9606 GN=MARK3 PE=1 SV=5	2.95425415039063	7.75031	3.48600250743861	24.0267	24.0678	100	3	21.0725	20.9184	100	3	27	19	14	41.7	32.8	27.4	84.428	0	186.13	1571200000	139	23.8276	24.0678	24.1848	20.766	20.9184	21.533
Q8NDV7	Q8NDV7	Trinucleotide repeat-containing gene 6A protein	TNRC6A	TNR6A_HUMAN Trinucleotide repeat-containing gene 6A protein OS=Homo sapiens OX=9606 GN=TNRC6A PE=1 SV=2	2.95396359761556	7.74875	5.87111943035118	25.7473	25.7448	100	3	22.7933	22.7864	100	3	34	34	33	29.5	29.5	28.8	210.29	0	323.31	4326800000	248	25.6826	25.8144	25.7448	22.7072	22.7864	22.8864
P62841	P62841	40S ribosomal protein S15	RPS15	RS15_HUMAN 40S ribosomal protein S15 OS=Homo sapiens OX=9606 GN=RPS15 PE=1 SV=2	2.94537925720215	7.70278	3.42502444936516	26.5377	26.56	100	3	23.5923	23.5144	100	3	3	3	3	22.1	22.1	22.1	17.04	0	10.755	2333700000	45	26.2896	26.7634	26.56	23.5144	23.2433	24.0192
Q9NTI5	Q9NTI5	Sister chromatid cohesion protein PDS5 homolog B	PDS5B	PDS5B_HUMAN Sister chromatid cohesion protein PDS5 homolog B OS=Homo sapiens OX=9606 GN=PDS5B PE=1 SV=1	2.9442195892334	7.69659	3.84193861377753	26.4349	26.5442	100	3	23.4907	23.533	100	3	53	53	48	39.6	39.6	36.4	164.67	0	323.31	13743000000	455	26.1955	26.5442	26.565	23.1779	23.533	23.7611
O75367	O75367	Core histone macro-H2A.1	H2AFY	H2AY_HUMAN Core histone macro-H2A.1 OS=Homo sapiens OX=9606 GN=MACROH2A1 PE=1 SV=4	2.94061342875163	7.67738	4.42181102516471	30.3055	30.3744	100	3	27.3649	27.3071	100	3	20	20	18	61.3	61.3	54.3	39.617	0	254.16	88225000000	371	30.1221	30.3744	30.4199	27.2001	27.3071	27.5873
Q9BQG0	Q9BQG0	Myb-binding protein 1A	MYBBP1A	MBB1A_HUMAN Myb-binding protein 1A OS=Homo sapiens OX=9606 GN=MYBBP1A PE=1 SV=2	2.93854840596517	7.6664	4.03671362115966	27.7898	27.8892	100	3	24.8513	24.7656	100	3	55	55	55	46	46	46	148.85	0	323.31	38755000000	656	27.5608	27.9195	27.8892	24.654	24.7656	25.1342
P46087	P46087	Probable 28S rRNA (cytosine(4447)-C(5))-methyltransferase	NOP2	NOP2_HUMAN Probable 28S rRNA (cytosine(4447)-C(5))-methyltransferase OS=Homo sapiens OX=9606 GN=NOP2 PE=1 SV=2	2.93457921346029	7.64533	3.5469782889865	27.222	27.3082	100	3	24.2874	24.1917	100	3	27	27	27	39.5	39.5	39.5	89.301	0	138.91	20855000000	276	27.002	27.3082	27.3559	23.9637	24.1917	24.7069
Q14690	Q14690	Protein RRP5 homolog	PDCD11	RRP5_HUMAN Protein RRP5 homolog OS=Homo sapiens OX=9606 GN=PDCD11 PE=1 SV=3	2.93238194783529	7.6337	3.58900767273373	25.9425	26.0912	100	3	23.0101	22.9099	100	3	73	73	73	45.8	45.8	45.8	208.7	0	323.31	14392000000	588	25.6444	26.0912	26.0918	22.7461	22.9099	23.3742
Q9H9L3	Q9H9L3	Interferon-stimulated 20 kDa exonuclease-like 2	ISG20L2	I20L2_HUMAN Interferon-stimulated 20 kDa exonuclease-like 2 OS=Homo sapiens OX=9606 GN=ISG20L2 PE=1 SV=1	2.92209053039551	7.57944	0	22.2409	22.2362	100	3	NaN	NaN	33.3333	1	7	7	7	25.2	25.2	25.2	39.153	0	23.222	284800000	31	21.9161	22.5703	22.2362	NaN	NaN	19.3188
P40429	P40429;Q6NVV1	60S ribosomal protein L13a	RPL13A	RL13A_HUMAN 60S ribosomal protein L13a OS=Homo sapiens OX=9606 GN=RPL13A PE=1 SV=2	2.92143440246582	7.57599	4.47895125075565	31.2358	31.3019	100	3	28.3143	28.212	100	3	14	14	14	46.3	46.3	46.3	23.577	0	45.626	82865000000	195	31.1014	31.3041	31.3019	28.212	28.1672	28.5637
Q6DKI1	Q6DKI1	60S ribosomal protein L7-like 1	RPL7L1	RL7L_HUMAN 60S ribosomal protein L7-like 1 OS=Homo sapiens OX=9606 GN=RPL7L1 PE=1 SV=2	2.91230773925781	7.52821	5.34747148789277	26.7084	26.7406	100	3	23.7961	23.8081	100	3	13	13	13	43.1	43.1	43.1	29.669	0	39.799	5475900000	111	26.6085	26.7406	26.7761	23.671	23.8081	23.9091
P62241	P62241	40S ribosomal protein S8	RPS8	RS8_HUMAN 40S ribosomal protein S8 OS=Homo sapiens OX=9606 GN=RPS8 PE=1 SV=2	2.90178807576498	7.47352	4.25369932405525	31.1223	31.1249	100	3	28.2205	28.1183	100	3	14	14	14	59.1	59.1	59.1	24.205	0	130.51	128630000000	228	30.9986	31.1249	31.2434	28.0372	28.1183	28.5061
P62263	P62263	40S ribosomal protein S14	RPS14	RS14_HUMAN 40S ribosomal protein S14 OS=Homo sapiens OX=9606 GN=RPS14 PE=1 SV=3	2.90008417765299	7.4647	3.39736293746379	28.5961	28.6963	100	3	25.696	25.5139	100	3	9	9	9	41.7	41.7	41.7	16.273	0	47.045	23308000000	145	28.3446	28.6963	28.7475	25.5139	25.4144	26.1598
P84098	P84098	60S ribosomal protein L19	RPL19	RL19_HUMAN 60S ribosomal protein L19 OS=Homo sapiens OX=9606 GN=RPL19 PE=1 SV=1	2.89647229512532	7.44603	3.43303177112678	31.1313	31.1593	100	3	28.2349	27.9836	100	3	9	9	9	27.6	27.6	27.6	23.466	0	72.33	47796000000	164	31.0402	31.1593	31.1945	27.9748	27.9836	28.7462
O00411	O00411	DNA-directed RNA polymerase, mitochondrial	POLRMT	RPOM_HUMAN DNA-directed RNA polymerase, mitochondrial OS=Homo sapiens OX=9606 GN=POLRMT PE=1 SV=2	2.88721466064453	7.39841	4.00411597173856	25.563	25.6564	100	3	22.6758	22.6438	100	3	41	41	41	48.9	48.9	48.9	138.62	0	226.29	9069900000	377	25.2863	25.7463	25.6564	22.4849	22.6438	22.8986
Q99700	Q99700	Ataxin-2	ATXN2	ATX2_HUMAN Ataxin-2 OS=Homo sapiens OX=9606 GN=ATXN2 PE=1 SV=2	2.88657315572103	7.39512	0	22.5653	22.5553	100	3	NaN	NaN	33.3333	1	11	11	11	12.9	12.9	12.9	140.28	0	44.878	241610000	30	22.5553	22.217	22.9237	19.6788	NaN	NaN
O43808	O43808	Peroxisomal membrane protein PMP34	SLC25A17	PM34_HUMAN Peroxisomal membrane protein PMP34 OS=Homo sapiens OX=9606 GN=SLC25A17 PE=1 SV=1	2.88492902119954	7.3867	3.90180592003525	25.1869	25.2474	100	3	22.302	22.1957	100	3	8	8	8	27.4	27.4	27.4	34.566	0	48.112	1295600000	81	24.9993	25.2474	25.314	22.0723	22.1957	22.6378
P42694	P42694	Probable helicase with zinc finger domain	HELZ	HELZ_HUMAN Probable helicase with zinc finger domain OS=Homo sapiens OX=9606 GN=HELZ PE=1 SV=2	2.88448333740234	7.38441	4.92377431954888	24.9879	24.9954	100	3	22.1035	22.0248	100	3	45	45	45	34.8	34.8	34.8	218.97	0	273.76	2809800000	189	25.0236	24.9448	24.9954	21.9722	22.0248	22.3134
P62273	P62273	40S ribosomal protein S29	RPS29	RS29_HUMAN 40S ribosomal protein S29 OS=Homo sapiens OX=9606 GN=RPS29 PE=1 SV=2	2.88333129882813	7.37852	0	25.5555	25.7434	100	3	NaN	NaN	33.3333	1	2	2	2	33.9	33.9	33.9	6.6767	0	60.564	1381900000	29	25.7434	26.0375	24.8857	NaN	22.6722	NaN
Q9P275	Q9P275	Ubiquitin carboxyl-terminal hydrolase 36	USP36	UBP36_HUMAN Ubiquitin carboxyl-terminal hydrolase 36 OS=Homo sapiens OX=9606 GN=USP36 PE=1 SV=4	2.88237380981445	7.37362	4.05536016112952	23.3116	23.3717	100	3	20.4292	20.3471	100	3	26	26	26	27.9	27.9	27.9	122.91	0	60.277	1563900000	131	23.0328	23.5302	23.3717	20.3471	20.3056	20.6348
P46778	P46778	60S ribosomal protein L21	RPL21	RL21_HUMAN 60S ribosomal protein L21 OS=Homo sapiens OX=9606 GN=RPL21 PE=1 SV=2	2.87904040018718	7.35661	3.60547657733273	30.1088	30.2368	100	3	27.2298	27.0514	100	3	8	8	8	38.8	38.8	38.8	18.565	0	64.565	44583000000	122	29.8221	30.2368	30.2675	27.0403	27.0514	27.5975
P61353	P61353	60S ribosomal protein L27	RPL27	RL27_HUMAN 60S ribosomal protein L27 OS=Homo sapiens OX=9606 GN=RPL27 PE=1 SV=2	2.87821006774902	7.35237	4.14100298385117	29.9542	30.0249	100	3	27.076	26.9996	100	3	9	9	9	49.3	49.3	49.3	15.798	0	17.787	70178000000	106	29.7816	30.0562	30.0249	26.8687	26.9996	27.3598
Q8WYP5	Q8WYP5	Protein ELYS	AHCTF1	ELYS_HUMAN Protein ELYS OS=Homo sapiens OX=9606 GN=AHCTF1 PE=1 SV=3	2.87182935078939	7.31993	4.77459887409797	23.889	23.8804	100	3	21.0172	20.9646	100	3	28	28	28	21.2	21.2	21.2	252.5	0	159.63	1475100000	135	23.7428	23.8804	24.0439	20.9137	21.1733	20.9646
P26583	P26583	High mobility group protein B2	HMGB2	HMGB2_HUMAN High mobility group protein B2 OS=Homo sapiens OX=9606 GN=HMGB2 PE=1 SV=2	2.86966133117676	7.30894	3.05646166775204	28.5802	28.75	100	3	25.7105	25.7357	100	3	14	14	12	51.2	51.2	41.1	24.033	0	133.83	32944000000	227	28.2198	28.7708	28.75	25.236	25.7357	26.1599
P62906	P62906	60S ribosomal protein L10a	RPL10A	RL10A_HUMAN 60S ribosomal protein L10a OS=Homo sapiens OX=9606 GN=RPL10A PE=1 SV=2	2.86765925089518	7.2988	3.65281842770761	30.5917	30.6988	100	3	27.7241	27.6957	100	3	12	12	12	46.5	46.5	46.5	24.831	0	127.32	130960000000	264	30.3384	30.6988	30.738	27.4155	27.6957	28.0611
Q86U38	Q86U38	Nucleolar protein 9	NOP9	NOP9_HUMAN Nucleolar protein 9 OS=Homo sapiens OX=9606 GN=NOP9 PE=1 SV=1	2.86352284749349	7.2779	3.15134398233035	24.758	24.9041	100	3	21.8944	21.7184	100	3	18	18	18	43.7	43.7	43.7	69.437	0	134.55	2819500000	158	24.4374	24.9324	24.9041	21.7184	21.5626	22.4023
P62861	P62861	40S ribosomal protein S30	FAU	RS30_HUMAN 40S ribosomal protein S30 OS=Homo sapiens OX=9606 GN=FAU PE=1 SV=1	2.85465176900228	7.23329	3.88517784830574	28.0525	28.1175	100	3	25.1978	25.3066	100	3	3	3	3	20.3	20.3	20.3	6.6478	0	7.4139	4686600000	27	27.9019	28.138	28.1175	24.8439	25.443	25.3066
Q9NVV4	Q9NVV4	Poly(A) RNA polymerase, mitochondrial	MTPAP	PAPD1_HUMAN Poly(A) RNA polymerase, mitochondrial OS=Homo sapiens OX=9606 GN=MTPAP PE=1 SV=1	2.84362856547038	7.17823	4.56114094398418	24.2063	24.1618	100	3	21.3627	21.3952	100	3	12	12	12	25.9	25.9	25.9	66.171	0	66.934	1128000000	95	24.0394	24.1618	24.4178	21.4657	21.3952	21.2272
Q9NQZ2	Q9NQZ2	Something about silencing protein 10	UTP3	SAS10_HUMAN Something about silencing protein 10 OS=Homo sapiens OX=9606 GN=UTP3 PE=1 SV=1	2.83367411295573	7.12887	3.69770701172129	24.1132	24.1865	100	3	21.2795	21.1103	100	3	8	8	8	20.5	20.5	20.5	54.557	0	57.927	657030000	58	23.89	24.2631	24.1865	21.1103	21.0784	21.65
P10412	P10412;Q02539;P16401	Histone H1.4	HIST1H1E	H14_HUMAN Histone H1.4 OS=Homo sapiens OX=9606 GN=H1-4 PE=1 SV=2	2.82970110575358	7.10927	3.26551714275349	33.6494	33.5303	100	3	30.8197	30.674	100	3	19	19	4	45.2	45.2	13.7	21.865	0	117.29	520780000000	228	33.3839	34.034	33.5303	30.5705	30.674	31.2146
P63173	P63173	60S ribosomal protein L38	RPL38	RL38_HUMAN 60S ribosomal protein L38 OS=Homo sapiens OX=9606 GN=RPL38 PE=1 SV=2	2.82787132263184	7.10026	3.3135308323652	28.6016	28.7243	100	3	25.7737	25.5451	100	3	5	5	5	50	50	50	8.2178	0	26.127	13205000000	87	28.3299	28.7243	28.7506	25.5305	25.5451	26.2455
O75691	O75691	Small subunit processome component 20 homolog	UTP20	UTP20_HUMAN Small subunit processome component 20 homolog OS=Homo sapiens OX=9606 GN=UTP20 PE=1 SV=3	2.824249903361	7.08246	4.19901021274266	25.373	25.4409	100	3	22.5487	22.6321	100	3	66	66	66	29.2	29.2	29.2	318.38	0	323.31	5428000000	376	25.2235	25.4409	25.4546	22.2693	22.6321	22.7448
Q96QD9	Q96QD9	UAP56-interacting factor	FYTTD1	UIF_HUMAN UAP56-interacting factor OS=Homo sapiens OX=9606 GN=FYTTD1 PE=1 SV=3	2.8133799235026	7.02929	4.21930076379573	24.7016	24.833	100	3	21.8882	21.8577	100	3	13	13	13	49.7	49.7	49.7	35.818	0	60.233	1650400000	90	24.4221	24.8497	24.833	21.8577	21.7741	22.033
P62888	P62888	60S ribosomal protein L30	RPL30	RL30_HUMAN 60S ribosomal protein L30 OS=Homo sapiens OX=9606 GN=RPL30 PE=1 SV=2	2.80272229512532	6.97756	3.64875516833501	28.5274	28.6536	100	3	25.7247	25.5495	100	3	5	5	5	51.3	51.3	51.3	12.784	0	72.526	16479000000	84	28.2588	28.6536	28.6699	25.5479	25.5495	26.0768
Q9H6H4	Q9H6H4	Receptor expression-enhancing protein 4	REEP4	REEP4_HUMAN Receptor expression-enhancing protein 4 OS=Homo sapiens OX=9606 GN=REEP4 PE=1 SV=1	2.7997875213623	6.96338	0	25.4294	25.4546	100	3	NaN	NaN	33.3333	1	6	6	6	30	30	30	29.395	0	16.01	1213100000	44	25.367	25.4546	25.4666	NaN	NaN	22.6296
Q7KZI7	Q7KZI7	Serine/threonine-protein kinase MARK2	MARK2	MARK2_HUMAN Serine/threonine-protein kinase MARK2 OS=Homo sapiens OX=9606 GN=MARK2 PE=1 SV=2	2.79972394307454	6.96307	3.91491801993885	25.0757	25.116	100	3	22.276	22.1643	100	3	29	29	20	40.4	40.4	31.7	87.91	0	183.27	4007600000	199	24.8079	25.116	25.3033	22.1643	22.1434	22.5204
Q5SSJ5	Q5SSJ5	Heterochromatin protein 1-binding protein 3	HP1BP3	HP1B3_HUMAN Heterochromatin protein 1-binding protein 3 OS=Homo sapiens OX=9606 GN=HP1BP3 PE=1 SV=1	2.79749488830566	6.95232	3.27560073486508	26.7783	26.8957	100	3	23.9808	23.8583	100	3	22	22	22	36.9	36.9	36.9	61.206	0	126.53	12413000000	224	26.428	26.8957	27.0111	23.6938	23.8583	24.3902
Q7Z7K6	Q7Z7K6	Centromere protein V	CENPV	CENPV_HUMAN Centromere protein V OS=Homo sapiens OX=9606 GN=CENPV PE=1 SV=1	2.79176457722982	6.92476	3.41088987033093	25.0976	25.2476	100	3	22.3059	22.4682	100	3	5	5	5	29.1	29.1	29.1	29.946	0	126.17	1597700000	80	24.7184	25.3269	25.2476	22.4682	21.9716	22.4777
P62750	P62750	60S ribosomal protein L23a	RPL23A	RL23A_HUMAN 60S ribosomal protein L23a OS=Homo sapiens OX=9606 GN=RPL23A PE=1 SV=1	2.78509712219238	6.89283	3.53571709953101	29.4757	29.4623	100	3	26.6906	26.5886	100	3	11	11	11	46.8	46.8	46.8	17.695	0	40.973	23626000000	138	29.1979	29.4623	29.767	26.4641	26.5886	27.0192
O15235	O15235	28S ribosomal protein S12, mitochondrial	MRPS12	RT12_HUMAN 28S ribosomal protein S12, mitochondrial OS=Homo sapiens OX=9606 GN=MRPS12 PE=1 SV=1	2.78009796142578	6.86899	3.11286164600949	24.1689	24.2439	100	3	21.3888	21.4106	100	3	3	3	3	26.8	26.8	26.8	15.173	0	15.514	861420000	36	23.8494	24.2439	24.4134	21.4106	20.9431	21.8127
Q86VI3	Q86VI3	Ras GTPase-activating-like protein IQGAP3	IQGAP3	IQGA3_HUMAN Ras GTPase-activating-like protein IQGAP3 OS=Homo sapiens OX=9606 GN=IQGAP3 PE=1 SV=2	2.77548694610596	6.84707	2.44779641580548	23.2421	23.4265	100	3	20.4667	20.4667	66.6667	2	23	21	21	20	19	19	184.7	0	53.76	736680000	64	22.7431	23.5568	23.4265	NaN	20.5474	20.386
P24468	P24468	COUP transcription factor 2	NR2F2	COT2_HUMAN COUP transcription factor 2 OS=Homo sapiens OX=9606 GN=NR2F2 PE=1 SV=1	2.77435620625814	6.84171	3.53283249340186	23.7142	23.7686	100	3	20.9399	20.9951	100	3	8	8	3	28.7	28.7	15	45.571	0	60.361	590610000	43	23.3541	24.0201	23.7686	20.6889	20.9951	21.1356
P17096	P17096	High mobility group protein HMG-I/HMG-Y	HMGA1	HMGA1_HUMAN High mobility group protein HMG-I/HMG-Y OS=Homo sapiens OX=9606 GN=HMGA1 PE=1 SV=3	2.77015940348307	6.82183	2.40621522234794	25.9064	26.2257	100	3	23.1363	23.0993	100	3	2	2	2	23.4	23.4	23.4	11.676	0	18.137	3183000000	35	25.0331	26.4606	26.2257	22.9174	23.0993	23.3922
Q9BY77	Q9BY77	Polymerase delta-interacting protein 3	POLDIP3	PDIP3_HUMAN Polymerase delta-interacting protein 3 OS=Homo sapiens OX=9606 GN=POLDIP3 PE=1 SV=2	2.76827557881673	6.81293	3.64145731639516	25.4596	25.5962	100	3	22.6913	22.5379	100	3	14	14	14	52.3	52.3	52.3	46.089	0	93.752	3933300000	137	25.1681	25.5962	25.6144	22.5163	22.5379	23.0196
Q9H0A0	Q9H0A0	N-acetyltransferase 10	NAT10	NAT10_HUMAN RNA cytidine acetyltransferase OS=Homo sapiens OX=9606 GN=NAT10 PE=1 SV=2	2.75153160095215	6.73432	4.11800672021915	26.725	26.8238	100	3	23.9735	23.9048	100	3	44	44	44	46.9	46.9	46.9	115.73	0	323.31	16263000000	455	26.5017	26.8496	26.8238	23.8059	23.9048	24.2099
P09874	P09874	Poly [ADP-ribose] polymerase 1	PARP1	PARP1_HUMAN Poly [ADP-ribose] polymerase 1 OS=Homo sapiens OX=9606 GN=PARP1 PE=1 SV=4	2.74818166097005	6.7187	3.77090957867849	30.3326	30.4265	100	3	27.5844	27.5419	100	3	60	60	60	55.4	55.4	55.4	113.08	0	323.31	257050000000	1121	30.0839	30.4873	30.4265	27.3337	27.5419	27.8775
P18124	P18124	60S ribosomal protein L7	RPL7	RL7_HUMAN 60S ribosomal protein L7 OS=Homo sapiens OX=9606 GN=RPL7 PE=1 SV=1	2.74777094523112	6.71679	4.27050060025634	31.5991	31.6699	100	3	28.8513	28.7645	100	3	23	23	23	57.7	57.7	57.7	29.225	0	128.59	187480000000	293	31.4245	31.6699	31.7027	28.6956	28.7645	29.0938
Q99986	Q99986	Serine/threonine-protein kinase VRK1	VRK1	VRK1_HUMAN Serine/threonine-protein kinase VRK1 OS=Homo sapiens OX=9606 GN=VRK1 PE=1 SV=1	2.74764823913574	6.71621	3.74185458693686	25.7591	25.8481	100	3	23.0115	22.9796	100	3	15	15	15	55.8	55.8	55.8	45.476	0	112.64	5007200000	133	25.5179	25.9114	25.8481	22.7422	22.9796	23.3127
Q13601	Q13601	KRR1 small subunit processome component homolog	KRR1	KRR1_HUMAN KRR1 small subunit processome component homolog OS=Homo sapiens OX=9606 GN=KRR1 PE=1 SV=4	2.74664815266927	6.71156	3.65782152569222	26.3171	26.4636	100	3	23.5705	23.5947	100	3	17	17	17	39.6	39.6	39.6	43.664	0	46.748	5305000000	148	26.0203	26.4636	26.4676	23.2877	23.5947	23.8291
P07305	P07305	Histone H1.0;Histone H1.0, N-terminally processed	H1F0	H10_HUMAN Histone H1.0 OS=Homo sapiens OX=9606 GN=H1-0 PE=1 SV=3	2.74275016784668	6.69345	3.96002605721382	30.5753	30.6241	100	3	27.8326	27.7575	100	3	7	7	7	24.2	24.2	24.2	20.863	0	26.135	35796000000	73	30.465	30.6369	30.6241	27.5795	27.7575	28.1608
Q9NRA8	Q9NRA8	Eukaryotic translation initiation factor 4E transporter	EIF4ENIF1	4ET_HUMAN Eukaryotic translation initiation factor 4E transporter OS=Homo sapiens OX=9606 GN=EIF4ENIF1 PE=1 SV=2	2.74205334981282	6.69022	3.38477859717831	23.7048	23.6531	100	3	20.9627	21.0015	100	3	14	14	14	25.4	25.4	25.4	108.2	0	112.71	783380000	68	23.956	23.6531	23.5053	20.5714	21.3153	21.0015
P26373	P26373	60S ribosomal protein L13	RPL13	RL13_HUMAN 60S ribosomal protein L13 OS=Homo sapiens OX=9606 GN=RPL13 PE=1 SV=4	2.73373095194499	6.65174	3.96509953988002	32.1074	32.1416	100	3	29.3736	29.3102	100	3	14	14	14	46.9	46.9	46.9	24.261	0	157.22	154030000000	143	31.9384	32.1416	32.2422	29.1414	29.3102	29.6693
Q9BYD2	Q9BYD2	39S ribosomal protein L9, mitochondrial	MRPL9	RM09_HUMAN 39S ribosomal protein L9, mitochondrial OS=Homo sapiens OX=9606 GN=MRPL9 PE=1 SV=2	2.7323112487793	6.64519	3.18013971281045	23.8727	23.9457	100	3	21.1404	20.9011	100	3	7	7	7	27	27	27	30.243	0	63.442	817740000	46	23.591	23.9457	24.0814	20.9011	20.8907	21.6294
Q96QE5	Q96QE5	Transcription elongation factor, mitochondrial	TEFM	TEFM_HUMAN Transcription elongation factor, mitochondrial OS=Homo sapiens OX=9606 GN=TEFM PE=1 SV=1	2.73188209533691	6.64322	3.24574030111434	23.7261	23.7802	100	3	20.9942	21.1479	100	3	9	9	9	29.4	29.4	29.4	41.676	0	17.129	864100000	55	23.4209	23.9772	23.7802	20.5598	21.1479	21.2749
P62424	P62424	60S ribosomal protein L7a	RPL7A	RL7A_HUMAN 60S ribosomal protein L7a OS=Homo sapiens OX=9606 GN=RPL7A PE=1 SV=2	2.72376759847005	6.60596	4.15727841843564	31.9392	31.9101	100	3	29.2154	29.1497	100	3	22	22	22	54.5	54.5	54.5	29.995	0	323.31	381390000000	412	31.795	31.9101	32.1123	29.1497	29.03	29.4665
Q6FI13;P0C0S8;Q99878;Q9BTM1;Q16777;Q96KK5;P20671	Q6FI13;P0C0S8;Q99878;Q9BTM1;Q16777;Q96KK5;P20671	Histone H2A type 2-A;Histone H2A type 1;Histone H2A type 1-J;Histone H2A.J;Histone H2A type 2-C;Histone H2A type 1-H;Histone H2A type 1-D	HIST2H2AA3;HIST1H2AG;HIST1H2AJ;H2AFJ;HIST2H2AC;HIST1H2AH;HIST1H2AD	H2A2A_HUMAN Histone H2A type 2-A OS=Homo sapiens OX=9606 GN=H2AC18 PE=1 SV=3;H2A1_HUMAN Histone H2A type 1 OS=Homo sapiens OX=9606 GN=H2AC11 PE=1 SV=2;H2A1J_HUMAN Histone H2A type 1-J OS=Homo sapiens OX=9606 GN=H2AC14 PE=1 SV=3;H2AJ_HUMAN Histone H2A.J OS=	2.71785481770833	6.57894	3.56811444541091	34.2507	34.4254	100	3	31.5329	31.5097	100	3	7	7	2	35.4	35.4	13.8	14.095	0	72.245	529360000000	381	33.8545	34.4723	34.4254	31.3616	31.7274	31.5097
P51532	P51532	Transcription activator BRG1	SMARCA4	SMCA4_HUMAN Transcription activator BRG1 OS=Homo sapiens OX=9606 GN=SMARCA4 PE=1 SV=2	2.71518961588542	6.5668	3.31218905522914	25.4552	25.5785	100	3	22.74	22.6429	100	3	39	39	23	25.9	25.9	16.3	184.64	0	216.35	7454800000	282	25.1706	25.6166	25.5785	22.4181	22.6429	23.1591
Q9NVP1	Q9NVP1	ATP-dependent RNA helicase DDX18	DDX18	DDX18_HUMAN ATP-dependent RNA helicase DDX18 OS=Homo sapiens OX=9606 GN=DDX18 PE=1 SV=2	2.71354611714681	6.55932	3.71527501979566	27.4989	27.5824	100	3	24.7853	24.7067	100	3	30	30	30	55.2	55.2	55.2	75.406	0	323.31	22927000000	386	27.2566	27.5824	27.6576	24.5462	24.7067	25.1031
Q9Y2R0	Q9Y2R0	Cytochrome c oxidase assembly factor 3 homolog, mitochondrial	COA3	COA3_HUMAN Cytochrome c oxidase assembly factor 3 homolog, mitochondrial OS=Homo sapiens OX=9606 GN=COA3 PE=1 SV=1	2.70983505249023	6.54247	0	24.0071	24.0518	100	3	NaN	NaN	33.3333	1	3	3	3	27.4	27.4	27.4	11.731	0	5.1047	422750000	19	23.7919	24.1776	24.0518	NaN	NaN	21.2973
Q9Y324	Q9Y324	rRNA-processing protein FCF1 homolog	FCF1	FCF1_HUMAN rRNA-processing protein FCF1 homolog OS=Homo sapiens OX=9606 GN=FCF1 PE=1 SV=1	2.7084789276123	6.53632	2.55747741205001	25.4694	25.5311	100	3	22.7609	22.3804	100	3	6	6	6	32.8	32.8	32.8	23.369	0	21.943	1738600000	52	25.2612	25.6159	25.5311	22.3804	22.346	23.5564
Q14241	Q14241	Transcription elongation factor B polypeptide 3	TCEB3	ELOA1_HUMAN Elongin-A OS=Homo sapiens OX=9606 GN=ELOA PE=1 SV=2	2.70807838439941	6.53451	1.58800806489174	23.2	23.5757	100	3	20.4919	20.2575	100	3	15	15	15	24.7	24.7	24.7	89.908	0	134.09	815370000	68	22.1906	23.8336	23.5757	19.6011	20.2575	21.617
Q96CW1	Q96CW1	AP-2 complex subunit mu	AP2M1	AP2M1_HUMAN AP-2 complex subunit mu OS=Homo sapiens OX=9606 GN=AP2M1 PE=1 SV=2	2.70713361104329	6.53023	3.66710515585883	27.0535	27.1728	100	3	24.3463	24.2822	100	3	19	19	19	46.9	46.9	46.9	49.654	0	79.614	13466000000	214	26.7327	27.1728	27.2548	24.1494	24.2822	24.6074
Q02878	Q02878	60S ribosomal protein L6	RPL6	RL6_HUMAN 60S ribosomal protein L6 OS=Homo sapiens OX=9606 GN=RPL6 PE=1 SV=3	2.70635223388672	6.52669	3.94688976019062	32.051	32.0735	100	3	29.3447	29.3319	100	3	20	20	20	51.7	51.7	51.7	32.728	0	219.68	252810000000	338	31.956	32.1235	32.0735	29.0523	29.3319	29.6498
P62851	P62851	40S ribosomal protein S25	RPS25	RS25_HUMAN 40S ribosomal protein S25 OS=Homo sapiens OX=9606 GN=RPS25 PE=1 SV=1	2.69615364074707	6.48072	4.13904636797998	29.5476	29.6288	100	3	26.8514	26.7507	100	3	4	4	4	24	24	24	13.742	0	15.197	31035000000	48	29.3284	29.6854	29.6288	26.722	26.7507	27.0815
P62249	P62249	40S ribosomal protein S16	RPS16	RS16_HUMAN 40S ribosomal protein S16 OS=Homo sapiens OX=9606 GN=RPS16 PE=1 SV=2	2.6932175954183	6.46754	4.12162620952181	30.8408	30.899	100	3	28.1476	28.0906	100	3	14	14	14	65.1	65.1	65.1	16.445	0	43.477	97551000000	244	30.6114	30.899	31.0121	27.9944	28.0906	28.3579
O96013	O96013;Q9P286;Q9NQU5	Serine/threonine-protein kinase PAK 4	PAK4	PAK4_HUMAN Serine/threonine-protein kinase PAK 4 OS=Homo sapiens OX=9606 GN=PAK4 PE=1 SV=1	2.69202423095703	6.46219	3.42491902404414	24.796	24.9053	100	3	22.104	21.9173	100	3	19	19	19	42.8	42.8	42.8	64.071	0	57.678	3286000000	154	24.5299	24.9053	24.9527	21.8859	21.9173	22.5087
P60468	P60468	Protein transport protein Sec61 subunit beta	SEC61B	SC61B_HUMAN Protein transport protein Sec61 subunit beta OS=Homo sapiens OX=9606 GN=SEC61B PE=1 SV=2	2.68426259358724	6.42752	3.03879526367322	26.9876	27.0568	100	3	24.3034	24.4245	100	3	2	2	2	21.9	21.9	21.9	9.9743	0	8.0125	1547100000	27	26.8187	27.0568	27.0873	23.7471	24.4245	24.7384
Q9BX66	Q9BX66	Sorbin and SH3 domain-containing protein 1	SORBS1	SRBS1_HUMAN Sorbin and SH3 domain-containing protein 1 OS=Homo sapiens OX=9606 GN=SORBS1 PE=1 SV=3	2.67942873636881	6.40602	2.48862351373735	23.8859	24.1694	100	3	21.2065	21.3232	100	3	14	14	14	16.7	16.7	16.7	142.51	0	77.418	466660000	32	24.1885	24.1694	23.2998	21.6724	21.3232	20.6238
Q9Y2L1	Q9Y2L1	Exosome complex exonuclease RRP44	DIS3	RRP44_HUMAN Exosome complex exonuclease RRP44 OS=Homo sapiens OX=9606 GN=DIS3 PE=1 SV=2	2.67598406473796	6.39074	3.84904061258614	26.9005	27.0394	100	3	24.2246	24.1131	100	3	48	48	48	58	58	58	109	0	323.31	27568000000	575	26.6118	27.0505	27.0394	24.0955	24.1131	24.4651
P62277	P62277	40S ribosomal protein S13	RPS13	RS13_HUMAN 40S ribosomal protein S13 OS=Homo sapiens OX=9606 GN=RPS13 PE=1 SV=2	2.66609446207682	6.34709	3.23293283772451	30.7518	30.7947	100	3	28.0857	28.0853	100	3	13	13	13	57.6	57.6	57.6	17.222	0	50.656	98397000000	172	30.5261	30.7947	30.9346	27.668	28.0853	28.5037
Q15629	Q15629	Translocating chain-associated membrane protein 1	TRAM1	TRAM1_HUMAN Translocating chain-associated membrane protein 1 OS=Homo sapiens OX=9606 GN=TRAM1 PE=1 SV=3	2.66194979349772	6.32888	4.64369595661702	25.1407	25.1502	100	3	22.4788	22.4211	100	3	9	9	9	21.1	21.1	21.1	43.071	0	37.483	1834500000	91	24.9944	25.1502	25.2776	22.3698	22.4211	22.6455
Q14692	Q14692	Ribosome biogenesis protein BMS1 homolog	BMS1	BMS1_HUMAN Ribosome biogenesis protein BMS1 homolog OS=Homo sapiens OX=9606 GN=BMS1 PE=1 SV=1	2.6589781443278	6.31586	3.89633634376325	25.8277	25.9341	100	3	23.1687	23.0737	100	3	38	38	38	36.3	36.3	36.3	145.81	0	233.93	9287700000	351	25.6097	25.9392	25.9341	22.9781	23.0737	23.4543
Q9Y3U8	Q9Y3U8	60S ribosomal protein L36	RPL36	RL36_HUMAN 60S ribosomal protein L36 OS=Homo sapiens OX=9606 GN=RPL36 PE=1 SV=3	2.65430895487468	6.29545	3.79514494093046	29.3373	29.3833	100	3	26.683	26.7013	100	3	6	6	6	37.1	37.1	37.1	12.254	0	33.615	27684000000	83	29.1489	29.3833	29.4797	26.3876	26.7013	26.9601
Q96AG4	Q96AG4	Leucine-rich repeat-containing protein 59	LRRC59	LRC59_HUMAN Leucine-rich repeat-containing protein 59 OS=Homo sapiens OX=9606 GN=LRRC59 PE=1 SV=1	2.65105311075846	6.28126	3.47587532101655	29.4231	29.5222	100	3	26.772	26.6253	100	3	14	14	14	46.9	46.9	46.9	34.93	0	168.2	38975000000	172	29.0809	29.5222	29.6662	26.6168	26.6253	27.074
Q15654	Q15654	Thyroid receptor-interacting protein 6	TRIP6	TRIP6_HUMAN Thyroid receptor-interacting protein 6 OS=Homo sapiens OX=9606 GN=TRIP6 PE=1 SV=3	2.64854558308919	6.27035	5.22788741614075	24.454	24.4449	100	3	21.8054	21.837	100	3	10	10	10	37.2	37.2	37.2	50.287	0	30.019	601620000	51	24.3277	24.5893	24.4449	21.7345	21.837	21.8447
Q9Y291	Q9Y291	28S ribosomal protein S33, mitochondrial	MRPS33	RT33_HUMAN 28S ribosomal protein S33, mitochondrial OS=Homo sapiens OX=9606 GN=MRPS33 PE=1 SV=1	2.64608192443848	6.25965	2.50184650767458	24.2973	24.1837	100	3	21.6513	21.7381	100	3	3	3	3	28.3	28.3	28.3	12.629	0	7.3181	949250000	28	23.8292	24.1837	24.8791	21.7381	21.1284	22.0872
P61247	P61247	40S ribosomal protein S3a	RPS3A	RS3A_HUMAN 40S ribosomal protein S3a OS=Homo sapiens OX=9606 GN=RPS3A PE=1 SV=2	2.64567693074544	6.25789	3.64032284122451	29.2571	29.378	100	3	26.6114	26.5205	100	3	18	18	18	58.7	58.7	58.7	29.945	0	178.71	49378000000	264	28.9924	29.401	29.378	26.3858	26.5205	26.9281
Q567U6	Q567U6	Coiled-coil domain-containing protein 93	CCDC93	CCD93_HUMAN Coiled-coil domain-containing protein 93 OS=Homo sapiens OX=9606 GN=CCDC93 PE=1 SV=2	2.63131014506022	6.19588	3.19628797599218	23.4826	23.564	100	3	20.8513	20.6307	100	3	15	15	15	28.2	28.2	28.2	73.197	0	30.206	980510000	84	23.2451	23.6387	23.564	20.6307	20.5856	21.3375
Q07020	Q07020	60S ribosomal protein L18	RPL18	RL18_HUMAN 60S ribosomal protein L18 OS=Homo sapiens OX=9606 GN=RPL18 PE=1 SV=2	2.63020896911621	6.19116	4.06751383060816	33.311	33.2437	100	3	30.6808	30.6019	100	3	10	10	10	43.1	43.1	43.1	21.634	0	89.401	339410000000	348	33.2323	33.457	33.2437	30.6019	30.478	30.9626
P08708	P08708	40S ribosomal protein S17	RPS17	RS17_HUMAN 40S ribosomal protein S17 OS=Homo sapiens OX=9606 GN=RPS17 PE=1 SV=2	2.62978744506836	6.18935	3.4177503312413	26.1985	26.3467	100	3	23.5687	23.6254	100	3	7	7	7	52.6	52.6	52.6	15.55	0	167.78	7703200000	133	25.8106	26.3467	26.4383	23.3108	23.6254	23.77
P62701	P62701;Q8TD47;P22090	40S ribosomal protein S4, X isoform	RPS4X	RS4X_HUMAN 40S ribosomal protein S4, X isoform OS=Homo sapiens OX=9606 GN=RPS4X PE=1 SV=2	2.62477366129557	6.16788	3.41619405553393	29.8809	29.9654	100	3	27.2562	27.1669	100	3	22	22	22	63.9	63.9	63.9	29.597	0	217.66	99050000000	322	29.6274	29.9654	30.05	26.9634	27.1669	27.6381
P62314	P62314	Small nuclear ribonucleoprotein Sm D1	SNRPD1	SMD1_HUMAN Small nuclear ribonucleoprotein Sm D1 OS=Homo sapiens OX=9606 GN=SNRPD1 PE=1 SV=1	2.62387784322103	6.16405	4.37907515227659	31.5461	31.6094	100	3	28.9222	28.8139	100	3	5	5	5	54.6	54.6	54.6	13.281	0	145.46	84812000000	122	31.3859	31.6429	31.6094	28.8139	28.8131	29.1397
P17026	P17026	Zinc finger protein 22	ZNF22	ZNF22_HUMAN Zinc finger protein 22 OS=Homo sapiens OX=9606 GN=ZNF22 PE=1 SV=3	2.62002054850261	6.14759	2.67511440934081	24.3078	24.4841	100	3	21.6878	21.4173	100	3	4	4	4	20.1	20.1	20.1	25.915	0	21.752	646670000	31	23.8317	24.4841	24.6076	21.4173	21.3947	22.2513
P35268	P35268;Q6P5R6	60S ribosomal protein L22	RPL22	RL22_HUMAN 60S ribosomal protein L22 OS=Homo sapiens OX=9606 GN=RPL22 PE=1 SV=2	2.61416308085124	6.12268	3.53603547185775	29.0833	29.1623	100	3	26.4692	26.5059	100	3	7	7	7	68	68	68	14.787	0	44.411	15678000000	51	28.8476	29.2402	29.1623	26.1315	26.5059	26.7701
Q6IAN0	Q6IAN0	Dehydrogenase/reductase SDR family member 7B	DHRS7B	DRS7B_HUMAN Dehydrogenase/reductase SDR family member 7B OS=Homo sapiens OX=9606 GN=DHRS7B PE=1 SV=2	2.60958862304688	6.1033	3.68323243328109	24.663	24.6875	100	3	22.0535	22.1744	100	3	10	10	10	36.6	36.6	36.6	35.119	0	33.6	1131500000	54	24.4512	24.8504	24.6875	21.726	22.1744	22.2599
P78527	P78527	DNA-dependent protein kinase catalytic subunit	PRKDC	PRKDC_HUMAN DNA-dependent protein kinase catalytic subunit OS=Homo sapiens OX=9606 GN=PRKDC PE=1 SV=3	2.60716374715169	6.09305	3.9923838910035	28.1476	28.2334	100	3	25.5404	25.4528	100	3	194	194	194	48.5	48.5	48.5	469.08	0	323.31	136260000000	2236	27.9556	28.2537	28.2334	25.3569	25.4528	25.8115
Q5C9Z4	Q5C9Z4	Nucleolar MIF4G domain-containing protein 1	NOM1	NOM1_HUMAN Nucleolar MIF4G domain-containing protein 1 OS=Homo sapiens OX=9606 GN=NOM1 PE=1 SV=1	2.60413297017415	6.08026	4.46790409818601	23.9878	24.0633	100	3	21.3837	21.3741	100	3	11	11	11	19.1	19.1	19.1	96.256	0	101.45	1229600000	104	23.7551	24.0633	24.145	21.4691	21.3078	21.3741
Q07864	Q07864	DNA polymerase epsilon catalytic subunit A	POLE	DPOE1_HUMAN DNA polymerase epsilon catalytic subunit A OS=Homo sapiens OX=9606 GN=POLE PE=1 SV=5	2.60342979431152	6.0773	3.85726246156486	23.4524	23.4586	100	3	20.849	20.9327	100	3	26	26	26	16.3	16.3	16.3	261.51	0	86.1	1084200000	109	23.204	23.4586	23.6946	20.6227	20.9327	20.9915
P50914	P50914	60S ribosomal protein L14	RPL14	RL14_HUMAN 60S ribosomal protein L14 OS=Homo sapiens OX=9606 GN=RPL14 PE=1 SV=4	2.59513727823893	6.04247	4.07743612556291	31.5242	31.5254	100	3	28.929	28.8975	100	3	7	7	7	31.2	31.2	31.2	23.432	0	36.27	123770000000	151	31.3882	31.5254	31.6589	28.7053	28.8975	29.1842
O00541	O00541	Pescadillo homolog	PES1	PESC_HUMAN Pescadillo homolog OS=Homo sapiens OX=9606 GN=PES1 PE=1 SV=1	2.5926087697347	6.03188	3.83006011154279	26.1432	26.2031	100	3	23.5506	23.5246	100	3	21	21	21	39.6	39.6	39.6	68.002	0	103.62	7048300000	218	25.8896	26.3368	26.2031	23.3431	23.5246	23.7841
P48729;Q8N752	P48729;Q8N752	Casein kinase I isoform alpha;Casein kinase I isoform alpha-like	CSNK1A1;CSNK1A1L	KC1A_HUMAN Casein kinase I isoform alpha OS=Homo sapiens OX=9606 GN=CSNK1A1 PE=1 SV=2;KC1AL_HUMAN Casein kinase I isoform alpha-like OS=Homo sapiens OX=9606 GN=CSNK1A1L PE=2 SV=2	2.58693567911784	6.00821	4.17480437256958	25.0162	25.0812	100	3	22.4292	22.3273	100	3	14	14	14	41.8	41.8	41.8	38.914	0	45.685	3207000000	114	24.8373	25.13	25.0812	22.292	22.3273	22.6683
Q9Y3A5	Q9Y3A5	Ribosome maturation protein SBDS	SBDS	SBDS_HUMAN Ribosome maturation protein SBDS OS=Homo sapiens OX=9606 GN=SBDS PE=1 SV=4	2.58449745178223	5.99807	4.06503413723223	23.5435	23.583	100	3	20.959	20.9948	100	3	7	7	7	36.4	36.4	36.4	28.763	0	80.522	1149000000	54	23.3358	23.7117	23.583	20.7425	21.1396	20.9948
P46781	P46781	40S ribosomal protein S9	RPS9	RS9_HUMAN 40S ribosomal protein S9 OS=Homo sapiens OX=9606 GN=RPS9 PE=1 SV=3	2.58446756998698	5.99794	3.60563914924115	30.4261	30.4715	100	3	27.8416	27.8059	100	3	16	16	16	53.6	53.6	53.6	22.591	0	35.741	136520000000	243	30.2062	30.4715	30.6005	27.559	27.8059	28.1599
P18077	P18077	60S ribosomal protein L35a	RPL35A	RL35A_HUMAN 60S ribosomal protein L35a OS=Homo sapiens OX=9606 GN=RPL35A PE=1 SV=2	2.58307902018229	5.99217	3.97366955879547	28.5182	28.6493	100	3	25.9351	25.9963	100	3	9	9	9	49.1	49.1	49.1	12.538	0	15.086	14628000000	59	28.2306	28.6747	28.6493	25.7616	25.9963	26.0475
O60524	O60524	Nuclear export mediator factor NEMF	NEMF	NEMF_HUMAN Nuclear export mediator factor NEMF OS=Homo sapiens OX=9606 GN=NEMF PE=1 SV=4	2.58194160461426	5.98745	3.38175269429415	24.2074	24.2758	100	3	21.6254	21.4501	100	3	15	15	15	18.5	18.5	18.5	122.95	0	58.419	1420500000	79	24.0245	24.322	24.2758	21.3633	21.4501	22.063
Q9UPP1	Q9UPP1	Histone lysine demethylase PHF8	PHF8	PHF8_HUMAN Histone lysine demethylase PHF8 OS=Homo sapiens OX=9606 GN=PHF8 PE=1 SV=3	2.56517791748047	5.91828	3.04664043342823	24.7255	24.8211	100	3	22.1604	22.1441	100	3	16	16	14	21.6	21.6	19.6	117.86	0	153.85	2274200000	112	24.4876	24.8211	24.8679	21.7118	22.1441	22.6252
Q4VCS5	Q4VCS5	Angiomotin	AMOT	AMOT_HUMAN Angiomotin OS=Homo sapiens OX=9606 GN=AMOT PE=1 SV=1	2.56039047241211	5.89867	4.88155961184866	28.1273	28.0782	100	3	25.567	25.5482	100	3	45	45	43	54	54	52.2	118.08	0	323.31	21244000000	492	28.0687	28.2352	28.0782	25.4341	25.5482	25.7186
P11388	P11388	DNA topoisomerase 2-alpha	TOP2A	TOP2A_HUMAN DNA topoisomerase 2-alpha OS=Homo sapiens OX=9606 GN=TOP2A PE=1 SV=3	2.55752499898275	5.88697	3.59462401038089	26.1482	26.2293	100	3	23.5907	23.5019	100	3	59	59	44	42	42	34	174.38	0	323.31	16854000000	543	25.9653	26.2293	26.2499	23.3196	23.5019	23.9505
P46777	P46777	60S ribosomal protein L5	RPL5	RL5_HUMAN 60S ribosomal protein L5 OS=Homo sapiens OX=9606 GN=RPL5 PE=1 SV=3	2.55520311991374	5.8775	3.95786774150347	28.8643	28.8801	100	3	26.3091	26.2138	100	3	15	15	15	50.5	50.5	50.5	34.362	0	179.3	47029000000	330	28.6821	28.8801	29.0308	26.2138	26.1383	26.5753
Q5SNT2	Q5SNT2	Transmembrane protein 201	TMEM201	TM201_HUMAN Transmembrane protein 201 OS=Homo sapiens OX=9606 GN=TMEM201 PE=1 SV=1	2.55234591166178	5.86587	3.78251819774639	23.6068	23.5422	100	3	21.0544	20.9693	100	3	7	7	7	12	12	12	72.235	0	80.205	464350000	58	23.5422	23.8289	23.4492	20.8526	20.9693	21.3413
P20585	P20585	DNA mismatch repair protein Msh3	MSH3	MSH3_HUMAN DNA mismatch repair protein Msh3 OS=Homo sapiens OX=9606 GN=MSH3 PE=1 SV=4	2.54810523986816	5.84866	4.24609786119551	24.0884	24.2114	100	3	21.5403	21.5885	100	3	27	27	27	32.4	32.4	32.4	127.41	0	92.395	2178100000	173	23.8369	24.2168	24.2114	21.4097	21.5885	21.6227
P16402	P16402	Histone H1.3	HIST1H1D	H13_HUMAN Histone H1.3 OS=Homo sapiens OX=9606 GN=H1-3 PE=1 SV=2	2.54312578837077	5.8285	0	28.6689	28.6688	100	3	NaN	NaN	33.3333	1	18	3	3	40.7	9.5	9.5	22.35	0	7.5037	5888200000	31	28.6688	28.5783	28.7594	NaN	26.1257	NaN
Q9Y4F3	Q9Y4F3	Meiosis arrest female protein 1	KIAA0430	MARF1_HUMAN Meiosis regulator and mRNA stability factor 1 OS=Homo sapiens OX=9606 GN=MARF1 PE=1 SV=6	2.52111434936523	5.74025	2.61338780769108	23.8926	24.058	100	3	21.3715	21.3743	100	3	21	20	20	16.6	16.2	16.2	192.86	0	43.573	573330000	59	24.058	23.2032	24.4165	21.218	21.3743	21.5221
Q9Y5A9	Q9Y5A9	YTH domain-containing family protein 2	YTHDF2	YTHD2_HUMAN YTH domain-containing family protein 2 OS=Homo sapiens OX=9606 GN=YTHDF2 PE=1 SV=2	2.5206356048584	5.73835	3.01081705967003	24.9	24.9686	100	3	22.3794	22.5339	100	3	8	7	7	18	16.8	16.8	62.333	0	33.698	966090000	40	25.0441	24.9686	24.6873	22.5339	21.8543	22.7498
Q9UKM9	Q9UKM9	RNA-binding protein Raly	RALY	RALY_HUMAN RNA-binding protein Raly OS=Homo sapiens OX=9606 GN=RALY PE=1 SV=1	2.51814365386963	5.72845	2.7770962235178	23.5249	23.5463	100	3	21.0067	21.0067	66.6667	2	6	6	6	22.5	22.5	22.5	32.463	0	13.437	628060000	47	23.2043	23.8241	23.5463	21.0268	20.9867	NaN
Q02543	Q02543	60S ribosomal protein L18a	RPL18A	RL18A_HUMAN 60S ribosomal protein L18a OS=Homo sapiens OX=9606 GN=RPL18A PE=1 SV=2	2.51225598653158	5.70512	3.92818282450995	31.1704	31.2116	100	3	28.6582	28.5748	100	3	15	15	15	50	50	50	20.762	0	58.872	112800000000	278	30.9809	31.2116	31.3187	28.4757	28.5748	28.9239
Q96RL7	Q96RL7	Vacuolar protein sorting-associated protein 13A	VPS13A	VP13A_HUMAN Vacuolar protein sorting-associated protein 13A OS=Homo sapiens OX=9606 GN=VPS13A PE=1 SV=2	2.50384902954102	5.67197	2.71415420314329	23.1705	23.2901	100	3	20.6667	20.9231	100	3	25	25	25	10.8	10.8	10.8	360.27	0	38.872	744150000	64	22.798	23.4234	23.2901	20.9867	20.0902	20.9231
Q7LGA3	Q7LGA3	Heparan sulfate 2-O-sulfotransferase 1	HS2ST1	HS2ST_HUMAN Heparan sulfate 2-O-sulfotransferase 1 OS=Homo sapiens OX=9606 GN=HS2ST1 PE=1 SV=1	2.5022652943929	5.66574	4.17512384860226	24.4007	24.3587	100	3	21.8984	21.8913	100	3	6	6	6	23	23	23	41.881	0	38.492	873680000	31	24.1985	24.3587	24.6449	21.8913	22.0125	21.7915
Q9H792	Q9H792	Pseudopodium-enriched atypical kinase 1	PEAK1	PEAK1_HUMAN Inactive tyrosine-protein kinase PEAK1 OS=Homo sapiens OX=9606 GN=PEAK1 PE=1 SV=4	2.49957084655762	5.65517	2.47075708651065	23.2262	23.0881	100	3	20.7266	20.4642	100	3	14	14	14	14.6	14.6	14.6	193.1	0	123.18	428410000	37	22.8927	23.0881	23.6977	20.3527	20.4642	21.3628
Q9NX20	Q9NX20	39S ribosomal protein L16, mitochondrial	MRPL16	RM16_HUMAN 39S ribosomal protein L16, mitochondrial OS=Homo sapiens OX=9606 GN=MRPL16 PE=1 SV=1	2.49179903666178	5.62479	3.39223986862076	24.9324	24.9623	100	3	22.4406	22.3014	100	3	9	9	9	37.1	37.1	37.1	28.449	0	26.712	1874600000	85	24.6878	24.9623	25.1472	22.2112	22.3014	22.8093
Q9NRX1	Q9NRX1	RNA-binding protein PNO1	PNO1	PNO1_HUMAN RNA-binding protein PNO1 OS=Homo sapiens OX=9606 GN=PNO1 PE=1 SV=1	2.48973719278971	5.61676	3.84027309484416	25.3999	25.4534	100	3	22.9101	22.9157	100	3	11	11	11	46	46	46	27.924	0	29.533	2494400000	86	25.1356	25.6106	25.4534	22.7225	22.9157	23.0922
Q9NWT1	Q9NWT1	p21-activated protein kinase-interacting protein 1	PAK1IP1	PK1IP_HUMAN p21-activated protein kinase-interacting protein 1 OS=Homo sapiens OX=9606 GN=PAK1IP1 PE=1 SV=2	2.48216756184896	5.58736	3.20865868087311	23.1032	23.2436	100	3	20.621	20.4989	100	3	7	7	7	25.3	25.3	25.3	43.963	0	23.676	403450000	50	22.7845	23.2436	23.2814	20.3556	20.4989	21.0084
Q9H2U1	Q9H2U1	ATP-dependent RNA helicase DHX36	DHX36	DHX36_HUMAN ATP-dependent DNA/RNA helicase DHX36 OS=Homo sapiens OX=9606 GN=DHX36 PE=1 SV=2	2.48208936055501	5.58706	2.64088098035501	24.3488	24.3632	100	3	21.8667	21.9328	100	3	19	17	17	22.6	21.6	21.6	114.76	0	55.124	1585700000	97	24.1246	24.3632	24.5587	21.9328	21.2547	22.4127
Q9Y520	Q9Y520	Protein PRRC2C	PRRC2C	PRC2C_HUMAN Protein PRRC2C OS=Homo sapiens OX=9606 GN=PRRC2C PE=1 SV=4	2.4808890024821	5.58241	3.75401481183483	25.3662	25.4416	100	3	22.8853	22.8866	100	3	52	52	50	24.9	24.9	24.4	316.91	0	323.31	3709400000	268	25.1959	25.4611	25.4416	22.8866	22.6018	23.1676
P46779	P46779	60S ribosomal protein L28	RPL28	RL28_HUMAN 60S ribosomal protein L28 OS=Homo sapiens OX=9606 GN=RPL28 PE=1 SV=3	2.47765795389811	5.56993	3.8828683232834	31.6473	31.7096	100	3	29.1697	29.1133	100	3	6	6	6	32.1	32.1	32.1	15.747	0	44.409	52999000000	66	31.4426	31.7096	31.7898	28.9699	29.1133	29.4258
P83731	P83731	60S ribosomal protein L24	RPL24	RL24_HUMAN 60S ribosomal protein L24 OS=Homo sapiens OX=9606 GN=RPL24 PE=1 SV=1	2.47384452819824	5.55522	3.4807512132624	32.146	32.2563	100	3	29.6721	29.5425	100	3	8	8	8	47.1	47.1	47.1	17.779	0	25.563	115600000000	171	31.9125	32.2563	32.269	29.4433	29.5425	30.0305
P62266	P62266	40S ribosomal protein S23	RPS23	RS23_HUMAN 40S ribosomal protein S23 OS=Homo sapiens OX=9606 GN=RPS23 PE=1 SV=3	2.47369893391927	5.55466	2.58806790456663	30.6956	30.6034	100	3	28.2219	28.0006	100	3	7	7	7	42	42	42	15.807	0	38.533	30584000000	91	30.5846	30.8989	30.6034	27.7486	28.0006	28.9166
P15880	P15880	40S ribosomal protein S2	RPS2	RS2_HUMAN 40S ribosomal protein S2 OS=Homo sapiens OX=9606 GN=RPS2 PE=1 SV=2	2.47094917297363	5.54408	4.26913343977021	29.3888	29.4745	100	3	26.9179	26.868	100	3	15	15	15	52.6	52.6	52.6	31.324	0	81.637	61764000000	283	29.2063	29.4857	29.4745	26.7739	26.868	27.1117
Q9UPQ9	Q9UPQ9	Trinucleotide repeat-containing gene 6B protein	TNRC6B	TNR6B_HUMAN Trinucleotide repeat-containing gene 6B protein OS=Homo sapiens OX=9606 GN=TNRC6B PE=1 SV=4	2.46890830993652	5.53625	5.04474897411105	25.6314	25.6185	100	3	23.1625	23.1218	100	3	48	48	48	45.4	45.4	45.4	194	0	323.31	5937200000	319	25.508	25.7677	25.6185	23.1173	23.1218	23.2484
Q9Y2R9	Q9Y2R9	28S ribosomal protein S7, mitochondrial	MRPS7	RT07_HUMAN 28S ribosomal protein S7, mitochondrial OS=Homo sapiens OX=9606 GN=MRPS7 PE=1 SV=2	2.46625836690267	5.52609	3.85390957612499	24.0797	24.1029	100	3	21.6135	21.4768	100	3	10	10	10	44.6	44.6	44.6	28.134	0	73.867	1285800000	58	23.8924	24.1029	24.2439	21.4714	21.4768	21.8922
A2RUB1	A2RUB1	Uncharacterized protein C17orf104	C17orf104	MEIOC_HUMAN Meiosis-specific coiled-coil domain-containing protein MEIOC OS=Homo sapiens OX=9606 GN=MEIOC PE=2 SV=3	2.46021970113119	5.50301	2.55744610462058	23.282	23.5843	100	3	20.8218	20.801	100	3	15	15	15	25	25	25	107.56	0	31.237	395490000	48	23.6868	23.5843	22.575	20.6267	20.801	21.0376
O43390	O43390	Heterogeneous nuclear ribonucleoprotein R	HNRNPR	HNRPR_HUMAN Heterogeneous nuclear ribonucleoprotein R OS=Homo sapiens OX=9606 GN=HNRNPR PE=1 SV=1	2.4592653910319	5.49937	3.90658485815082	26.8155	26.8971	100	3	24.3562	24.2353	100	3	24	24	19	41.4	41.4	33.8	70.942	0	235.44	13023000000	272	26.5922	26.957	26.8971	24.2308	24.2353	24.6024
Q6P1Q0	Q6P1Q0	LETM1 domain-containing protein 1	LETMD1	LTMD1_HUMAN LETM1 domain-containing protein 1 OS=Homo sapiens OX=9606 GN=LETMD1 PE=1 SV=1	2.45426750183105	5.48035	2.92240558044585	24.6196	24.7194	100	3	22.1654	21.9225	100	3	8	8	8	27.8	27.8	27.8	41.79	0	33.179	1002600000	61	24.3632	24.7194	24.7764	21.8706	21.9225	22.7031
P62847	P62847	40S ribosomal protein S24	RPS24	RS24_HUMAN 40S ribosomal protein S24 OS=Homo sapiens OX=9606 GN=RPS24 PE=1 SV=1	2.45130411783854	5.4691	3.83248475333868	28.8482	28.8924	100	3	26.3969	26.3819	100	3	5	5	5	35.3	35.3	35.3	15.423	0	33.462	19043000000	110	28.7074	28.8924	28.9446	26.1304	26.3819	26.6783
O60264	O60264	SWI/SNF-related matrix-associated actin-dependent regulator of chromatin subfamily A member 5	SMARCA5	SMCA5_HUMAN SWI/SNF-related matrix-associated actin-dependent regulator of chromatin subfamily A member 5 OS=Homo sapiens OX=9606 GN=SMARCA5 PE=1 SV=1	2.44544792175293	5.44695	3.67577773764599	26.2464	26.3546	100	3	23.8009	23.6934	100	3	56	56	41	53.2	53.2	41	121.9	0	323.31	24496000000	617	26.0082	26.3546	26.3762	23.6155	23.6934	24.0939
O75592	O75592	E3 ubiquitin-protein ligase MYCBP2	MYCBP2	MYCB2_HUMAN E3 ubiquitin-protein ligase MYCBP2 OS=Homo sapiens OX=9606 GN=MYCBP2 PE=1 SV=4	2.44514846801758	5.44582	2.47021458508243	23.6275	23.722	100	3	21.1823	21.1508	100	3	51	51	51	15.7	15.7	15.7	513.63	0	137.86	2079300000	190	23.3998	23.722	23.7606	21.1508	20.548	21.8481
Q9NZC9	Q9NZC9	SWI/SNF-related matrix-associated actin-dependent regulator of chromatin subfamily A-like protein 1	SMARCAL1	SMAL1_HUMAN SWI/SNF-related matrix-associated actin-dependent regulator of chromatin subfamily A-like protein 1 OS=Homo sapiens OX=9606 GN=SMARCAL1 PE=1 SV=1	2.44472567240397	5.44422	2.32606503233395	22.6847	22.9426	100	3	20.24	20.318	100	3	12	12	12	18.2	18.2	18.2	105.94	0	55.787	475040000	55	21.9542	22.9426	23.1573	20.318	19.8294	20.5725
Q2NL82	Q2NL82	Pre-rRNA-processing protein TSR1 homolog	TSR1	TSR1_HUMAN Pre-rRNA-processing protein TSR1 homolog OS=Homo sapiens OX=9606 GN=TSR1 PE=1 SV=1	2.44149780273438	5.43205	4.01712843305799	25.0763	25.1795	100	3	22.6348	22.5728	100	3	24	24	24	42.2	42.2	42.2	91.809	0	209.35	4797800000	225	24.8202	25.1795	25.2292	22.5249	22.5728	22.8067
Q7L2E3	Q7L2E3	Putative ATP-dependent RNA helicase DHX30	DHX30	DHX30_HUMAN ATP-dependent RNA helicase DHX30 OS=Homo sapiens OX=9606 GN=DHX30 PE=1 SV=1	2.43553797403971	5.40966	3.34484480798684	26.2245	26.3352	100	3	23.789	23.6847	100	3	61	61	61	58.9	58.9	58.9	133.94	0	307.46	13766000000	481	25.9825	26.3558	26.3352	23.5141	23.6847	24.168
P82914	P82914	28S ribosomal protein S15, mitochondrial	MRPS15	RT15_HUMAN 28S ribosomal protein S15, mitochondrial OS=Homo sapiens OX=9606 GN=MRPS15 PE=1 SV=1	2.43370946248373	5.40281	2.79148124179711	24.9488	25.0017	100	3	22.5151	22.6326	100	3	8	8	8	25.3	25.3	25.3	29.842	0	14.588	1345800000	46	25.0017	24.5588	25.286	22.6326	22.0517	22.8611
P46782	P46782	40S ribosomal protein S5;40S ribosomal protein S5, N-terminally processed	RPS5	RS5_HUMAN 40S ribosomal protein S5 OS=Homo sapiens OX=9606 GN=RPS5 PE=1 SV=4	2.42994244893392	5.38872	3.21711564245925	29.2054	29.2102	100	3	26.7755	26.6058	100	3	10	10	10	42.6	42.6	42.6	22.876	0	249.77	14644000000	122	28.9179	29.4882	29.2102	26.5751	26.6058	27.1455
Q53GQ0	Q53GQ0	Very-long-chain 3-oxoacyl-CoA reductase	HSD17B12	DHB12_HUMAN Very-long-chain 3-oxoacyl-CoA reductase OS=Homo sapiens OX=9606 GN=HSD17B12 PE=1 SV=2	2.42909049987793	5.38554	3.54918824664487	26.8972	26.9269	100	3	24.4681	24.3179	100	3	16	16	16	54.8	54.8	54.8	34.324	0	163.73	7695600000	219	26.6771	26.9269	27.0877	24.3179	24.2893	24.7973
P09669	P09669	Cytochrome c oxidase subunit 6C	COX6C	COX6C_HUMAN Cytochrome c oxidase subunit 6C OS=Homo sapiens OX=9606 GN=COX6C PE=1 SV=2	2.42885144551595	5.38465	2.15749148249137	25.3557	25.3617	100	3	22.9268	23.0924	100	3	6	6	6	50.7	50.7	50.7	8.7813	0	9.5044	1699600000	44	25.2548	25.4506	25.3617	22.0385	23.0924	23.6497
P37108	P37108	Signal recognition particle 14 kDa protein	SRP14	SRP14_HUMAN Signal recognition particle 14 kDa protein OS=Homo sapiens OX=9606 GN=SRP14 PE=1 SV=2	2.42798805236816	5.38142	3.28062261985179	27.2622	27.2307	100	3	24.8342	24.6516	100	3	5	5	5	37.5	37.5	37.5	14.57	0	107.45	6452700000	60	27.1464	27.2307	27.4097	24.5685	24.6516	25.2826
Q5SY16	Q5SY16	Polynucleotide 5-hydroxyl-kinase NOL9	NOL9	NOL9_HUMAN Polynucleotide 5-hydroxyl-kinase NOL9 OS=Homo sapiens OX=9606 GN=NOL9 PE=1 SV=1	2.42597262064616	5.37391	3.95102436070919	26.28	26.3357	100	3	23.854	23.7884	100	3	19	19	19	34.5	34.5	34.5	79.322	0	122.91	6092200000	190	26.0422	26.3357	26.4622	23.7884	23.7205	24.0533
Q14315	Q14315	Filamin-C	FLNC	FLNC_HUMAN Filamin-C OS=Homo sapiens OX=9606 GN=FLNC PE=1 SV=3	2.425324122111	5.3715	3.98672704804965	24.3361	24.294	100	3	21.9108	22.0371	100	3	31	25	25	17	14.4	14.4	291.02	0	78.131	990910000	90	24.294	24.4603	24.254	22.0717	21.6235	22.0371
P78316	P78316	Nucleolar protein 14	NOP14	NOP14_HUMAN Nucleolar protein 14 OS=Homo sapiens OX=9606 GN=NOP14 PE=1 SV=3	2.425261815389	5.37126	3.70437475909677	24.8912	24.9563	100	3	22.4659	22.3736	100	3	30	30	30	33.3	33.3	33.3	97.667	0	145.91	4763600000	247	24.6574	24.9563	25.0598	22.2815	22.3736	22.7426
P46776	P46776	60S ribosomal protein L27a	RPL27A	RL27A_HUMAN 60S ribosomal protein L27a OS=Homo sapiens OX=9606 GN=RPL27A PE=1 SV=2	2.42122014363607	5.35624	3.98352386577097	30.2681	30.3781	100	3	27.8469	27.8905	100	3	7	7	7	31.8	31.8	31.8	16.561	0	60.485	30344000000	93	30.0135	30.4129	30.3781	27.6708	27.8905	27.9795
Q9Y4P3	Q9Y4P3	Transducin beta-like protein 2	TBL2	TBL2_HUMAN Transducin beta-like protein 2 OS=Homo sapiens OX=9606 GN=TBL2 PE=1 SV=1	2.42035865783691	5.35304	3.68469038957707	25.4086	25.4857	100	3	22.9883	22.9578	100	3	18	18	18	46.1	46.1	46.1	49.797	0	176.95	2373000000	137	25.1639	25.5763	25.4857	22.7636	22.9578	23.2433
P14635	P14635	G2/mitotic-specific cyclin-B1	CCNB1	CCNB1_HUMAN G2/mitotic-specific cyclin-B1 OS=Homo sapiens OX=9606 GN=CCNB1 PE=1 SV=1	2.41544723510742	5.33485	3.92973751730596	25.6041	25.5653	100	3	23.1887	23.213	100	3	10	10	9	29.1	29.1	29.1	48.337	0	53.83	1675900000	75	25.4957	25.5653	25.7513	22.93	23.213	23.4229
Q15554	Q15554	Telomeric repeat-binding factor 2	TERF2	TERF2_HUMAN Telomeric repeat-binding factor 2 OS=Homo sapiens OX=9606 GN=TERF2 PE=1 SV=3	2.41061401367188	5.31701	2.6226696212318	24.4603	24.583	100	3	22.0497	21.9342	100	3	13	13	13	32.7	32.7	32.7	59.593	0	45.687	1047000000	71	24.071	24.583	24.727	21.9342	21.6143	22.6007
Q6P2Q9	Q6P2Q9	Pre-mRNA-processing-splicing factor 8	PRPF8	PRP8_HUMAN Pre-mRNA-processing-splicing factor 8 OS=Homo sapiens OX=9606 GN=PRPF8 PE=1 SV=2	2.40812174479167	5.30783	3.76297295218401	27.6924	27.788	100	3	25.2842	25.2006	100	3	118	118	118	56.8	56.8	56.8	273.6	0	323.31	82155000000	1485	27.4562	27.8329	27.788	25.1083	25.2006	25.5439
Q8IX18	Q8IX18	Probable ATP-dependent RNA helicase DHX40	DHX40	DHX40_HUMAN Probable ATP-dependent RNA helicase DHX40 OS=Homo sapiens OX=9606 GN=DHX40 PE=1 SV=2	2.39963912963867	5.27671	3.6408023048229	23.5999	23.5563	100	3	21.2002	21.299	100	3	12	12	12	20.7	20.7	20.7	88.559	0	25.13	845290000	49	23.3815	23.5563	23.8618	20.9448	21.299	21.3569
P09132	P09132	Signal recognition particle 19 kDa protein	SRP19	SRP19_HUMAN Signal recognition particle 19 kDa protein OS=Homo sapiens OX=9606 GN=SRP19 PE=1 SV=3	2.39773241678874	5.26974	3.33831049537537	25.6025	25.4911	100	3	23.2047	23.1284	100	3	4	4	4	43.8	43.8	43.8	16.156	0	115.05	1935900000	43	25.4827	25.4911	25.8336	22.9099	23.1284	23.5759
O60762	O60762	Dolichol-phosphate mannosyltransferase subunit 1	DPM1	DPM1_HUMAN Dolichol-phosphate mannosyltransferase subunit 1 OS=Homo sapiens OX=9606 GN=DPM1 PE=1 SV=1	2.39481480916341	5.2591	3.70572267770768	26.9553	27.0589	100	3	24.5605	24.5979	100	3	13	13	13	50.8	50.8	50.8	29.634	0	114.28	6633800000	117	26.6649	27.0589	27.1421	24.3562	24.5979	24.7274
P49207	P49207	60S ribosomal protein L34	RPL34	RL34_HUMAN 60S ribosomal protein L34 OS=Homo sapiens OX=9606 GN=RPL34 PE=1 SV=3	2.39214706420898	5.24938	3.60079154078038	30.2188	30.2746	100	3	27.8266	27.7494	100	3	3	3	3	13.7	13.7	13.7	13.293	0	5.5702	32166000000	49	30.0032	30.2746	30.3785	27.5981	27.7494	28.1324
Q9BSC4	Q9BSC4	Nucleolar protein 10	NOL10	NOL10_HUMAN Nucleolar protein 10 OS=Homo sapiens OX=9606 GN=NOL10 PE=1 SV=1	2.38824907938639	5.23522	3.60838948188391	24.6977	24.7271	100	3	22.3094	22.2858	100	3	14	14	14	32	32	32	80.301	0	65.668	1714400000	100	24.4652	24.9008	24.7271	22.0692	22.2858	22.5733
O75475	O75475;Q9Y3E1	PC4 and SFRS1-interacting protein	PSIP1	PSIP1_HUMAN PC4 and SFRS1-interacting protein OS=Homo sapiens OX=9606 GN=PSIP1 PE=1 SV=1	2.38740921020508	5.23217	3.06524684004434	24.2367	24.3478	100	3	21.8492	21.8647	100	3	12	12	11	26	26	24.5	60.103	0	46.434	1332000000	90	23.7894	24.3478	24.5727	21.6169	21.8647	22.0661
O95470	O95470	Sphingosine-1-phosphate lyase 1	SGPL1	SGPL1_HUMAN Sphingosine-1-phosphate lyase 1 OS=Homo sapiens OX=9606 GN=SGPL1 PE=1 SV=3	2.38128852844238	5.21002	4.54506048486079	24.7386	24.7724	100	3	22.3573	22.2949	100	3	17	17	17	37	37	37	63.523	0	64.132	1685100000	111	24.571	24.7724	24.8724	22.2949	22.2844	22.4927
Q9NZ01	Q9NZ01	Very-long-chain enoyl-CoA reductase	TECR	TECR_HUMAN Very-long-chain enoyl-CoA reductase OS=Homo sapiens OX=9606 GN=TECR PE=1 SV=1	2.378843943278	5.2012	3.65219326961703	27.1172	27.1996	100	3	24.7384	24.5961	100	3	12	12	12	31.5	31.5	31.5	36.034	0	51.725	7892900000	155	26.9252	27.2268	27.1996	24.5961	24.5594	25.0597
Q9UKD2	Q9UKD2	mRNA turnover protein 4 homolog	MRTO4	MRT4_HUMAN mRNA turnover protein 4 homolog OS=Homo sapiens OX=9606 GN=MRTO4 PE=1 SV=2	2.37553151448568	5.18927	4.15113188272566	27.1067	27.207	100	3	24.7311	24.8174	100	3	16	16	16	59.4	59.4	59.4	27.56	0	86.851	9356400000	161	26.8873	27.207	27.2256	24.5577	24.8174	24.8183
Q8WUY8	Q8WUY8	N-acetyltransferase 14	NAT14	NAT14_HUMAN N-acetyltransferase 14 OS=Homo sapiens OX=9606 GN=NAT14 PE=1 SV=1	2.3644224802653	5.14946	5.1983517317761	23.445	23.4608	100	3	21.0806	21.0315	100	3	6	6	6	35.4	35.4	35.4	21.65	0	10.653	515610000	27	23.3616	23.5127	23.4608	21.0072	21.0315	21.2031
P62269	P62269	40S ribosomal protein S18	RPS18	RS18_HUMAN 40S ribosomal protein S18 OS=Homo sapiens OX=9606 GN=RPS18 PE=1 SV=3	2.36374600728353	5.14705	3.53992075985478	28.8152	28.9271	100	3	26.4514	26.5562	100	3	12	12	12	54.6	54.6	54.6	17.718	0	128.04	31503000000	120	28.5386	28.9271	28.9798	26.1696	26.5562	26.6285
O75179	O75179	Ankyrin repeat domain-containing protein 17	ANKRD17	ANR17_HUMAN Ankyrin repeat domain-containing protein 17 OS=Homo sapiens OX=9606 GN=ANKRD17 PE=1 SV=3	2.36023712158203	5.13455	3.16917633294246	24.2853	24.2567	100	3	21.925	21.8243	100	3	36	23	23	22.4	15.5	15.5	274.25	0	286.23	1540500000	120	24.0557	24.2567	24.5434	21.8243	21.6343	22.3166
Q96EL2	Q96EL2	28S ribosomal protein S24, mitochondrial	MRPS24	RT24_HUMAN 28S ribosomal protein S24, mitochondrial OS=Homo sapiens OX=9606 GN=MRPS24 PE=1 SV=1	2.35748227437337	5.12475	3.66581138139819	24.0611	23.9891	100	3	21.7036	21.8252	100	3	6	6	6	40.7	40.7	40.7	19.015	0	20.465	845830000	55	23.9534	23.9891	24.2407	21.3851	21.9005	21.8252
Q9NXF1	Q9NXF1	Testis-expressed sequence 10 protein	TEX10	TEX10_HUMAN Testis-expressed protein 10 OS=Homo sapiens OX=9606 GN=TEX10 PE=1 SV=2	2.35420735677084	5.11313	3.70348252734087	25.4665	25.547	100	3	23.1123	23.0524	100	3	33	33	33	44	44	44	105.67	0	251.41	5403200000	293	25.1789	25.547	25.6738	22.9732	23.0524	23.3113
Q9UNX3	Q9UNX3	60S ribosomal protein L26-like 1	RPL26L1	RL26L_HUMAN 60S ribosomal protein L26-like 1 OS=Homo sapiens OX=9606 GN=RPL26L1 PE=1 SV=1	2.34305191040039	5.07375	3.08882959617677	28.9857	28.9494	100	3	26.6426	26.7866	100	3	12	12	4	48.3	48.3	13.1	17.256	0	24.711	21584000000	99	28.9152	29.0924	28.9494	26.152	26.7866	26.9893
Q9BY89	Q9BY89	Uncharacterized protein KIAA1671	KIAA1671	K1671_HUMAN Uncharacterized protein KIAA1671 OS=Homo sapiens OX=9606 GN=KIAA1671 PE=1 SV=2	2.34233283996582	5.07122	5.69286450287862	24.8976	24.8849	100	3	22.5553	22.5703	100	3	58	58	58	51	51	51	196.71	0	323.31	5316900000	355	24.8127	24.9952	24.8849	22.5166	22.5703	22.579
Q8N726	Q8N726	Tumor suppressor ARF	CDKN2A	ARF_HUMAN Tumor suppressor ARF OS=Homo sapiens OX=9606 GN=CDKN2A PE=1 SV=2	2.34131113688151	5.06763	0	23.5451	23.6393	100	3	NaN	NaN	33.3333	1	4	4	4	25	25	25	13.903	0	7.527	176560000	21	23.6824	23.6393	23.3135	21.2038	NaN	NaN
Q07157	Q07157	Tight junction protein ZO-1	TJP1	ZO1_HUMAN Tight junction protein ZO-1 OS=Homo sapiens OX=9606 GN=TJP1 PE=1 SV=3	2.33955891927083	5.06148	4.53399719121574	25.4296	25.4454	100	3	23.09	23.1689	100	3	43	43	43	36.9	36.9	36.9	195.46	0	187.63	4330000000	248	25.2935	25.5499	25.4454	22.9271	23.1741	23.1689
Q13823	Q13823	Nucleolar GTP-binding protein 2	GNL2	NOG2_HUMAN Nucleolar GTP-binding protein 2 OS=Homo sapiens OX=9606 GN=GNL2 PE=1 SV=1	2.33403523763021	5.04214	3.75203156603097	24.3658	24.4692	100	3	22.0318	22.0183	100	3	22	22	22	35.3	35.3	35.3	83.654	0	73.367	2886200000	145	24.0788	24.4692	24.5494	22.0183	21.8745	22.2024
O94972	O94972	E3 ubiquitin-protein ligase TRIM37	TRIM37	TRI37_HUMAN E3 ubiquitin-protein ligase TRIM37 OS=Homo sapiens OX=9606 GN=TRIM37 PE=1 SV=2	2.3307056427002	5.03051	0	22.9683	23.0429	100	3	NaN	NaN	33.3333	1	10	10	10	16.3	16.3	16.3	107.9	0	28.527	326660000	42	23.0429	22.7756	23.0864	20.6376	NaN	NaN
Q9UKV8	Q9UKV8	Protein argonaute-2	AGO2	AGO2_HUMAN Protein argonaute-2 OS=Homo sapiens OX=9606 GN=AGO2 PE=1 SV=3	2.33019002278646	5.02872	2.59868491912692	23.4306	23.4665	100	3	21.1004	20.7836	100	3	17	17	12	28.6	28.6	21.2	97.207	0	42.877	799540000	66	23.2805	23.4665	23.5449	20.7446	20.7836	21.7731
P68431;P84243;Q71DI3;Q16695;Q6NXT2	P68431;P84243;Q71DI3;Q16695;Q6NXT2	Histone H3.1;Histone H3.3;Histone H3.2;Histone H3.1t;Histone H3.3C	HIST1H3A;H3F3A;HIST2H3A;HIST3H3;H3F3C	H31_HUMAN Histone H3.1 OS=Homo sapiens OX=9606 GN=H3C1 PE=1 SV=2;H33_HUMAN Histone H3.3 OS=Homo sapiens OX=9606 GN=H3-3A PE=1 SV=2;H32_HUMAN Histone H3.2 OS=Homo sapiens OX=9606 GN=H3C15 PE=1 SV=3;H31T_HUMAN Histone H3.1t OS=Homo sapiens OX=9606 GN=H3-4 PE	2.32770538330078	5.02006	3.82095859120884	32.1036	32.123	100	3	29.7759	29.7664	100	3	10	10	10	55.9	55.9	55.9	15.404	0	42.743	109310000000	48	31.9267	32.261	32.123	29.5468	30.0144	29.7664
P61313	P61313	60S ribosomal protein L15	RPL15	RL15_HUMAN 60S ribosomal protein L15 OS=Homo sapiens OX=9606 GN=RPL15 PE=1 SV=2	2.32491620381673	5.01037	4.49569036938121	30.2557	30.1919	100	3	27.9308	27.9262	100	3	12	12	12	43.1	43.1	43.1	24.146	0	122.29	47913000000	192	30.1917	30.1919	30.3836	28.0925	27.7737	27.9262
Q9H9T3	Q9H9T3	Elongator complex protein 3	ELP3	ELP3_HUMAN Elongator complex protein 3 OS=Homo sapiens OX=9606 GN=ELP3 PE=1 SV=2	2.31912549336751	4.9903	4.75944124043446	23.2901	23.2839	100	3	20.971	20.9758	100	3	13	13	13	31.6	31.6	31.6	62.258	0	30.27	790130000	53	23.2511	23.3354	23.2839	20.9758	20.808	21.1293
P09429	P09429;B2RPK0	High mobility group protein B1	HMGB1	HMGB1_HUMAN High mobility group protein B1 OS=Homo sapiens OX=9606 GN=HMGB1 PE=1 SV=3	2.31851005554199	4.98817	2.7615522474695	28.2016	28.366	100	3	25.8831	25.9805	100	3	11	9	9	40.5	30.7	30.7	24.893	0	115.26	19685000000	141	27.8094	28.4292	28.366	25.4258	25.9805	26.2429
O95251	O95251	Histone acetyltransferase KAT7	KAT7	KAT7_HUMAN Histone acetyltransferase KAT7 OS=Homo sapiens OX=9606 GN=KAT7 PE=1 SV=1	2.31415430704753	4.97313	3.54613509491506	23.5973	23.6701	100	3	21.2831	21.249	100	3	12	12	11	21.8	21.8	20	70.642	0	43.729	683870000	51	23.4183	23.7035	23.6701	21.249	21.0035	21.5969
P42695	P42695	Condensin-2 complex subunit D3	NCAPD3	CNDD3_HUMAN Condensin-2 complex subunit D3 OS=Homo sapiens OX=9606 GN=NCAPD3 PE=1 SV=2	2.30907440185547	4.95565	3.00732309269112	23.4609	23.6382	100	3	21.1518	21.1551	100	3	18	18	18	15.6	15.6	15.6	168.89	0	48.261	546970000	69	23.0458	23.6986	23.6382	21.1551	21.4395	20.8608
Q8IWZ3	Q8IWZ3	Ankyrin repeat and KH domain-containing protein 1	ANKHD1	ANKH1_HUMAN Ankyrin repeat and KH domain-containing protein 1 OS=Homo sapiens OX=9606 GN=ANKHD1 PE=1 SV=1	2.30819511413574	4.95263	3.79570564117482	24.9468	24.9933	100	3	22.6386	22.6788	100	3	44	44	31	27	27	19.9	269.45	0	311	3793800000	214	24.7551	24.9933	25.0919	22.3887	22.6788	22.8482
Q5T6F2	Q5T6F2	Ubiquitin-associated protein 2	UBAP2	UBAP2_HUMAN Ubiquitin-associated protein 2 OS=Homo sapiens OX=9606 GN=UBAP2 PE=1 SV=1	2.30700492858887	4.94855	4.16047991988772	25.4636	25.4006	100	3	23.1566	23.1901	100	3	18	18	18	32.1	32.1	32.1	117.11	0	139.2	2176300000	95	25.4006	25.6043	25.3859	22.9422	23.1901	23.3374
P82673	P82673	28S ribosomal protein S35, mitochondrial	MRPS35	RT35_HUMAN 28S ribosomal protein S35, mitochondrial OS=Homo sapiens OX=9606 GN=MRPS35 PE=1 SV=1	2.30257860819498	4.93339	3.03974898724047	23.5894	23.6116	100	3	21.2868	21.1628	100	3	9	9	9	43	43	43	36.844	0	57.341	820140000	79	23.307	23.6116	23.8495	21.1628	21.0037	21.6938
Q92540	Q92540	Protein SMG7	SMG7	SMG7_HUMAN Protein SMG7 OS=Homo sapiens OX=9606 GN=SMG7 PE=1 SV=2	2.30208905537923	4.93171	3.3202618176781	25.5129	25.4848	100	3	23.2108	23.1803	100	3	13	13	13	15.7	15.7	15.7	127.28	0	47.27	762960000	29	25.2504	25.4848	25.8035	22.9643	23.1803	23.4879
P16104;Q96QV6	P16104;Q96QV6	Histone H2AX;Histone H2A type 1-A	H2AFX;HIST1H2AA	H2AX_HUMAN Histone H2AX OS=Homo sapiens OX=9606 GN=H2AX PE=1 SV=2;H2A1A_HUMAN Histone H2A type 1-A OS=Homo sapiens OX=9606 GN=H2AC1 PE=1 SV=3	2.29842249552409	4.9192	1.69246725334129	28.513	28.377	100	3	26.2146	26.2146	66.6667	2	6	2	0	32.2	21	0	15.144	0	188.43	8388200000	30	27.964	29.1981	28.377	NaN	25.9467	26.4825
P50750	P50750	Cyclin-dependent kinase 9	CDK9	CDK9_HUMAN Cyclin-dependent kinase 9 OS=Homo sapiens OX=9606 GN=CDK9 PE=1 SV=3	2.28473663330078	4.87275	3.41801162600235	24.727	24.8593	100	3	22.4423	22.3696	100	3	13	12	12	42.2	40.1	40.1	42.777	0	47.941	1910800000	100	24.4237	24.898	24.8593	22.244	22.3696	22.7132
Q5TBB1	Q5TBB1	Ribonuclease H2 subunit B	RNASEH2B	RNH2B_HUMAN Ribonuclease H2 subunit B OS=Homo sapiens OX=9606 GN=RNASEH2B PE=1 SV=1	2.28339385986328	4.86822	3.53485545620585	24.8233	24.9218	100	3	22.5399	22.4258	100	3	9	9	9	29.8	29.8	29.8	35.138	0	43.283	1298700000	90	24.5992	24.9218	24.949	22.4258	22.3439	22.8501
Q8NE71	Q8NE71	ATP-binding cassette sub-family F member 1	ABCF1	ABCF1_HUMAN ATP-binding cassette sub-family F member 1 OS=Homo sapiens OX=9606 GN=ABCF1 PE=1 SV=2	2.28216234842936	4.86406	4.23901083784797	25.2822	25.3292	100	3	23.0001	23.0028	100	3	27	27	27	39.2	39.2	39.2	95.925	0	252.51	5574800000	220	25.0914	25.3292	25.4262	22.8599	23.0028	23.1375
Q9BXJ9	Q9BXJ9	N-alpha-acetyltransferase 15, NatA auxiliary subunit	NAA15	NAA15_HUMAN N-alpha-acetyltransferase 15, NatA auxiliary subunit OS=Homo sapiens OX=9606 GN=NAA15 PE=1 SV=1	2.277068456014	4.84692	3.68391906663108	26.9557	27.0712	100	3	24.6787	24.5909	100	3	46	46	40	56.6	56.6	51.6	101.27	0	266.84	31723000000	524	26.7201	27.0758	27.0712	24.5086	24.5909	24.9365
P28288	P28288	ATP-binding cassette sub-family D member 3	ABCD3	ABCD3_HUMAN ATP-binding cassette sub-family D member 3 OS=Homo sapiens OX=9606 GN=ABCD3 PE=1 SV=1	2.26929918924967	4.82089	3.78660974655004	26.5369	26.5895	100	3	24.2676	24.2683	100	3	20	20	20	35.5	35.5	35.5	75.475	0	96.337	5237900000	197	26.3341	26.687	26.5895	24.0462	24.2683	24.4882
Q86W50	Q86W50	Methyltransferase-like protein 16	METTL16	MET16_HUMAN RNA N6-adenosine-methyltransferase METTL16 OS=Homo sapiens OX=9606 GN=METTL16 PE=1 SV=2	2.26829465230306	4.81753	3.90083903587111	23.5207	23.6138	100	3	21.2524	21.2819	100	3	7	7	7	16.5	16.5	16.5	63.62	0	20.218	458250000	50	23.2334	23.7148	23.6138	21.319	21.2819	21.1562
P49674	P49674	Casein kinase I isoform epsilon	CSNK1E	KC1E_HUMAN Casein kinase I isoform epsilon OS=Homo sapiens OX=9606 GN=CSNK1E PE=1 SV=1	2.2670358022054	4.81333	0	23.5521	23.498	100	3	NaN	NaN	33.3333	1	11	3	3	28.4	10.3	10.3	47.315	0	22.334	309380000	28	23.3635	23.498	23.7948	21.2851	NaN	NaN
P60866	P60866	40S ribosomal protein S20	RPS20	RS20_HUMAN 40S ribosomal protein S20 OS=Homo sapiens OX=9606 GN=RPS20 PE=1 SV=1	2.25620714823405	4.77734	3.3352056449036	27.246	27.4132	100	3	24.9898	24.9551	100	3	5	5	5	29.4	29.4	29.4	13.373	0	25.071	9490600000	81	26.8724	27.4132	27.4523	24.8279	24.9551	25.1864
O14733	O14733	Dual specificity mitogen-activated protein kinase kinase 7	MAP2K7	MP2K7_HUMAN Dual specificity mitogen-activated protein kinase kinase 7 OS=Homo sapiens OX=9606 GN=MAP2K7 PE=1 SV=2	2.25520197550455	4.77401	4.73705780241311	23.6433	23.6351	100	3	21.3881	21.4072	100	3	8	8	8	26.3	26.3	26.3	47.484	0	20.278	454040000	38	23.7384	23.5563	23.6351	21.5134	21.2436	21.4072
P48730	P48730	Casein kinase I isoform delta	CSNK1D	KC1D_HUMAN Casein kinase I isoform delta OS=Homo sapiens OX=9606 GN=CSNK1D PE=1 SV=2	2.25417327880859	4.77061	3.41900036330205	24.5378	24.6445	100	3	22.2837	22.3979	100	3	14	14	6	37.8	37.8	19.8	47.33	0	37.318	2089400000	104	24.3157	24.6445	24.6533	21.9473	22.3979	22.5058
P53350	P53350	Serine/threonine-protein kinase PLK1	PLK1	PLK1_HUMAN Serine/threonine-protein kinase PLK1 OS=Homo sapiens OX=9606 GN=PLK1 PE=1 SV=1	2.25120290120443	4.7608	3.45920770931032	25.4512	25.53	100	3	23.1999	23.0342	100	3	19	19	19	45.4	45.4	45.4	68.254	0	205.83	3934800000	152	25.2375	25.53	25.5859	23.0342	23.0317	23.534
Q15345	Q15345	Leucine-rich repeat-containing protein 41	LRRC41	LRC41_HUMAN Leucine-rich repeat-containing protein 41 OS=Homo sapiens OX=9606 GN=LRRC41 PE=1 SV=3	2.24869600931804	4.75253	0	24.0021	23.9655	100	3	NaN	NaN	33.3333	1	12	12	12	25.4	25.4	25.4	88.649	0	32.647	568340000	50	23.8801	24.1607	23.9655	NaN	NaN	21.7534
Q9BZF1	Q9BZF1	Oxysterol-binding protein-related protein 8	OSBPL8	OSBL8_HUMAN Oxysterol-binding protein-related protein 8 OS=Homo sapiens OX=9606 GN=OSBPL8 PE=1 SV=3	2.24792289733887	4.74998	3.95654039950576	24.0486	24.1582	100	3	21.8007	21.8081	100	3	16	16	15	25.5	25.5	24.2	101.19	0	103.26	1966100000	143	23.7771	24.2105	24.1582	21.8081	21.697	21.8969
Q9UNX4	Q9UNX4	WD repeat-containing protein 3	WDR3	WDR3_HUMAN WD repeat-containing protein 3 OS=Homo sapiens OX=9606 GN=WDR3 PE=1 SV=1	2.24322064717611	4.73453	3.48058804750945	25.1724	25.2492	100	3	22.9291	22.8686	100	3	33	33	33	48.6	48.6	48.6	106.1	0	272.96	5000100000	294	24.9021	25.2492	25.3658	22.7271	22.8686	23.1918
P56134	P56134	ATP synthase subunit f, mitochondrial	ATP5J2	ATPK_HUMAN ATP synthase subunit f, mitochondrial OS=Homo sapiens OX=9606 GN=ATP5MF PE=1 SV=3	2.24191729227702	4.73025	2.92239629668351	26.361	26.2488	100	3	24.1191	24.0831	100	3	4	4	4	41.5	41.5	41.5	10.918	0	24.458	2721600000	31	26.1198	26.7144	26.2488	24.0831	23.7842	24.49
Q9Y2R5	Q9Y2R5	28S ribosomal protein S17, mitochondrial	MRPS17	RT17_HUMAN 28S ribosomal protein S17, mitochondrial OS=Homo sapiens OX=9606 GN=MRPS17 PE=1 SV=1	2.24065717061361	4.72612	2.62275173547159	24.5172	24.7867	100	3	22.2766	22.3021	100	3	4	4	4	51.5	51.5	51.5	14.502	0	13.84	625500000	36	23.9387	24.8263	24.7867	22.0001	22.3021	22.5275
Q9NVH0	Q9NVH0	Exonuclease 3-5 domain-containing protein 2	EXD2	EXD2_HUMAN Exonuclease 3-5 domain-containing protein 2 OS=Homo sapiens OX=9606 GN=EXD2 PE=1 SV=2	2.23812166849772	4.71782	2.58352143591172	23.7902	23.8688	100	3	21.5521	21.6935	100	3	17	17	17	36.9	36.9	36.9	70.352	0	170.28	1030200000	86	23.5641	23.9378	23.8688	20.9503	22.0125	21.6935
Q9H0S4	Q9H0S4	Probable ATP-dependent RNA helicase DDX47	DDX47	DDX47_HUMAN Probable ATP-dependent RNA helicase DDX47 OS=Homo sapiens OX=9606 GN=DDX47 PE=1 SV=1	2.23141797383626	4.69595	3.8176834660995	25.4967	25.5118	100	3	23.2653	23.279	100	3	19	19	19	52.7	52.7	52.7	50.646	0	165.44	6072000000	199	25.3174	25.5118	25.661	23.0424	23.279	23.4746
O15371	O15371	Eukaryotic translation initiation factor 3 subunit D	EIF3D	EIF3D_HUMAN Eukaryotic translation initiation factor 3 subunit D OS=Homo sapiens OX=9606 GN=EIF3D PE=1 SV=1	2.2310733795166	4.69483	3.74690932717675	27.3749	27.4681	100	3	25.1438	25.1102	100	3	22	22	22	53.3	53.3	53.3	63.972	0	323.31	16440000000	298	27.1145	27.542	27.4681	24.9873	25.1102	25.3339
P62244	P62244	40S ribosomal protein S15a	RPS15A	RS15A_HUMAN 40S ribosomal protein S15a OS=Homo sapiens OX=9606 GN=RPS15A PE=1 SV=2	2.23083686828613	4.69406	4.85774380099768	28.9935	29.0004	100	3	26.7626	26.8201	100	3	10	10	10	67.7	67.7	67.7	14.839	0	81.687	24831000000	137	28.9185	29.0615	29.0004	26.6106	26.8201	26.8572
O95602	O95602	DNA-directed RNA polymerase I subunit RPA1	POLR1A	RPA1_HUMAN DNA-directed RNA polymerase I subunit RPA1 OS=Homo sapiens OX=9606 GN=POLR1A PE=1 SV=2	2.22804387410482	4.68498	2.60579995943853	23.3674	23.3224	100	3	21.1393	21.1549	100	3	27	27	27	24	24	24	194.81	0	68.516	953040000	120	23.149	23.3224	23.6308	21.1549	20.6169	21.6461
Q9NY93	Q9NY93	Probable ATP-dependent RNA helicase DDX56	DDX56	DDX56_HUMAN Probable ATP-dependent RNA helicase DDX56 OS=Homo sapiens OX=9606 GN=DDX56 PE=1 SV=1	2.22773551940918	4.68398	2.87727946432751	23.6348	23.7232	100	3	21.407	21.2543	100	3	9	9	9	21.8	21.8	21.8	61.589	0	75.607	674540000	67	23.4264	23.7232	23.7548	21.0562	21.9107	21.2543
Q6P2P2	Q6P2P2	Putative protein arginine N-methyltransferase 9	PRMT9	ANM9_HUMAN Protein arginine N-methyltransferase 9 OS=Homo sapiens OX=9606 GN=PRMT9 PE=1 SV=1	2.22719128926595	4.68222	1.40740955930081	22.4643	22.5769	100	3	20.2371	20.1228	100	3	7	7	7	12	12	12	94.5	0	20.302	132900000	14	22.5769	22.2209	22.595	20.1228	19.0386	21.5499
Q8IZH2	Q8IZH2	5-3 exoribonuclease 1	XRN1	XRN1_HUMAN 5-3 exoribonuclease 1 OS=Homo sapiens OX=9606 GN=XRN1 PE=1 SV=1	2.22570927937825	4.67741	2.98117521776962	23.872	23.8275	100	3	21.6463	21.6783	100	3	33	33	33	26.2	26.2	26.2	194.1	0	147.04	2263900000	186	23.6307	23.8275	24.1578	21.6783	21.2652	21.9954
P17480	P17480	Nucleolar transcription factor 1	UBTF	UBF1_HUMAN Nucleolar transcription factor 1 OS=Homo sapiens OX=9606 GN=UBTF PE=1 SV=1	2.22555541992188	4.67691	3.21238095176822	23.9927	24.0393	100	3	21.7671	21.6618	100	3	14	14	14	22.3	22.3	22.3	89.405	0	49.925	1421400000	79	24.0409	23.8977	24.0393	21.4451	22.1944	21.6618
Q15041	Q15041	ADP-ribosylation factor-like protein 6-interacting protein 1	ARL6IP1	AR6P1_HUMAN ADP-ribosylation factor-like protein 6-interacting protein 1 OS=Homo sapiens OX=9606 GN=ARL6IP1 PE=1 SV=2	2.2226193745931	4.6674	3.08942486042019	24.4338	24.5476	100	3	22.2112	22.3013	100	3	2	2	2	9.9	9.9	9.9	23.362	0.00094757	3.1763	683450000	19	24.1072	24.5476	24.6467	22.4678	21.8645	22.3013
O95166;Q9H0R8;P60520	O95166;Q9H0R8;P60520	Gamma-aminobutyric acid receptor-associated protein;Gamma-aminobutyric acid receptor-associated protein-like 1;Gamma-aminobutyric acid receptor-associated protein-like 2	GABARAP;GABARAPL1;GABARAPL2	GBRAP_HUMAN Gamma-aminobutyric acid receptor-associated protein OS=Homo sapiens OX=9606 GN=GABARAP PE=1 SV=1;GBRL1_HUMAN Gamma-aminobutyric acid receptor-associated protein-like 1 OS=Homo sapiens OX=9606 GN=GABARAPL1 PE=1 SV=1;GBRL2_HUMAN Gamma-aminobutyri	2.2178897857666	4.65212	2.76219417599193	23.8858	24.0044	100	3	21.6679	21.7432	100	3	2	2	2	15.4	15.4	15.4	13.918	0.00033625	3.9872	334540000	25	23.3815	24.2715	24.0044	21.4008	21.7432	21.8598
P50613	P50613	Cyclin-dependent kinase 7	CDK7	CDK7_HUMAN Cyclin-dependent kinase 7 OS=Homo sapiens OX=9606 GN=CDK7 PE=1 SV=1	2.20524342854818	4.61152	1.85490424860181	23.9183	24.2084	100	3	21.7131	21.7131	66.6667	2	7	7	7	24.3	24.3	24.3	39.038	0	12.634	523480000	31	23.3095	24.2084	24.237	NaN	21.4938	21.9323
Q9NU22	Q9NU22;REV__P21359	Midasin	MDN1	MDN1_HUMAN Midasin OS=Homo sapiens OX=9606 GN=MDN1 PE=1 SV=2	2.20012029012045	4.59518	3.16646133532472	24.368	24.4	100	3	22.1679	22.0034	100	3	79	79	79	20.9	20.9	20.9	632.81	0	303.8	3645200000	308	24.1971	24.507	24.4	21.9105	22.0034	22.5898
Q14669	Q14669	E3 ubiquitin-protein ligase TRIP12	TRIP12	TRIPC_HUMAN E3 ubiquitin-protein ligase TRIP12 OS=Homo sapiens OX=9606 GN=TRIP12 PE=1 SV=1	2.19142468770345	4.56756	4.04942413531664	24.7196	24.7515	100	3	22.5282	22.4849	100	3	42	42	42	27.9	27.9	27.9	220.43	0	210.67	4067900000	280	24.4882	24.7515	24.9191	22.4849	22.4621	22.6376
Q99848	Q99848	Probable rRNA-processing protein EBP2	EBNA1BP2	EBP2_HUMAN Probable rRNA-processing protein EBP2 OS=Homo sapiens OX=9606 GN=EBNA1BP2 PE=1 SV=2	2.18662134806315	4.55238	3.1280109992196	24.638	24.6949	100	3	22.4513	22.5778	100	3	6	6	6	24.8	24.8	24.8	34.852	0	22.837	1435800000	45	24.5179	24.6949	24.7011	22.0098	22.5778	22.7664
Q8IYU8	Q8IYU8	Calcium uptake protein 2, mitochondrial	MICU2	MICU2_HUMAN Calcium uptake protein 2, mitochondrial OS=Homo sapiens OX=9606 GN=MICU2 PE=1 SV=2	2.18568166097005	4.54942	5.54926477080261	24.3707	24.3837	100	3	22.185	22.1359	100	3	9	9	9	30.6	30.6	30.6	49.666	0	49.666	825930000	54	24.325	24.4033	24.3837	22.1296	22.1359	22.2894
Q96ME7	Q96ME7	Zinc finger protein 512	ZNF512	ZN512_HUMAN Zinc finger protein 512 OS=Homo sapiens OX=9606 GN=ZNF512 PE=1 SV=2	2.17972056070963	4.53066	2.88004503988855	24.6114	24.7059	100	3	22.4317	22.3066	100	3	14	14	14	40.9	40.9	40.9	64.681	0	67.131	2214500000	118	24.3689	24.7595	24.7059	22.0873	22.3066	22.9012
Q9BQ75	Q9BQ75	Protein CMSS1	CMSS1	CMS1_HUMAN Protein CMSS1 OS=Homo sapiens OX=9606 GN=CMSS1 PE=1 SV=2	2.17800203959147	4.52526	3.83922071127516	24.7386	24.7542	100	3	22.5606	22.4759	100	3	8	8	8	29	29	29	31.884	0	20.934	1471800000	81	24.5763	24.8853	24.7542	22.4759	22.399	22.8071
P46940	P46940	Ras GTPase-activating-like protein IQGAP1	IQGAP1	IQGA1_HUMAN Ras GTPase-activating-like protein IQGAP1 OS=Homo sapiens OX=9606 GN=IQGAP1 PE=1 SV=1	2.1771240234375	4.52251	3.73267353259166	26.9883	27.0701	100	3	24.8112	24.727	100	3	76	76	74	55.4	55.4	54.4	189.25	0	323.31	31998000000	852	26.8188	27.076	27.0701	24.6218	24.727	25.0848
Q96P47	Q96P47	Arf-GAP with GTPase, ANK repeat and PH domain-containing protein 3	AGAP3	AGAP3_HUMAN Arf-GAP with GTPase, ANK repeat and PH domain-containing protein 3 OS=Homo sapiens OX=9606 GN=AGAP3 PE=1 SV=2	2.17547353108724	4.51734	4.30685853495675	23.4499	23.4906	100	3	21.2744	21.2783	100	3	7	7	6	11.8	11.8	9.9	95.043	0	45.216	563320000	49	23.2302	23.629	23.4906	21.2783	21.2633	21.2817
Q13206	Q13206	Probable ATP-dependent RNA helicase DDX10	DDX10	DDX10_HUMAN Probable ATP-dependent RNA helicase DDX10 OS=Homo sapiens OX=9606 GN=DDX10 PE=1 SV=2	2.17272567749023	4.50874	3.2941166471077	25.2633	25.3925	100	3	23.0906	23.1731	100	3	26	26	26	39	39	39	100.89	0	292.89	5246700000	234	25.0041	25.3933	25.3925	22.7684	23.1731	23.3303
Q9Y6A4	Q9Y6A4	Cilia- and flagella-associated protein 20	CFAP20	CFA20_HUMAN Cilia- and flagella-associated protein 20 OS=Homo sapiens OX=9606 GN=CFAP20 PE=1 SV=1	2.16669400533041	4.48993	2.32765442602662	25.8722	25.772	100	3	23.7056	23.6229	100	3	9	9	9	45.6	45.6	45.6	22.774	0	29.439	2258400000	35	25.3474	26.4973	25.772	23.4447	23.6229	24.0491
Q96CS4	Q96CS4	Zinc finger protein 689	ZNF689	ZN689_HUMAN Zinc finger protein 689 OS=Homo sapiens OX=9606 GN=ZNF689 PE=1 SV=1	2.16589419047038	4.48744	1.39863307366473	23.0899	23.0935	100	3	20.924	20.924	66.6667	2	11	11	11	30	30	30	56.906	0	28.662	477940000	52	22.8062	23.37	23.0935	21.709	NaN	20.1391
P62805	P62805	Histone H4	HIST1H4A	H4_HUMAN Histone H4 OS=Homo sapiens OX=9606 GN=H4C1 PE=1 SV=2	2.15860112508138	4.46482	3.16031898855025	32.9265	33.0839	100	3	30.7679	30.7288	100	3	11	11	11	64.1	64.1	64.1	11.367	0	50.883	372890000000	554	32.6067	33.0839	33.089	30.5087	30.7288	31.0663
P41223	P41223	Protein BUD31 homolog	BUD31	BUD31_HUMAN Protein BUD31 homolog OS=Homo sapiens OX=9606 GN=BUD31 PE=1 SV=2	2.15397516886393	4.45052	2.59350909421674	23.2972	23.1232	100	3	21.1432	21.1156	100	3	6	6	6	41	41	41	17	0	13.035	443510000	27	22.9778	23.1232	23.7906	20.8114	21.5028	21.1156
Q9P0I2	Q9P0I2	ER membrane protein complex subunit 3	EMC3	EMC3_HUMAN ER membrane protein complex subunit 3 OS=Homo sapiens OX=9606 GN=EMC3 PE=1 SV=3	2.14640808105469	4.42724	3.43056563984894	24.4076	24.5116	100	3	22.2612	22.281	100	3	11	11	11	42.9	42.9	42.9	29.952	0	71.069	1361000000	72	24.0644	24.5116	24.6467	22.1155	22.281	22.3869
O94776	O94776	Metastasis-associated protein MTA2	MTA2	MTA2_HUMAN Metastasis-associated protein MTA2 OS=Homo sapiens OX=9606 GN=MTA2 PE=1 SV=1	2.14385477701823	4.41941	3.87576380814022	25.0911	25.0805	100	3	22.9473	22.897	100	3	22	22	19	43.9	43.9	39.4	75.022	0	83.53	4837800000	179	24.8909	25.0805	25.302	22.825	22.897	23.1199
O94832	O94832	Unconventional myosin-Id	MYO1D	MYO1D_HUMAN Unconventional myosin-Id OS=Homo sapiens OX=9606 GN=MYO1D PE=1 SV=2	2.14368947347005	4.41891	3.21985660993997	25.2216	25.2616	100	3	23.0779	23.019	100	3	39	39	39	43.9	43.9	43.9	116.2	0	119.77	4368100000	260	25.0368	25.2616	25.3664	22.7728	23.019	23.442
Q9UNH6	Q9UNH6	Sorting nexin-7	SNX7	SNX7_HUMAN Sorting nexin-7 OS=Homo sapiens OX=9606 GN=SNX7 PE=1 SV=1	2.14269065856934	4.41585	5.49909658562331	24.1787	24.1609	100	3	22.036	21.9866	100	3	7	7	7	19.1	19.1	19.1	45.302	0	15.219	416770000	32	24.2327	24.1609	24.1425	21.9838	21.9866	22.1377
Q9Y4A5	Q9Y4A5	Transformation/transcription domain-associated protein	TRRAP	TRRAP_HUMAN Transformation/transcription domain-associated protein OS=Homo sapiens OX=9606 GN=TRRAP PE=1 SV=3	2.14071464538574	4.4098	2.42248156461381	22.9399	23.0653	100	3	20.7992	20.7331	100	3	26	26	26	9.7	9.7	9.7	437.6	0	56.812	480680000	78	22.5418	23.0653	23.2127	20.3335	20.7331	21.3311
Q8NAT1	Q8NAT1	Protein O-linked-mannose beta-1,4-N-acetylglucosaminyltransferase 2	POMGNT2	PMGT2_HUMAN Protein O-linked-mannose beta-1,4-N-acetylglucosaminyltransferase 2 OS=Homo sapiens OX=9606 GN=POMGNT2 PE=1 SV=1	2.13510258992513	4.39268	4.03827594296209	22.6741	22.6292	100	3	20.539	20.5507	100	3	6	6	6	12.9	12.9	12.9	66.615	0	10.937	267880000	27	22.4798	22.6292	22.9132	20.6076	20.4586	20.5507
Q96R06	Q96R06	Sperm-associated antigen 5	SPAG5	SPAG5_HUMAN Sperm-associated antigen 5 OS=Homo sapiens OX=9606 GN=SPAG5 PE=1 SV=2	2.12981033325195	4.3766	2.60360973455542	22.855	22.8506	100	3	20.7252	20.5608	100	3	19	19	19	27	27	27	134.42	0	167.51	527400000	53	22.8506	22.6493	23.0652	20.5608	21.291	20.3239
Q86UK7	Q86UK7	Zinc finger protein 598	ZNF598	ZN598_HUMAN E3 ubiquitin-protein ligase ZNF598 OS=Homo sapiens OX=9606 GN=ZNF598 PE=1 SV=1	2.12316354115804	4.35648	2.16618835580525	23.0013	23.1966	100	3	20.8782	20.8782	66.6667	2	14	14	14	26.5	26.5	26.5	98.636	0	29.608	339650000	44	22.5277	23.2798	23.1966	NaN	20.7712	20.9852
Q13310	Q13310	Polyadenylate-binding protein 4	PABPC4	PABP4_HUMAN Polyadenylate-binding protein 4 OS=Homo sapiens OX=9606 GN=PABPC4 PE=1 SV=1	2.11410713195801	4.32922	5.53279899909737	24.7869	24.7562	100	3	22.6728	22.6584	100	3	19	11	11	34.9	20.5	20.5	70.782	0	49.514	1412500000	80	24.853	24.7562	24.7515	22.6584	22.7572	22.6028
O75394	O75394	39S ribosomal protein L33, mitochondrial	MRPL33	RM33_HUMAN 39S ribosomal protein L33, mitochondrial OS=Homo sapiens OX=9606 GN=MRPL33 PE=1 SV=1	2.11408678690593	4.32916	0	23.7207	23.7455	100	3	NaN	NaN	33.3333	1	2	2	2	20	20	20	7.6191	0.00033568	3.9705	311510000	24	23.5615	23.7455	23.8551	NaN	NaN	21.6066
Q53GS9	Q53GS9	U4/U6.U5 tri-snRNP-associated protein 2	USP39	SNUT2_HUMAN U4/U6.U5 tri-snRNP-associated protein 2 OS=Homo sapiens OX=9606 GN=USP39 PE=1 SV=2	2.11156463623047	4.3216	3.94742461191149	25.8579	25.9446	100	3	23.7464	23.7022	100	3	19	19	19	43	43	43	65.38	0	154.47	5067500000	171	25.6333	25.9446	25.9959	23.7022	23.631	23.9059
Q9BTE7	Q9BTE7;Q92564	DCN1-like protein 5	DCUN1D5	DCNL5_HUMAN DCN1-like protein 5 OS=Homo sapiens OX=9606 GN=DCUN1D5 PE=1 SV=1	2.11079025268555	4.31928	3.62431922340816	24.2864	24.3713	100	3	22.1756	22.2092	100	3	10	10	10	33.8	33.8	33.8	27.508	0	55.061	1705200000	93	24.0244	24.4635	24.3713	21.9815	22.2092	22.3361
Q8IYB8	Q8IYB8	ATP-dependent RNA helicase SUPV3L1, mitochondrial	SUPV3L1	SUV3_HUMAN ATP-dependent RNA helicase SUPV3L1, mitochondrial OS=Homo sapiens OX=9606 GN=SUPV3L1 PE=1 SV=1	2.10805638631185	4.3111	3.46160609641002	25.0378	25.0857	100	3	22.9298	22.8196	100	3	20	20	20	28.6	28.6	28.6	87.99	0	99.567	3202400000	156	24.8491	25.0857	25.1787	22.8196	22.7283	23.2414
Q9HC21	Q9HC21	Mitochondrial thiamine pyrophosphate carrier	SLC25A19	TPC_HUMAN Mitochondrial thiamine pyrophosphate carrier OS=Homo sapiens OX=9606 GN=SLC25A19 PE=1 SV=1	2.10264269510905	4.29495	3.18329691394918	23.7411	23.7784	100	3	21.6384	21.7831	100	3	8	8	8	26.9	26.9	26.9	35.511	0	18.281	552150000	37	23.4653	23.7784	23.9795	21.7831	21.3195	21.8126
Q7Z478	Q7Z478	ATP-dependent RNA helicase DHX29	DHX29	DHX29_HUMAN ATP-dependent RNA helicase DHX29 OS=Homo sapiens OX=9606 GN=DHX29 PE=1 SV=2	2.08963775634766	4.25641	2.98015885948174	23.4578	23.438	100	3	21.3681	21.311	100	3	23	22	22	23.7	22.9	22.9	155.23	0	96.517	1100200000	107	23.1949	23.438	23.7404	21.0744	21.311	21.719
Q6P158	Q6P158	Putative ATP-dependent RNA helicase DHX57	DHX57	DHX57_HUMAN Putative ATP-dependent RNA helicase DHX57 OS=Homo sapiens OX=9606 GN=DHX57 PE=1 SV=2	2.08709653218587	4.24892	4.1974724485819	24.7157	24.7919	100	3	22.6286	22.6798	100	3	34	34	31	29.1	29.1	27.6	155.6	0	201.94	3030700000	214	24.5301	24.825	24.7919	22.481	22.725	22.6798
Q14839	Q14839	Chromodomain-helicase-DNA-binding protein 4	CHD4	CHD4_HUMAN Chromodomain-helicase-DNA-binding protein 4 OS=Homo sapiens OX=9606 GN=CHD4 PE=1 SV=2	2.08514722188314	4.24318	3.20041709351725	26.1493	26.2513	100	3	24.0642	23.9859	100	3	82	82	64	46.4	46.4	37	218	0	323.31	24385000000	871	25.919	26.2513	26.2777	23.797	23.9859	24.4097
Q9BYC9	Q9BYC9	39S ribosomal protein L20, mitochondrial	MRPL20	RM20_HUMAN 39S ribosomal protein L20, mitochondrial OS=Homo sapiens OX=9606 GN=MRPL20 PE=1 SV=1	2.08198960622152	4.23391	2.45016475003497	23.3866	23.5085	100	3	21.3046	21.3046	66.6667	2	3	3	3	27.5	27.5	27.5	17.442	0.00034662	4.4738	307900000	16	23.5085	23.6321	23.0191	NaN	21.3797	21.2294
O94986	O94986	Centrosomal protein of 152 kDa	CEP152	CE152_HUMAN Centrosomal protein of 152 kDa OS=Homo sapiens OX=9606 GN=CEP152 PE=1 SV=4	2.07546933492025	4.21482	3.6583760059251	23.5474	23.5339	100	3	21.472	21.4085	100	3	16	16	16	13.6	13.6	13.6	195.62	0	64.425	497500000	61	23.3676	23.5339	23.7409	21.7081	21.4085	21.2993
Q9UBU8	Q9UBU8	Mortality factor 4-like protein 1	MORF4L1	MO4L1_HUMAN Mortality factor 4-like protein 1 OS=Homo sapiens OX=9606 GN=MORF4L1 PE=1 SV=2	2.07037671407064	4.19996	3.51177000529201	24.2253	24.0825	100	3	22.1549	22.1454	100	3	6	5	5	25.7	21.8	21.8	41.473	0	61.924	643200000	44	24.0825	24.5321	24.0613	22.1454	22.0062	22.3131
Q9H4L4	Q9H4L4	Sentrin-specific protease 3	SENP3	SENP3_HUMAN Sentrin-specific protease 3 OS=Homo sapiens OX=9606 GN=SENP3 PE=1 SV=2	2.0655320485433	4.18588	3.17131886013964	24.8377	24.9174	100	3	22.7722	22.6164	100	3	8	8	8	19.9	19.9	19.9	65.009	0	59.269	1287400000	75	24.5816	24.9174	25.0141	22.6164	22.5838	23.1163
O43795	O43795;Q9UBC5	Unconventional myosin-Ib	MYO1B	MYO1B_HUMAN Unconventional myosin-Ib OS=Homo sapiens OX=9606 GN=MYO1B PE=1 SV=3	2.05229632059733	4.14766	4.03373803433522	24.7522	24.7875	100	3	22.6999	22.6808	100	3	34	34	34	35.5	35.5	35.5	131.98	0	161.15	5677300000	289	24.6212	24.7875	24.8479	22.5191	22.6808	22.8998
Q14008	Q14008	Cytoskeleton-associated protein 5	CKAP5	CKAP5_HUMAN Cytoskeleton-associated protein 5 OS=Homo sapiens OX=9606 GN=CKAP5 PE=1 SV=3	2.05182266235352	4.14629	3.48561550051031	26.6731	26.7862	100	3	24.6213	24.6243	100	3	86	86	86	48	48	48	225.49	0	323.31	21580000000	693	26.4463	26.7869	26.7862	24.3811	24.6243	24.8585
Q9NSV4	Q9NSV4	Protein diaphanous homolog 3	DIAPH3	DIAP3_HUMAN Protein diaphanous homolog 3 OS=Homo sapiens OX=9606 GN=DIAPH3 PE=1 SV=4	2.05155690511068	4.14553	3.05814684596625	22.2838	22.102	100	3	20.2323	20.292	100	3	13	13	13	13.6	13.6	13.6	136.92	0	43.483	221390000	34	22.102	22.6609	22.0886	20.292	20.4249	19.9799
Q9P2E9	Q9P2E9;Q8N4C6	Ribosome-binding protein 1	RRBP1	RRBP1_HUMAN Ribosome-binding protein 1 OS=Homo sapiens OX=9606 GN=RRBP1 PE=1 SV=5	2.04942321777344	4.1394	3.06706169360061	25.0032	25.0906	100	3	22.9537	22.8297	100	3	32	32	32	31.1	31.1	31.1	152.45	0	323.31	4830500000	290	24.796	25.0906	25.1228	22.6798	22.8297	23.3516
O43709	O43709	Probable 18S rRNA (guanine-N(7))-methyltransferase	WBSCR22	BUD23_HUMAN Probable 18S rRNA (guanine-N(7))-methyltransferase OS=Homo sapiens OX=9606 GN=BUD23 PE=1 SV=2	2.04516919453939	4.12722	2.32503589527417	23.7509	23.6788	100	3	21.7057	21.7057	66.6667	2	2	2	2	13.5	13.5	13.5	31.88	0	20.394	420410000	24	23.4685	23.6788	24.1053	21.5472	21.8643	NaN
Q15014	Q15014	Mortality factor 4-like protein 2	MORF4L2	MO4L2_HUMAN Mortality factor 4-like protein 2 OS=Homo sapiens OX=9606 GN=MORF4L2 PE=1 SV=1	2.03120803833008	4.08747	3.17097710971185	24.5001	24.6085	100	3	22.4689	22.3272	100	3	7	7	6	29.9	29.9	25	32.307	0	72.506	954040000	54	24.2781	24.6085	24.6136	22.3272	22.2498	22.8296
Q9UG63	Q9UG63	ATP-binding cassette sub-family F member 2	ABCF2	ABCF2_HUMAN ATP-binding cassette sub-family F member 2 OS=Homo sapiens OX=9606 GN=ABCF2 PE=1 SV=2	2.020751953125	4.05795	3.62508659250957	25.5226	25.6357	100	3	23.5018	23.4884	100	3	20	20	20	35.5	35.5	35.5	71.289	0	72.019	5322600000	172	25.2345	25.6357	25.6975	23.3848	23.4884	23.6323
Q9H0U3	Q9H0U3	Magnesium transporter protein 1	MAGT1	MAGT1_HUMAN Magnesium transporter protein 1 OS=Homo sapiens OX=9606 GN=MAGT1 PE=1 SV=1	2.01282755533854	4.03572	3.87329551960653	24.39	24.442	100	3	22.3772	22.3266	100	3	5	5	5	16.1	16.1	16.1	38.036	0	10.539	886560000	36	24.1872	24.5409	24.442	22.3266	22.2504	22.5545
Q9Y2P8	Q9Y2P8	RNA 3-terminal phosphate cyclase-like protein	RCL1	RCL1_HUMAN RNA 3-terminal phosphate cyclase-like protein OS=Homo sapiens OX=9606 GN=RCL1 PE=1 SV=3	2.01276588439941	4.03555	2.69419322726042	23.9501	24.0622	100	3	21.9374	22.1171	100	3	9	9	9	35.9	35.9	35.9	40.842	0	89.644	735540000	58	23.5585	24.2298	24.0622	22.1497	21.5454	22.1171
O14949	O14949	Cytochrome b-c1 complex subunit 8	UQCRQ	QCR8_HUMAN Cytochrome b-c1 complex subunit 8 OS=Homo sapiens OX=9606 GN=UQCRQ PE=1 SV=4	2.00154240926107	4.00428	3.81216954855571	24.9006	24.946	100	3	22.8991	22.872	100	3	4	4	4	42.7	42.7	42.7	9.9062	0	7.1268	1254600000	50	24.7065	24.946	25.0494	22.7381	22.872	23.0872
P78549	P78549	Endonuclease III-like protein 1	NTHL1	NTH_HUMAN Endonuclease III-like protein 1 OS=Homo sapiens OX=9606 GN=NTHL1 PE=1 SV=2	2.00075085957845	4.00208	2.5308550183464	24.0278	24.1037	100	3	22.0271	22.2043	100	3	5	5	5	27.2	27.2	27.2	34.389	0	31.013	483650000	24	23.8238	24.1561	24.1037	21.4571	22.4198	22.2043
P28370	P28370	Probable global transcription activator SNF2L1	SMARCA1	SMCA1_HUMAN Probable global transcription activator SNF2L1 OS=Homo sapiens OX=9606 GN=SMARCA1 PE=1 SV=2	1.99217160542806	3.97835	2.6226309162303	23.4975	23.5185	100	3	21.5053	21.7311	100	3	28	13	13	26.1	13.9	13.9	122.6	0	41.541	576540000	58	23.5185	23.1884	23.7857	21.748	21.0369	21.7311
Q9NV06	Q9NV06	DDB1- and CUL4-associated factor 13	DCAF13	DCA13_HUMAN DDB1- and CUL4-associated factor 13 OS=Homo sapiens OX=9606 GN=DCAF13 PE=1 SV=2	1.98963737487793	3.97137	1.94743010250295	22.6097	22.4972	100	3	20.62	20.704	100	3	8	8	8	23.1	23.1	23.1	51.402	0	46.276	293780000	44	21.967	22.4972	23.3648	20.2654	20.8907	20.704
Q9HAU5	Q9HAU5	Regulator of nonsense transcripts 2	UPF2	RENT2_HUMAN Regulator of nonsense transcripts 2 OS=Homo sapiens OX=9606 GN=UPF2 PE=1 SV=1	1.98937924702962	3.97066	3.62023345988918	22.7445	22.6775	100	3	20.7551	20.8413	100	3	14	14	14	15.3	15.3	15.3	147.81	0	30.193	564940000	59	22.6214	22.6775	22.9346	20.5042	20.9199	20.8413
O14880	O14880	Microsomal glutathione S-transferase 3	MGST3	MGST3_HUMAN Microsomal glutathione S-transferase 3 OS=Homo sapiens OX=9606 GN=MGST3 PE=1 SV=1	1.98437945048014	3.95692	3.19296930667766	25.8926	25.9288	100	3	23.9082	23.8535	100	3	5	5	5	34.2	34.2	34.2	16.516	0	40.347	2698900000	87	25.7298	25.9288	26.0192	23.6157	23.8535	24.2554
P11940	P11940;Q9H361;Q4VXU2;Q96DU9;Q5JQF8	Polyadenylate-binding protein 1	PABPC1	PABP1_HUMAN Polyadenylate-binding protein 1 OS=Homo sapiens OX=9606 GN=PABPC1 PE=1 SV=2	1.98409779866537	3.95615	4.46777570276686	25.711	25.7136	100	3	23.7269	23.6597	100	3	27	27	19	50	50	35.4	70.67	0	169.6	7229600000	228	25.5982	25.8211	25.7136	23.6484	23.6597	23.8725
O60506	O60506	Heterogeneous nuclear ribonucleoprotein Q	SYNCRIP	HNRPQ_HUMAN Heterogeneous nuclear ribonucleoprotein Q OS=Homo sapiens OX=9606 GN=SYNCRIP PE=1 SV=2	1.9743169148763	3.92942	3.55615930479062	26.0742	26.1192	100	3	24.0998	23.9611	100	3	20	15	15	41.9	34.2	34.2	69.602	0	131.64	3492500000	100	25.9563	26.1192	26.147	23.9317	23.9611	24.4067
Q13045	Q13045	Protein flightless-1 homolog	FLII	FLII_HUMAN Protein flightless-1 homolog OS=Homo sapiens OX=9606 GN=FLII PE=1 SV=2	1.97420247395833	3.92911	2.98934067486055	23.8729	23.9742	100	3	21.8987	21.8513	100	3	25	25	25	29.4	29.4	29.4	144.75	0	99.682	2310700000	150	23.6415	23.9742	24.0029	21.5793	21.8513	22.2654
Q9NUQ2	Q9NUQ2	1-acyl-sn-glycerol-3-phosphate acyltransferase epsilon	AGPAT5	PLCE_HUMAN 1-acyl-sn-glycerol-3-phosphate acyltransferase epsilon OS=Homo sapiens OX=9606 GN=AGPAT5 PE=1 SV=3	1.9698657989502	3.91732	0	22.5002	22.5002	66.6667	2	NaN	NaN	33.3333	1	2	2	2	9.1	9.1	9.1	42.072	0	5.8946	67356000	12	22.108	NaN	22.8924	NaN	20.5303	NaN
Q8WVX9	Q8WVX9	Fatty acyl-CoA reductase 1	FAR1	FACR1_HUMAN Fatty acyl-CoA reductase 1 OS=Homo sapiens OX=9606 GN=FAR1 PE=1 SV=1	1.9680913289388	3.9125	3.47673035857335	23.2362	23.3048	100	3	21.2681	21.2681	66.6667	2	6	6	6	15.5	15.5	15.5	59.356	0	11.159	132840000	17	23.076	23.3279	23.3048	21.2449	NaN	21.2914
Q9BYK8	Q9BYK8	Helicase with zinc finger domain 2	HELZ2	HELZ2_HUMAN Helicase with zinc finger domain 2 OS=Homo sapiens OX=9606 GN=HELZ2 PE=1 SV=6	1.96513493855794	3.90449	0	22.7341	22.6615	100	3	NaN	NaN	33.3333	1	16	16	16	10	10	10	294.65	0	45.701	412430000	46	22.4829	22.6615	23.0578	NaN	NaN	20.7689
Q8IWS0	Q8IWS0	PHD finger protein 6	PHF6	PHF6_HUMAN PHD finger protein 6 OS=Homo sapiens OX=9606 GN=PHF6 PE=1 SV=1	1.96372222900391	3.90067	1.86544534049555	22.7558	22.5486	100	3	20.792	20.743	100	3	8	8	8	27.9	27.9	27.9	41.29	0	86.416	757620000	53	22.4084	23.3104	22.5486	20.1711	20.743	21.462
Q9UGN5	Q9UGN5	Poly [ADP-ribose] polymerase 2	PARP2	PARP2_HUMAN Poly [ADP-ribose] polymerase 2 OS=Homo sapiens OX=9606 GN=PARP2 PE=1 SV=2	1.96055157979329	3.89211	2.21169567350983	23.3472	23.1116	100	3	21.3866	21.3687	100	3	10	10	10	26.2	26.2	26.2	66.205	0	113.92	595560000	34	23.04	23.1116	23.8899	20.9595	21.3687	21.8317
Q9Y295	Q9Y295	Developmentally-regulated GTP-binding protein 1	DRG1	DRG1_HUMAN Developmentally-regulated GTP-binding protein 1 OS=Homo sapiens OX=9606 GN=DRG1 PE=1 SV=1	1.95389811197917	3.8742	3.93193125773234	25.9489	26.0554	100	3	23.995	23.9608	100	3	21	21	21	61.9	61.9	61.9	40.542	0	228.15	6471000000	224	25.6981	26.0554	26.0932	23.9608	23.9582	24.066
P30101	P30101	Protein disulfide-isomerase A3	PDIA3	PDIA3_HUMAN Protein disulfide-isomerase A3 OS=Homo sapiens OX=9606 GN=PDIA3 PE=1 SV=4	1.95000743865967	3.86377	0.784570007410476	22.7282	22.7282	66.6667	2	20.7782	20.7782	66.6667	2	4	4	4	11.5	11.5	11.5	56.782	0	6.3419	76829000	5	NaN	23.6047	21.8518	21.0072	NaN	20.5492
P53007	P53007	Tricarboxylate transport protein, mitochondrial	SLC25A1	TXTP_HUMAN Tricarboxylate transport protein, mitochondrial OS=Homo sapiens OX=9606 GN=SLC25A1 PE=1 SV=2	1.94993782043457	3.86358	3.22173928780826	26.8772	26.976	100	3	24.9273	24.9606	100	3	10	10	10	36.7	36.7	36.7	34.012	0	66.329	6037800000	108	26.6638	26.976	26.9919	24.6227	24.9606	25.1987
P36542	P36542	ATP synthase subunit gamma, mitochondrial	ATP5C1	ATPG_HUMAN ATP synthase subunit gamma, mitochondrial OS=Homo sapiens OX=9606 GN=ATP5F1C PE=1 SV=1	1.94646072387695	3.85428	3.1447246638795	24.9035	25.0213	100	3	22.957	22.9829	100	3	6	6	6	21.5	21.5	21.5	32.996	0	26.783	856450000	43	24.6282	25.0609	25.0213	22.6773	22.9829	23.2109
Q12830	Q12830	Nucleosome-remodeling factor subunit BPTF	BPTF	BPTF_HUMAN Nucleosome-remodeling factor subunit BPTF OS=Homo sapiens OX=9606 GN=BPTF PE=1 SV=3	1.94510777791341	3.85067	3.5977025583874	23.3286	23.364	100	3	21.3835	21.2947	100	3	34	34	34	14.6	14.6	14.6	338.26	0	125.98	1721600000	176	23.0896	23.364	23.5322	21.2947	21.2885	21.5672
O95067	O95067	G2/mitotic-specific cyclin-B2	CCNB2	CCNB2_HUMAN G2/mitotic-specific cyclin-B2 OS=Homo sapiens OX=9606 GN=CCNB2 PE=1 SV=1	1.94488970438639	3.85008	4.23014299751081	23.0814	23.1076	100	3	21.1365	21.1817	100	3	10	9	9	36.4	36.4	36.4	45.281	0	38.699	440280000	46	22.9168	23.2198	23.1076	21.2185	21.0094	21.1817
P42677	P42677	40S ribosomal protein S27	RPS27	RS27_HUMAN 40S ribosomal protein S27 OS=Homo sapiens OX=9606 GN=RPS27 PE=1 SV=3	1.9441655476888	3.84815	4.30192287162126	29.7739	29.7481	100	3	27.8298	27.8448	100	3	6	6	3	41.7	41.7	15.5	9.461	0	31.03	16392000000	88	29.6846	29.7481	29.8892	27.6744	27.8448	27.9702
Q96RT1	Q96RT1	Protein LAP2	ERBB2IP	ERBIN_HUMAN Erbin OS=Homo sapiens OX=9606 GN=ERBIN PE=1 SV=2	1.93521817525228	3.82436	5.91953529597945	23.7452	23.7597	100	3	21.8099	21.7878	100	3	22	22	22	23.9	23.9	23.9	158.3	0	97.383	867920000	63	23.7114	23.7597	23.7645	21.7593	21.7878	21.8827
Q9Y6K5	Q9Y6K5	2-5-oligoadenylate synthase 3	OAS3	OAS3_HUMAN 2-5-oligoadenylate synthase 3 OS=Homo sapiens OX=9606 GN=OAS3 PE=1 SV=3	1.93506717681885	3.82396	2.14148013138414	22.9585	23.0258	100	3	21.0234	21.0234	66.6667	2	8	8	8	13.5	13.5	13.5	121.17	0	11.474	344250000	19	22.6737	23.0258	23.1761	21.3241	NaN	20.7228
Q8IUR7	Q8IUR7	Armadillo repeat-containing protein 8	ARMC8	ARMC8_HUMAN Armadillo repeat-containing protein 8 OS=Homo sapiens OX=9606 GN=ARMC8 PE=1 SV=2	1.92546017964681	3.79858	3.08702040140659	23.1168	23.0688	100	3	21.1914	21.1914	66.6667	2	3	3	3	4.5	4.5	4.5	75.509	0.00034317	4.3191	139450000	14	23.322	23.0688	22.9597	21.1726	21.2101	NaN
O14654	O14654	Insulin receptor substrate 4	IRS4	IRS4_HUMAN Insulin receptor substrate 4 OS=Homo sapiens OX=9606 GN=IRS4 PE=1 SV=1	1.91958872477214	3.78315	3.15020300895825	27.117	27.2279	100	3	25.1974	25.0533	100	3	42	42	42	42.1	42.1	42.1	133.77	0	323.31	25155000000	547	26.8451	27.2279	27.2779	25.0394	25.0533	25.4994
Q8NEZ2	Q8NEZ2	Vacuolar protein sorting-associated protein 37A	VPS37A	VP37A_HUMAN Vacuolar protein sorting-associated protein 37A OS=Homo sapiens OX=9606 GN=VPS37A PE=1 SV=1	1.91698964436849	3.77634	3.67437638630629	24.6068	24.5505	100	3	22.6898	22.7321	100	3	8	8	8	33	33	33	44.314	0	163.32	565530000	47	24.4871	24.7827	24.5505	22.4656	22.8717	22.7321
Q9UNL2	Q9UNL2	Translocon-associated protein subunit gamma	SSR3	SSRG_HUMAN Translocon-associated protein subunit gamma OS=Homo sapiens OX=9606 GN=SSR3 PE=1 SV=1	1.91694704691569	3.77623	2.23410763991951	25.7379	25.566	100	3	23.8209	23.9	100	3	1	1	1	7.6	7.6	7.6	21.08	0	10.952	862110000	18	25.2593	26.3883	25.566	23.587	23.9	23.9757
P43003	P43003	Excitatory amino acid transporter 1	SLC1A3	EAA1_HUMAN Excitatory amino acid transporter 1 OS=Homo sapiens OX=9606 GN=SLC1A3 PE=1 SV=1	1.91595204671224	3.77363	0	22.3946	22.6487	100	3	NaN	NaN	33.3333	1	2	2	2	5.9	5.9	5.9	59.572	0	6.7207	65496000	10	21.6408	22.6487	22.8943	NaN	NaN	20.4786
P25054	P25054	Adenomatous polyposis coli protein	APC	APC_HUMAN Adenomatous polyposis coli protein OS=Homo sapiens OX=9606 GN=APC PE=1 SV=2	1.91179974873861	3.76278	4.68075713571848	23.097	23.1621	100	3	21.1852	21.2151	100	3	31	31	31	17.1	17.1	17.1	311.64	0	153.32	831860000	106	22.9468	23.182	23.1621	21.1164	21.2239	21.2151
O14646	O14646	Chromodomain-helicase-DNA-binding protein 1	CHD1	CHD1_HUMAN Chromodomain-helicase-DNA-binding protein 1 OS=Homo sapiens OX=9606 GN=CHD1 PE=1 SV=2	1.9069881439209	3.75025	3.0049772333467	25.0157	25.0903	100	3	23.1087	22.9908	100	3	40	40	33	29.9	29.9	25.9	196.69	0	113.7	4809200000	272	24.8126	25.1441	25.0903	22.8449	22.9908	23.4904
O14936	O14936	Peripheral plasma membrane protein CASK	CASK	CSKP_HUMAN Peripheral plasma membrane protein CASK OS=Homo sapiens OX=9606 GN=CASK PE=1 SV=3	1.90505091349284	3.74522	2.03483017522045	21.8417	21.9051	100	3	19.9367	20.0062	100	3	6	6	6	8.9	8.9	8.9	105.12	0	10.059	134530000	14	21.4272	21.9051	22.1929	20.4827	20.0062	19.3212
O94906	O94906	Pre-mRNA-processing factor 6	PRPF6	PRP6_HUMAN Pre-mRNA-processing factor 6 OS=Homo sapiens OX=9606 GN=PRPF6 PE=1 SV=1	1.89943695068359	3.73068	3.40603002396089	24.8681	24.9472	100	3	22.9686	22.9801	100	3	31	31	31	35.9	35.9	35.9	106.92	0	130.78	4312200000	272	24.573	25.084	24.9472	22.8219	22.9801	23.104
Q00839	Q00839	Heterogeneous nuclear ribonucleoprotein U	HNRNPU	HNRPU_HUMAN Heterogeneous nuclear ribonucleoprotein U OS=Homo sapiens OX=9606 GN=HNRNPU PE=1 SV=6	1.88906733194987	3.70396	3.58163994109704	28.2526	28.3512	100	3	26.3635	26.2906	100	3	32	32	32	42.7	42.7	42.7	90.583	0	243.38	31293000000	356	28.0381	28.3512	28.3684	26.2162	26.2906	26.5838
P82933	P82933	28S ribosomal protein S9, mitochondrial	MRPS9	RT09_HUMAN 28S ribosomal protein S9, mitochondrial OS=Homo sapiens OX=9606 GN=MRPS9 PE=1 SV=2	1.88857396443685	3.70269	4.31805838578866	24.4904	24.4831	100	3	22.6018	22.6263	100	3	12	12	12	37.6	37.6	37.6	45.834	0	75.504	1964900000	119	24.4054	24.4831	24.5827	22.4405	22.6263	22.7387
Q96EU6	Q96EU6;Q9H160	Ribosomal RNA processing protein 36 homolog	RRP36	RRP36_HUMAN Ribosomal RNA processing protein 36 homolog OS=Homo sapiens OX=9606 GN=RRP36 PE=1 SV=1	1.88850593566895	3.70252	1.77467201480209	22.8353	22.9926	100	3	20.9468	21.1107	100	3	8	8	8	39.8	39.8	39.8	29.823	0	36.047	612840000	29	22.4134	23.1	22.9926	20.1377	21.592	21.1107
Q9H1A4	Q9H1A4	Anaphase-promoting complex subunit 1	ANAPC1	APC1_HUMAN Anaphase-promoting complex subunit 1 OS=Homo sapiens OX=9606 GN=ANAPC1 PE=1 SV=1	1.88770230611165	3.70045	3.47821396678598	24.8235	24.8822	100	3	22.9358	23.0282	100	3	31	31	31	23.9	23.9	23.9	216.5	0	106.36	1602300000	135	24.6363	24.8822	24.9521	22.6712	23.108	23.0282
Q14671	Q14671;Q8TB72	Pumilio homolog 1	PUM1	PUM1_HUMAN Pumilio homolog 1 OS=Homo sapiens OX=9606 GN=PUM1 PE=1 SV=3	1.886994043986	3.69864	3.4157881632146	24.227	24.2159	100	3	22.34	22.298	100	3	17	17	17	20.9	20.9	20.9	126.47	0	55.063	1265300000	92	24.1469	24.2159	24.3182	22.0798	22.298	22.6421
Q12797	Q12797	Aspartyl/asparaginyl beta-hydroxylase	ASPH	ASPH_HUMAN Aspartyl/asparaginyl beta-hydroxylase OS=Homo sapiens OX=9606 GN=ASPH PE=1 SV=3	1.88486003875732	3.69317	1.82753977793979	22.007	21.9757	100	3	20.1221	20.1221	66.6667	2	8	8	8	12.9	12.9	12.9	85.862	0	12.794	240660000	25	21.5398	21.9757	22.5055	19.9971	NaN	20.2471
Q92615	Q92615	La-related protein 4B	LARP4B	LAR4B_HUMAN La-related protein 4B OS=Homo sapiens OX=9606 GN=LARP4B PE=1 SV=3	1.8845017751058	3.69225	2.91572546325554	22.5971	22.6209	100	3	20.7126	20.8266	100	3	7	7	7	13	13	13	80.551	0	14.737	216680000	25	22.488	22.6824	22.6209	20.2822	20.8266	21.029
P30260	P30260	Cell division cycle protein 27 homolog	CDC27	CDC27_HUMAN Cell division cycle protein 27 homolog OS=Homo sapiens OX=9606 GN=CDC27 PE=1 SV=2	1.87916437784831	3.67862	3.25659035810719	24.5652	24.6294	100	3	22.686	22.5864	100	3	16	16	16	31.2	31.2	31.2	91.866	0	48.071	1605700000	97	24.4365	24.6294	24.6297	22.4438	22.5864	23.0279
P22087	P22087	rRNA 2-O-methyltransferase fibrillarin	FBL	FBRL_HUMAN rRNA 2-O-methyltransferase fibrillarin OS=Homo sapiens OX=9606 GN=FBL PE=1 SV=2	1.8783213297526	3.67647	3.32467681479061	27.6578	27.7913	100	3	25.7794	25.6852	100	3	16	16	14	54.5	54.5	51.1	33.784	0	100.28	12874000000	220	27.3594	27.7913	27.8226	25.6852	25.6741	25.979
Q13724	Q13724	Mannosyl-oligosaccharide glucosidase	MOGS	MOGS_HUMAN Mannosyl-oligosaccharide glucosidase OS=Homo sapiens OX=9606 GN=MOGS PE=1 SV=5	1.87595303853353	3.67044	3.05672960436492	26.3447	26.4309	100	3	24.4687	24.5317	100	3	21	21	21	36.9	36.9	36.9	91.916	0	121.29	5560700000	169	26.1228	26.4309	26.4804	24.1331	24.5317	24.7414
Q13618	Q13618	Cullin-3	CUL3	CUL3_HUMAN Cullin-3 OS=Homo sapiens OX=9606 GN=CUL3 PE=1 SV=2	1.87425231933594	3.66612	4.09016925261631	24.5243	24.6006	100	3	22.65	22.7339	100	3	27	27	27	41.4	41.4	41.4	88.929	0	134.86	2484500000	166	24.3712	24.6006	24.601	22.7362	22.48	22.7339
Q14527	Q14527	Helicase-like transcription factor	HLTF	HLTF_HUMAN Helicase-like transcription factor OS=Homo sapiens OX=9606 GN=HLTF PE=1 SV=2	1.8736146291097	3.6645	3.3937398996892	23.8672	23.95	100	3	21.9935	21.9456	100	3	18	18	18	27	27	27	113.93	0	65.58	1103900000	110	23.6166	23.95	24.0348	21.9456	21.822	22.213
Q13895	Q13895	Bystin	BYSL	BYST_HUMAN Bystin OS=Homo sapiens OX=9606 GN=BYSL PE=1 SV=3	1.86776161193848	3.64966	3.34931034489299	24.7996	24.8607	100	3	22.9318	22.8429	100	3	19	19	19	54	54	54	49.601	0	113.54	3239700000	181	24.5679	24.9701	24.8607	22.7668	22.8429	23.1857
Q9UNY4	Q9UNY4	Transcription termination factor 2	TTF2	TTF2_HUMAN Transcription termination factor 2 OS=Homo sapiens OX=9606 GN=TTF2 PE=1 SV=2	1.8646977742513	3.64192	3.88448776662392	23.6348	23.5652	100	3	21.7701	21.7999	100	3	27	27	27	30.8	30.8	30.8	129.59	0	99.664	1232400000	128	23.5652	23.8004	23.5388	21.7999	21.5878	21.9226
Q9HCK8	Q9HCK8;Q8TD26	Chromodomain-helicase-DNA-binding protein 8	CHD8	CHD8_HUMAN Chromodomain-helicase-DNA-binding protein 8 OS=Homo sapiens OX=9606 GN=CHD8 PE=1 SV=5	1.86277071634929	3.63705	2.71095257123313	23.3883	23.5246	100	3	21.5255	21.5232	100	3	26	25	20	15.7	15.3	13.4	290.52	0	65.1	1235800000	118	23.0833	23.557	23.5246	21.167	21.5232	21.8862
P54646	P54646	5-AMP-activated protein kinase catalytic subunit alpha-2	PRKAA2	AAPK2_HUMAN 5-AMP-activated protein kinase catalytic subunit alpha-2 OS=Homo sapiens OX=9606 GN=PRKAA2 PE=1 SV=2	1.86060587565104	3.6316	2.66368937804282	23.2613	23.2387	100	3	21.4006	21.2332	100	3	11	8	8	35	25.9	25.9	62.319	0	23.385	640540000	42	23.2387	23.4284	23.1166	21.2332	21.0781	21.8906
Q96A26	Q96A26	Protein FAM162A	FAM162A	F162A_HUMAN Protein FAM162A OS=Homo sapiens OX=9606 GN=FAM162A PE=1 SV=2	1.85987154642741	3.62975	2.59446195766514	25.9203	25.8457	100	3	24.0604	23.9156	100	3	6	6	6	32.5	32.5	32.5	17.342	0	46.944	2562400000	55	25.8457	25.8277	26.0875	23.9156	23.694	24.5717
Q9UI10	Q9UI10	Translation initiation factor eIF-2B subunit delta	EIF2B4	EI2BD_HUMAN Translation initiation factor eIF-2B subunit delta OS=Homo sapiens OX=9606 GN=EIF2B4 PE=1 SV=2	1.85477193196614	3.61695	3.57649192236154	24.5141	24.5716	100	3	22.6593	22.6078	100	3	19	19	19	52.6	52.6	52.6	57.557	0	113.31	2178100000	139	24.3849	24.5857	24.5716	22.4492	22.6078	22.9209
Q15392	Q15392	Delta(24)-sterol reductase	DHCR24	DHC24_HUMAN Delta(24)-sterol reductase OS=Homo sapiens OX=9606 GN=DHCR24 PE=1 SV=2	1.85457801818848	3.61646	3.84346015541844	24.9892	25.0252	100	3	23.1346	23.1278	100	3	8	8	8	14.3	14.3	14.3	60.101	0	19.342	1389400000	59	24.7905	25.1519	25.0252	23.0053	23.1278	23.2708
Q9HCU5	Q9HCU5	Prolactin regulatory element-binding protein	PREB	PREB_HUMAN Prolactin regulatory element-binding protein OS=Homo sapiens OX=9606 GN=PREB PE=1 SV=2	1.85298156738281	3.61246	3.50940746476685	24.7863	24.8234	100	3	22.9333	22.924	100	3	15	15	15	52	52	52	45.468	0	154.95	2456300000	141	24.5986	24.937	24.8234	22.7234	22.924	23.1526
O15027	O15027	Protein transport protein Sec16A	SEC16A	SC16A_HUMAN Protein transport protein Sec16A OS=Homo sapiens OX=9606 GN=SEC16A PE=1 SV=4	1.84469413757324	3.59177	4.12645400569606	24.7782	24.8545	100	3	22.9335	22.9948	100	3	47	47	47	34.6	34.6	34.6	251.89	0	234.52	4720600000	279	24.6096	24.8545	24.8706	22.7923	22.9948	23.0136
O95573	O95573	Long-chain-fatty-acid--CoA ligase 3	ACSL3	ACSL3_HUMAN Long-chain-fatty-acid--CoA ligase 3 OS=Homo sapiens OX=9606 GN=ACSL3 PE=1 SV=3	1.84435780843099	3.59093	3.04232928536517	26.3886	26.5008	100	3	24.5443	24.5418	100	3	28	28	26	52.5	52.5	48.5	80.419	0	164.24	6824200000	221	26.0701	26.5949	26.5008	24.3163	24.5418	24.7746
O00443	O00443	Phosphatidylinositol 4-phosphate 3-kinase C2 domain-containing subunit alpha	PIK3C2A	P3C2A_HUMAN Phosphatidylinositol 4-phosphate 3-kinase C2 domain-containing subunit alpha OS=Homo sapiens OX=9606 GN=PIK3C2A PE=1 SV=2	1.84120051066081	3.58308	3.45669068739971	24.3615	24.3596	100	3	22.5203	22.4535	100	3	22	22	22	16.4	16.4	16.4	190.68	0	56.909	1153800000	110	24.2215	24.3596	24.5033	22.3161	22.4535	22.7912
Q16850	Q16850	Lanosterol 14-alpha demethylase	CYP51A1	CP51A_HUMAN Lanosterol 14-alpha demethylase OS=Homo sapiens OX=9606 GN=CYP51A1 PE=1 SV=3	1.84096336364746	3.58249	2.70279199773723	23.3682	23.4772	100	3	21.5272	21.6409	100	3	9	9	9	23.1	23.1	23.1	56.805	0	19.408	420250000	49	22.9307	23.6968	23.4772	21.2933	21.6409	21.6475
Q9BZI7	Q9BZI7	Regulator of nonsense transcripts 3B	UPF3B	REN3B_HUMAN Regulator of nonsense transcripts 3B OS=Homo sapiens OX=9606 GN=UPF3B PE=1 SV=1	1.83818499247233	3.5756	1.08549334302921	20.6782	20.2595	100	3	18.84	18.84	66.6667	2	5	5	5	11.4	11.4	11.4	57.761	0	18.216	242860000	25	20.0198	21.7552	20.2595	19.0213	18.6586	NaN
Q13131	Q13131	5-AMP-activated protein kinase catalytic subunit alpha-1	PRKAA1	AAPK1_HUMAN 5-AMP-activated protein kinase catalytic subunit alpha-1 OS=Homo sapiens OX=9606 GN=PRKAA1 PE=1 SV=4	1.83729934692383	3.5734	3.45127727766956	25.0763	25.1096	100	3	23.239	23.2492	100	3	14	14	11	37.4	37.4	28.4	64.009	0	69.066	1875400000	74	24.7869	25.1096	25.3323	23.3012	23.1665	23.2492
Q14534	Q14534	Squalene monooxygenase	SQLE	ERG1_HUMAN Squalene monooxygenase OS=Homo sapiens OX=9606 GN=SQLE PE=1 SV=3	1.83653831481934	3.57152	4.12202431180025	24.254	24.3531	100	3	22.4174	22.3745	100	3	7	7	7	21.3	21.3	21.3	63.922	0	28.887	750810000	41	24.0548	24.3531	24.354	22.3745	22.511	22.3668
Q14562	Q14562	ATP-dependent RNA helicase DHX8	DHX8	DHX8_HUMAN ATP-dependent RNA helicase DHX8 OS=Homo sapiens OX=9606 GN=DHX8 PE=1 SV=1	1.82854906717936	3.5518	3.97021978374175	24.0208	24.0388	100	3	22.1923	22.195	100	3	28	27	27	31.5	30.7	30.7	139.31	0	116.23	2294500000	127	23.8627	24.0388	24.1609	22.0477	22.195	22.3341
Q9Y673	Q9Y673	Dolichyl-phosphate beta-glucosyltransferase	ALG5	ALG5_HUMAN Dolichyl-phosphate beta-glucosyltransferase OS=Homo sapiens OX=9606 GN=ALG5 PE=1 SV=1	1.82690874735514	3.54776	2.99458308179625	23.8451	23.9219	100	3	22.0182	21.8407	100	3	7	7	7	29.9	29.9	29.9	36.946	0	31.549	739260000	49	23.6694	23.9219	23.9441	21.8086	21.8407	22.4053
Q8NI36	Q8NI36	WD repeat-containing protein 36	WDR36	WDR36_HUMAN WD repeat-containing protein 36 OS=Homo sapiens OX=9606 GN=WDR36 PE=1 SV=1	1.82387161254883	3.5403	3.50871784013239	25.7165	25.8113	100	3	23.8927	23.785	100	3	35	35	35	45.2	45.2	45.2	105.32	0	323.31	10177000000	391	25.4985	25.8113	25.8398	23.7765	23.785	24.1166
Q86YD1	Q86YD1	Prostate tumor-overexpressed gene 1 protein	PTOV1	PTOV1_HUMAN Prostate tumor-overexpressed gene 1 protein OS=Homo sapiens OX=9606 GN=PTOV1 PE=1 SV=1	1.822509765625	3.53696	0	23.8078	23.1761	100	3	NaN	NaN	33.3333	1	5	5	5	18.5	18.5	18.5	46.868	0	13.485	177770000	16	23.1761	23.1671	25.0803	21.9853	NaN	NaN
O14681	O14681	Etoposide-induced protein 2.4 homolog	EI24	EI24_HUMAN Etoposide-induced protein 2.4 homolog OS=Homo sapiens OX=9606 GN=EI24 PE=1 SV=4	1.82079887390137	3.53277	5.22432848876219	22.8062	22.7523	100	3	20.9854	20.9922	100	3	6	6	6	19.7	19.7	19.7	38.964	0	8.7705	243820000	29	22.751	22.9154	22.7523	20.9922	20.9507	21.0132
Q96AC1	Q96AC1;Q9BQL6	Fermitin family homolog 2	FERMT2	FERM2_HUMAN Fermitin family homolog 2 OS=Homo sapiens OX=9606 GN=FERMT2 PE=1 SV=1	1.82011222839355	3.53109	3.26195789334483	25.6539	25.7792	100	3	23.8338	23.7401	100	3	27	27	27	48.1	48.1	48.1	77.86	0	167.66	5038300000	250	25.3825	25.8	25.7792	23.7401	23.6907	24.0706
Q9H0D6	Q9H0D6	5-3 exoribonuclease 2	XRN2	XRN2_HUMAN 5-3 exoribonuclease 2 OS=Homo sapiens OX=9606 GN=XRN2 PE=1 SV=1	1.80780919392904	3.5011	2.94615825000984	25.6703	25.8193	100	3	23.8625	23.7966	100	3	29	29	29	38.4	38.4	38.4	108.58	0	181.34	6481000000	261	25.3617	25.8299	25.8193	23.6378	23.7966	24.1531
A0AVF1	A0AVF1	Intraflagellar transport protein 56	TTC26	IFT56_HUMAN Intraflagellar transport protein 56 OS=Homo sapiens OX=9606 GN=TTC26 PE=2 SV=1	1.80625470479329	3.49733	3.37257464649919	23.1868	23.2074	100	3	21.3806	21.3396	100	3	8	8	8	21.1	21.1	21.1	64.177	0	51.59	294390000	28	23.0025	23.2074	23.3506	21.1713	21.6308	21.3396
Q13769	Q13769	THO complex subunit 5 homolog	THOC5	THOC5_HUMAN THO complex subunit 5 homolog OS=Homo sapiens OX=9606 GN=THOC5 PE=1 SV=2	1.80468813578288	3.49354	3.18894701296308	23.4782	23.3601	100	3	21.6735	21.668	100	3	9	9	9	17.1	17.1	17.1	78.507	0	32.185	464700000	36	23.2356	23.8388	23.3601	21.668	21.7368	21.6157
P61966	P61966	AP-1 complex subunit sigma-1A	AP1S1	AP1S1_HUMAN AP-1 complex subunit sigma-1A OS=Homo sapiens OX=9606 GN=AP1S1 PE=1 SV=1	1.80343627929688	3.49051	3.88797987969886	24.9497	24.9589	100	3	23.1463	23.2004	100	3	5	5	5	32.3	32.3	32.3	18.733	0	29.855	942730000	43	24.8344	24.9589	25.0559	22.9418	23.2004	23.2967
O43913	O43913	Origin recognition complex subunit 5	ORC5	ORC5_HUMAN Origin recognition complex subunit 5 OS=Homo sapiens OX=9606 GN=ORC5 PE=1 SV=1	1.79644330342611	3.47363	3.27743490288258	22.6402	22.6546	100	3	20.8438	20.8269	100	3	7	7	7	16.3	16.3	16.3	50.282	0	19.291	322330000	30	22.4666	22.6546	22.7994	20.5959	20.8269	21.1085
Q9H6S0	Q9H6S0	Probable ATP-dependent RNA helicase YTHDC2	YTHDC2	YTDC2_HUMAN 3-5 RNA helicase YTHDC2 OS=Homo sapiens OX=9606 GN=YTHDC2 PE=1 SV=2	1.78951835632324	3.45699	4.01153766820455	24.7648	24.8417	100	3	22.9753	22.9655	100	3	44	44	44	39.7	39.7	39.7	160.25	0	249.42	4695500000	302	24.579	24.8417	24.8738	22.8662	22.9655	23.0942
Q93096	Q93096	Protein tyrosine phosphatase type IVA 1	PTP4A1	TP4A1_HUMAN Protein tyrosine phosphatase type IVA 1 OS=Homo sapiens OX=9606 GN=PTP4A1 PE=1 SV=2	1.78402264912923	3.44385	2.63802716337292	23.193	23.0263	100	3	21.409	21.4535	100	3	6	6	4	40.5	40.5	27.2	19.815	0	14.286	418480000	45	23.0099	23.0263	23.5427	21.0601	21.4535	21.7133
Q7Z739	Q7Z739	YTH domain-containing family protein 3	YTHDF3	YTHD3_HUMAN YTH domain-containing family protein 3 OS=Homo sapiens OX=9606 GN=YTHDF3 PE=1 SV=1	1.77466646830241	3.42159	3.98383504040776	24.0706	24.1435	100	3	22.296	22.3063	100	3	8	8	5	25.6	25.6	20	63.86	0	63.785	659460000	52	23.9047	24.1435	24.1636	22.1528	22.3063	22.4287
Q9BTX1	Q9BTX1	Nucleoporin NDC1	NDC1	NDC1_HUMAN Nucleoporin NDC1 OS=Homo sapiens OX=9606 GN=NDC1 PE=1 SV=2	1.7731253306071	3.41794	3.10854056636486	23.9774	23.8816	100	3	22.2043	22.1234	100	3	9	9	9	19.7	19.7	19.7	76.304	0	155.01	873350000	55	23.7666	24.2842	23.8816	22.1234	22.0634	22.4262
Q86UW6	Q86UW6	NEDD4-binding protein 2	N4BP2	N4BP2_HUMAN NEDD4-binding protein 2 OS=Homo sapiens OX=9606 GN=N4BP2 PE=1 SV=2	1.76664606730143	3.40262	3.04228190993921	22.9339	22.9489	100	3	21.1673	21.1278	100	3	22	22	22	21.3	21.3	21.3	198.8	0	181.35	575070000	86	22.67	23.1829	22.9489	20.957	21.4171	21.1278
P51608	P51608	Methyl-CpG-binding protein 2	MECP2	MECP2_HUMAN Methyl-CpG-binding protein 2 OS=Homo sapiens OX=9606 GN=MECP2 PE=1 SV=1	1.76423199971517	3.39693	1.53023642587757	22.2243	22.4011	100	3	20.46	20.5837	100	3	8	8	8	23.9	23.9	23.9	52.44	0	42.303	508080000	38	21.3038	22.9679	22.4011	20.0487	20.5837	20.7476
Q96GM8	Q96GM8	Target of EGR1 protein 1	TOE1	TOE1_HUMAN Target of EGR1 protein 1 OS=Homo sapiens OX=9606 GN=TOE1 PE=1 SV=1	1.75774256388346	3.38169	2.96244024827231	23.2473	23.1834	100	3	21.4896	21.4279	100	3	9	9	9	29	29	29	56.547	0	44.441	589320000	59	22.9727	23.586	23.1834	21.3448	21.4279	21.696
O60231	O60231	Putative pre-mRNA-splicing factor ATP-dependent RNA helicase DHX16	DHX16	DHX16_HUMAN Pre-mRNA-splicing factor ATP-dependent RNA helicase DHX16 OS=Homo sapiens OX=9606 GN=DHX16 PE=1 SV=2	1.75257619222005	3.3696	3.15567463716605	24.9785	25.0876	100	3	23.2259	23.0988	100	3	29	28	28	33	32.2	32.2	119.26	0	204.81	5908100000	266	24.7172	25.0876	25.1306	23.0988	23.091	23.4879
O95707	O95707	Ribonuclease P protein subunit p29	POP4	RPP29_HUMAN Ribonuclease P protein subunit p29 OS=Homo sapiens OX=9606 GN=POP4 PE=1 SV=2	1.74997520446777	3.36353	2.7456169996604	24.1822	24.1106	100	3	22.4322	22.2916	100	3	7	7	7	32.7	32.7	32.7	25.424	0	10.987	799670000	48	24.0571	24.1106	24.3789	22.2916	22.1503	22.8548
Q5T5Y3	Q5T5Y3	Calmodulin-regulated spectrin-associated protein 1	CAMSAP1	CAMP1_HUMAN Calmodulin-regulated spectrin-associated protein 1 OS=Homo sapiens OX=9606 GN=CAMSAP1 PE=1 SV=2	1.74615033467611	3.35462	2.96271000406625	22.8457	22.947	100	3	21.0996	20.9357	100	3	15	15	15	16.9	16.9	16.9	177.97	0	38.743	435050000	59	22.947	22.622	22.9682	20.9146	20.9357	21.4484
Q9NZB2	Q9NZB2;Q5T035	Constitutive coactivator of PPAR-gamma-like protein 1	FAM120A	F120A_HUMAN Constitutive coactivator of PPAR-gamma-like protein 1 OS=Homo sapiens OX=9606 GN=FAM120A PE=1 SV=2	1.74551264444987	3.35314	3.96372085593259	24.7542	24.7468	100	3	23.0087	22.9659	100	3	25	25	24	36.1	36.1	35.4	121.89	0	210.65	3264600000	188	24.5769	24.7468	24.939	22.9659	22.9576	23.1027
P62195	P62195;Q8NB90	26S protease regulatory subunit 8	PSMC5	PRS8_HUMAN 26S proteasome regulatory subunit 8 OS=Homo sapiens OX=9606 GN=PSMC5 PE=1 SV=1	1.74289894104004	3.34707	4.90898784050105	25.4695	25.4217	100	3	23.7266	23.7115	100	3	21	21	21	58.9	58.9	58.9	45.626	0	161.86	2792800000	156	25.4126	25.4217	25.5741	23.6654	23.7115	23.8029
Q8WVC6	Q8WVC6	Dephospho-CoA kinase domain-containing protein	DCAKD	DCAKD_HUMAN Dephospho-CoA kinase domain-containing protein OS=Homo sapiens OX=9606 GN=DCAKD PE=1 SV=1	1.74169158935547	3.34427	2.16688368050331	23.6863	23.7452	100	3	21.9446	21.7964	100	3	5	5	5	26	26	26	26.55	0	13.521	432930000	42	23.4682	23.7452	23.8455	21.4799	21.7964	22.5575
P12235	P12235	ADP/ATP translocase 1	SLC25A4	ADT1_HUMAN ADP/ATP translocase 1 OS=Homo sapiens OX=9606 GN=SLC25A4 PE=1 SV=4	1.74112955729167	3.34297	3.88340841638879	26.1934	26.2132	100	3	24.4522	24.4375	100	3	16	6	6	52.7	17.1	17.1	33.064	0	28.025	4377700000	76	26.0804	26.2132	26.2864	24.4375	24.2806	24.6387
B2RTY4	B2RTY4	Unconventional myosin-IXa	MYO9A	MYO9A_HUMAN Unconventional myosin-IXa OS=Homo sapiens OX=9606 GN=MYO9A PE=1 SV=2	1.74052429199219	3.34157	1.66660414473756	22.7294	22.7426	100	3	20.9889	20.9889	66.6667	2	21	19	19	12.6	12	12	292.7	0	55.115	435480000	55	22.2816	22.7426	23.1641	NaN	21.28	20.6979
P82921	P82921	28S ribosomal protein S21, mitochondrial	MRPS21	RT21_HUMAN 28S ribosomal protein S21, mitochondrial OS=Homo sapiens OX=9606 GN=MRPS21 PE=1 SV=3	1.73100090026855	3.31958	2.4826632066516	23.488	23.4847	100	3	21.757	21.757	66.6667	2	3	3	3	39.1	39.1	39.1	10.688	0	7.9237	340070000	16	23.2253	23.4847	23.754	21.7039	21.8101	NaN
Q8NHQ9	Q8NHQ9	ATP-dependent RNA helicase DDX55	DDX55	DDX55_HUMAN ATP-dependent RNA helicase DDX55 OS=Homo sapiens OX=9606 GN=DDX55 PE=1 SV=3	1.72971471150716	3.31662	2.83117359139174	22.7904	22.6847	100	3	21.0607	21.024	100	3	7	7	7	16.3	16.3	16.3	68.546	0	21.126	371160000	29	22.5646	23.1219	22.6847	20.8312	21.024	21.3269
Q9UFF9	Q9UFF9	CCR4-NOT transcription complex subunit 8	CNOT8	CNOT8_HUMAN CCR4-NOT transcription complex subunit 8 OS=Homo sapiens OX=9606 GN=CNOT8 PE=1 SV=1	1.72843233744304	3.31368	0	23.0082	22.9749	100	3	NaN	NaN	33.3333	1	3	3	3	13.7	13.7	13.7	33.54	0	7.6542	143860000	11	23.1161	22.9336	22.9749	NaN	21.2797	NaN
Q9P0M6	Q9P0M6	Core histone macro-H2A.2	H2AFY2	H2AW_HUMAN Core histone macro-H2A.2 OS=Homo sapiens OX=9606 GN=MACROH2A2 PE=1 SV=3	1.72824223836263	3.31324	3.44169566297751	25.8308	25.8487	100	3	24.1025	24.1646	100	3	20	18	18	56.5	54	54	40.058	0	83.65	4223500000	167	25.613	25.8487	26.0306	23.9144	24.1646	24.2285
Q96D46	Q96D46	60S ribosomal export protein NMD3	NMD3	NMD3_HUMAN 60S ribosomal export protein NMD3 OS=Homo sapiens OX=9606 GN=NMD3 PE=1 SV=1	1.72484079996745	3.30544	1.3941666577491	21.7288	22.1679	100	3	20.0039	19.9071	100	3	4	4	4	10.1	10.1	10.1	57.603	0	14.235	82280000	12	20.6517	22.3667	22.1679	19.9071	19.7184	20.3863
P46734	P46734	Dual specificity mitogen-activated protein kinase kinase 3	MAP2K3	MP2K3_HUMAN Dual specificity mitogen-activated protein kinase kinase 3 OS=Homo sapiens OX=9606 GN=MAP2K3 PE=1 SV=2	1.7245241800944	3.30471	0	23.6757	23.8224	100	3	NaN	NaN	33.3333	1	8	8	6	28.8	28.8	21.9	39.318	0	17.908	444380000	25	23.1747	24.0301	23.8224	21.9512	NaN	NaN
Q9BSK2	Q9BSK2;Q96CQ1	Solute carrier family 25 member 33	SLC25A33	S2533_HUMAN Solute carrier family 25 member 33 OS=Homo sapiens OX=9606 GN=SLC25A33 PE=1 SV=1	1.72335561116537	3.30204	3.24314787921754	23.4716	23.4991	100	3	21.7483	21.657	100	3	3	3	3	11.5	11.5	11.5	35.375	0	10.992	211670000	22	23.4991	23.2893	23.6264	21.5602	22.0276	21.657
P32969	P32969	60S ribosomal protein L9	RPL9	RL9_HUMAN 60S ribosomal protein L9 OS=Homo sapiens OX=9606 GN=RPL9 PE=1 SV=1	1.72036679585775	3.2952	3.09256808049323	26.973	27.0429	100	3	25.2526	25.1415	100	3	11	11	11	56.2	56.2	56.2	21.863	0	152.34	8422900000	140	26.8003	27.0429	27.0757	25.0338	25.1415	25.5826
Q8N0Z3	Q8N0Z3	Spindle and centriole-associated protein 1	SPICE1	SPICE_HUMAN Spindle and centriole-associated protein 1 OS=Homo sapiens OX=9606 GN=SPICE1 PE=1 SV=1	1.71895535786946	3.29198	2.21773728271395	23.068	23.2349	100	3	21.3491	21.3491	66.6667	2	9	9	9	16.1	16.1	16.1	96.263	0	21.659	194340000	25	23.2548	22.7144	23.2349	21.2243	NaN	21.4738
Q8WWM7	Q8WWM7	Ataxin-2-like protein	ATXN2L	ATX2L_HUMAN Ataxin-2-like protein OS=Homo sapiens OX=9606 GN=ATXN2L PE=1 SV=2	1.71880594889323	3.29164	4.44613207492439	25.4297	25.4192	100	3	23.7109	23.65	100	3	22	22	22	28.6	28.6	28.6	113.37	0	124.59	3818300000	184	25.4192	25.5135	25.3564	23.6282	23.65	23.8544
Q15386	Q15386	Ubiquitin-protein ligase E3C	UBE3C	UBE3C_HUMAN Ubiquitin-protein ligase E3C OS=Homo sapiens OX=9606 GN=UBE3C PE=1 SV=3	1.71451886494954	3.28187	3.336180189718	22.864	22.7958	100	3	21.1495	21.1147	100	3	11	11	11	15.7	15.7	15.7	123.92	0	37.715	383050000	54	22.6716	22.7958	23.1246	21.0122	21.1147	21.3216
Q15363	Q15363	Transmembrane emp24 domain-containing protein 2	TMED2	TMED2_HUMAN Transmembrane emp24 domain-containing protein 2 OS=Homo sapiens OX=9606 GN=TMED2 PE=1 SV=1	1.71338844299316	3.2793	0	23.0086	23.2954	100	3	NaN	NaN	33.3333	1	3	3	3	16.9	16.9	16.9	22.761	0	12.424	207210000	19	22.3531	23.2954	23.3772	21.2952	NaN	NaN
Q96FF9	Q96FF9	Sororin	CDCA5	CDCA5_HUMAN Sororin OS=Homo sapiens OX=9606 GN=CDCA5 PE=1 SV=1	1.71311887105306	3.27869	2.79319971633322	23.0341	23.0516	100	3	21.3209	21.231	100	3	6	6	6	41.7	41.7	41.7	27.6	0	102.89	459150000	52	22.7392	23.0516	23.3113	21.231	21.1122	21.6197
P56182	P56182	Ribosomal RNA processing protein 1 homolog A	RRP1	RRP1_HUMAN Ribosomal RNA processing protein 1 homolog A OS=Homo sapiens OX=9606 GN=RRP1 PE=1 SV=1	1.70980326334636	3.27116	3.73257611305406	24.1683	24.2545	100	3	22.4585	22.4887	100	3	8	8	8	21	21	21	52.839	0	34.905	909100000	48	23.9347	24.2545	24.3155	22.4887	22.359	22.5276
P09884	P09884	DNA polymerase alpha catalytic subunit	POLA1	DPOLA_HUMAN DNA polymerase alpha catalytic subunit OS=Homo sapiens OX=9606 GN=POLA1 PE=1 SV=2	1.70835240681966	3.26787	3.68875900851074	23.2184	23.3048	100	3	21.51	21.5321	100	3	20	20	20	18.8	18.8	18.8	165.91	0	58.863	876260000	67	22.9697	23.3048	23.3806	21.4358	21.5622	21.5321
Q9Y3I1	Q9Y3I1	F-box only protein 7	FBXO7	FBX7_HUMAN F-box only protein 7 OS=Homo sapiens OX=9606 GN=FBXO7 PE=1 SV=1	1.70831394195557	3.26779	1.82269337472046	22.9232	22.9991	100	3	21.2149	21.2149	66.6667	2	5	5	5	12.8	12.8	12.8	58.502	0	7.8981	262820000	19	22.4626	22.9991	23.3079	21.061	NaN	21.3687
Q9HD20	Q9HD20	Manganese-transporting ATPase 13A1	ATP13A1	AT131_HUMAN Manganese-transporting ATPase 13A1 OS=Homo sapiens OX=9606 GN=ATP13A1 PE=1 SV=2	1.70365206400553	3.25724	2.70107459085061	22.5008	22.5381	100	3	20.7972	20.6417	100	3	9	9	9	11.8	11.8	11.8	132.95	0	14.367	335880000	40	22.2469	22.5381	22.7175	20.5679	20.6417	21.1819
Q6P1M0	Q6P1M0	Long-chain fatty acid transport protein 4	SLC27A4	S27A4_HUMAN Long-chain fatty acid transport protein 4 OS=Homo sapiens OX=9606 GN=SLC27A4 PE=1 SV=1	1.69013023376465	3.22686	4.40401068483697	23.6284	23.6531	100	3	21.9383	21.9643	100	3	13	13	13	28.3	28.3	28.3	72.063	0	40.974	663760000	61	23.5688	23.6634	23.6531	21.9643	21.7876	22.063
Q13616	Q13616	Cullin-1	CUL1	CUL1_HUMAN Cullin-1 OS=Homo sapiens OX=9606 GN=CUL1 PE=1 SV=2	1.68689282735189	3.21963	3.3508857919625	24.6639	24.7314	100	3	22.9771	22.9621	100	3	29	29	29	44.3	44.3	44.3	89.677	0	131.9	3667400000	193	24.476	24.7845	24.7314	22.7645	22.9621	23.2045
Q9BRK0	Q9BRK0	Receptor expression-enhancing protein 2	REEP2	REEP2_HUMAN Receptor expression-enhancing protein 2 OS=Homo sapiens OX=9606 GN=REEP2 PE=1 SV=2	1.68268362681071	3.21025	1.17380783245301	23.9076	23.9029	100	3	22.2249	22.2249	66.6667	2	6	6	6	24.2	24.2	24.2	28.26	0	21.216	436330000	23	23.5176	24.3024	23.9029	21.5255	NaN	22.9244
Q14157	Q14157	Ubiquitin-associated protein 2-like	UBAP2L	UBP2L_HUMAN Ubiquitin-associated protein 2-like OS=Homo sapiens OX=9606 GN=UBAP2L PE=1 SV=2	1.68258285522461	3.21002	4.97318869867769	26.8954	26.891	100	3	25.2128	25.2248	100	3	19	19	19	33.1	33.1	33.1	114.53	0	323.31	10758000000	291	26.891	26.9587	26.8365	25.1202	25.2248	25.2935
Q29RF7	Q29RF7	Sister chromatid cohesion protein PDS5 homolog A	PDS5A	PDS5A_HUMAN Sister chromatid cohesion protein PDS5 homolog A OS=Homo sapiens OX=9606 GN=PDS5A PE=1 SV=1	1.68176396687825	3.2082	3.60400590199031	24.6388	24.629	100	3	22.957	22.9487	100	3	42	37	37	39.3	35.8	35.8	150.83	0	323.31	3529900000	254	24.4733	24.629	24.8141	22.7978	22.9487	23.1246
P57772	P57772	Selenocysteine-specific elongation factor	EEFSEC	SELB_HUMAN Selenocysteine-specific elongation factor OS=Homo sapiens OX=9606 GN=EEFSEC PE=1 SV=4	1.68111673990886	3.20676	2.6598352041137	22.9646	23.1208	100	3	21.2835	21.2134	100	3	9	9	9	24.7	24.7	24.7	65.304	0	20.714	273400000	38	22.5151	23.1208	23.2578	21.2134	21.2045	21.4325
Q8NI27	Q8NI27	THO complex subunit 2	THOC2	THOC2_HUMAN THO complex subunit 2 OS=Homo sapiens OX=9606 GN=THOC2 PE=1 SV=2	1.67488479614258	3.19294	2.93394721476348	24.0614	24.1092	100	3	22.3865	22.3997	100	3	30	30	30	24.4	24.4	24.4	182.77	0	121.68	2003700000	155	23.8688	24.2061	24.1092	22.0756	22.3997	22.6843
Q15388	Q15388	Mitochondrial import receptor subunit TOM20 homolog	TOMM20	TOM20_HUMAN Mitochondrial import receptor subunit TOM20 homolog OS=Homo sapiens OX=9606 GN=TOMM20 PE=1 SV=1	1.67373657226563	3.1904	3.47823024590854	26.1901	26.2478	100	3	24.5163	24.5095	100	3	2	2	2	13.8	13.8	13.8	16.298	0.0003375	4.0357	1456000000	19	25.9835	26.3388	26.2478	24.3464	24.5095	24.6931
Q9H267	Q9H267	Vacuolar protein sorting-associated protein 33B	VPS33B	VP33B_HUMAN Vacuolar protein sorting-associated protein 33B OS=Homo sapiens OX=9606 GN=VPS33B PE=1 SV=2	1.67370478312174	3.19033	2.46425210200835	24.4673	24.2844	100	3	22.7936	22.879	100	3	8	8	8	17.3	17.3	17.3	70.584	0	35.702	694690000	54	24.178	24.2844	24.9396	22.879	22.5441	22.9577
Q8IXI2	Q8IXI2	Mitochondrial Rho GTPase 1	RHOT1	MIRO1_HUMAN Mitochondrial Rho GTPase 1 OS=Homo sapiens OX=9606 GN=RHOT1 PE=1 SV=2	1.67349243164063	3.18986	3.5378231139482	23.0514	23.0834	100	3	21.3779	21.3577	100	3	5	5	5	11.5	11.5	11.5	70.783	0	33.789	339630000	47	22.8694	23.0834	23.2014	21.2115	21.3577	21.5645
Q6Y7W6	Q6Y7W6	PERQ amino acid-rich with GYF domain-containing protein 2	GIGYF2	GGYF2_HUMAN GRB10-interacting GYF protein 2 OS=Homo sapiens OX=9606 GN=GIGYF2 PE=1 SV=1	1.67239952087402	3.18744	4.41149179864937	26.0777	26.0837	100	3	24.4053	24.3978	100	3	32	32	32	31.9	31.9	31.9	150.07	0	323.31	8279000000	279	26.0837	26.0882	26.0613	24.2633	24.3978	24.5549
Q9P1Y5	Q9P1Y5	Calmodulin-regulated spectrin-associated protein 3	CAMSAP3	CAMP3_HUMAN Calmodulin-regulated spectrin-associated protein 3 OS=Homo sapiens OX=9606 GN=CAMSAP3 PE=1 SV=2	1.66446177164714	3.16995	1.58748024243083	23.6291	23.568	100	3	21.9646	22.3775	100	3	13	13	13	18.3	18.3	18.3	134.75	0	26.549	528460000	47	23.568	23.45	23.8693	21.0369	22.3775	22.4795
P62304	P62304	Small nuclear ribonucleoprotein E	SNRPE	RUXE_HUMAN Small nuclear ribonucleoprotein E OS=Homo sapiens OX=9606 GN=SNRPE PE=1 SV=1	1.66332308451335	3.16745	3.26599059494598	28.9357	28.9903	100	3	27.2724	27.2658	100	3	4	4	4	65.2	65.2	65.2	10.803	0	12.483	7619500000	29	28.9903	28.6338	29.1831	27.3371	27.2144	27.2658
P18754	P18754	Regulator of chromosome condensation	RCC1	RCC1_HUMAN Regulator of chromosome condensation OS=Homo sapiens OX=9606 GN=RCC1 PE=1 SV=1	1.66025733947754	3.16073	2.59175671544513	25.057	25.1732	100	3	23.3968	23.2833	100	3	15	15	15	55.3	55.3	55.3	44.969	0	100.5	2508400000	119	24.6658	25.1732	25.3321	23.2241	23.2833	23.6829
Q9P2F8	Q9P2F8	Signal-induced proliferation-associated 1-like protein 2	SIPA1L2	SI1L2_HUMAN Signal-induced proliferation-associated 1-like protein 2 OS=Homo sapiens OX=9606 GN=SIPA1L2 PE=1 SV=2	1.65918000539144	3.15837	2.92407385880887	22.0812	22.0625	100	3	20.422	20.422	66.6667	2	7	7	7	6.8	6.8	6.8	190.44	0	13.754	133920000	15	21.9654	22.0625	22.2156	20.5542	20.2897	NaN
P53999	P53999	Activated RNA polymerase II transcriptional coactivator p15	SUB1	TCP4_HUMAN Activated RNA polymerase II transcriptional coactivator p15 OS=Homo sapiens OX=9606 GN=SUB1 PE=1 SV=3	1.65032323201497	3.13904	0	NaN	NaN	33.3333	1	23.7081	23.4052	100	3	6	6	6	37.8	37.8	37.8	14.395	0	17.539	623040000	21	25.3584	NaN	NaN	22.2516	25.4675	23.4052
Q8NHM5	Q8NHM5	Lysine-specific demethylase 2B	KDM2B	KDM2B_HUMAN Lysine-specific demethylase 2B OS=Homo sapiens OX=9606 GN=KDM2B PE=1 SV=1	1.64530944824219	3.12815	0	23.1113	23.1696	100	3	NaN	NaN	33.3333	1	10	10	9	11.1	11.1	10	152.61	0	22.049	500310000	42	22.7259	23.4385	23.1696	21.466	NaN	NaN
P27695	P27695	DNA-(apurinic or apyrimidinic site) lyase;DNA-(apurinic or apyrimidinic site) lyase, mitochondrial	APEX1	APEX1_HUMAN DNA-(apurinic or apyrimidinic site) endonuclease OS=Homo sapiens OX=9606 GN=APEX1 PE=1 SV=2	1.64074643452962	3.11827	3.07016507006031	26.634	26.7448	100	3	24.9933	25.031	100	3	20	20	20	69.2	69.2	69.2	35.554	0	323.31	11824000000	299	26.3881	26.7691	26.7448	24.743	25.031	25.2058
Q9NPF5	Q9NPF5	DNA methyltransferase 1-associated protein 1	DMAP1	DMAP1_HUMAN DNA methyltransferase 1-associated protein 1 OS=Homo sapiens OX=9606 GN=DMAP1 PE=1 SV=1	1.63668696085612	3.10951	0	21.9842	22.1497	100	3	NaN	NaN	33.3333	1	9	9	9	25.9	25.9	25.9	52.992	0	36.106	554680000	52	21.5231	22.2799	22.1497	NaN	20.3475	NaN
O95197	O95197	Reticulon-3	RTN3	RTN3_HUMAN Reticulon-3 OS=Homo sapiens OX=9606 GN=RTN3 PE=1 SV=2	1.63490994771321	3.10568	3.94221410235522	24.8224	24.7852	100	3	23.1875	23.2001	100	3	2	2	2	4.8	4.8	4.8	112.61	0	14.783	767090000	15	24.6574	24.7852	25.0247	23.2058	23.1567	23.2001
Q6PI78	Q6PI78	Transmembrane protein 65	TMEM65	TMM65_HUMAN Transmembrane protein 65 OS=Homo sapiens OX=9606 GN=TMEM65 PE=1 SV=2	1.63254737854004	3.1006	0	22.4595	22.4595	66.6667	2	NaN	NaN	33.3333	1	2	2	2	10.4	10.4	10.4	25.498	0	6.6237	73119000	18	22.3048	NaN	22.6142	NaN	20.8269	NaN
Q9UPN3	Q9UPN3	Microtubule-actin cross-linking factor 1, isoforms 1/2/3/5	MACF1	MACF1_HUMAN Microtubule-actin cross-linking factor 1, isoforms 1/2/3/5 OS=Homo sapiens OX=9606 GN=MACF1 PE=1 SV=4	1.62610912322998	3.08679	0	23.9101	23.9101	66.6667	2	NaN	NaN	33.3333	1	8	8	8	1.5	1.5	1.5	838.3	0	12.688	205270000	14	NaN	23.8861	23.934	NaN	22.284	NaN
Q96ST3	Q96ST3	Paired amphipathic helix protein Sin3a	SIN3A	SIN3A_HUMAN Paired amphipathic helix protein Sin3a OS=Homo sapiens OX=9606 GN=SIN3A PE=1 SV=2	1.62370300292969	3.08165	3.56908229860366	23.5958	23.6292	100	3	21.9721	21.9626	100	3	24	24	24	25.5	25.5	25.5	145.17	0	112.65	1805500000	142	23.3848	23.6292	23.7734	21.8521	21.9626	22.1017
Q15006	Q15006	ER membrane protein complex subunit 2	EMC2	EMC2_HUMAN ER membrane protein complex subunit 2 OS=Homo sapiens OX=9606 GN=EMC2 PE=1 SV=1	1.62235196431478	3.07877	1.90889513249756	22.6968	22.8407	100	3	21.0745	21.0745	66.6667	2	4	4	4	17.8	17.8	17.8	34.833	0	61.337	238350000	23	22.3817	22.8681	22.8407	21.369	20.78	NaN
Q9P035	Q9P035	Very-long-chain (3R)-3-hydroxyacyl-CoA dehydratase 3	HACD3	HACD3_HUMAN Very-long-chain (3R)-3-hydroxyacyl-CoA dehydratase 3 OS=Homo sapiens OX=9606 GN=HACD3 PE=1 SV=2	1.61705080668132	3.06747	3.29502485751891	27.4201	27.4695	100	3	25.803	25.727	100	3	12	12	12	34.3	34.3	34.3	43.159	0	88.22	12391000000	151	27.1915	27.4695	27.5992	25.6777	25.727	26.0043
Q9UH62	Q9UH62	Armadillo repeat-containing X-linked protein 3	ARMCX3	ARMX3_HUMAN Armadillo repeat-containing X-linked protein 3 OS=Homo sapiens OX=9606 GN=ARMCX3 PE=1 SV=1	1.61655171712239	3.06641	3.6813284520905	23.7403	23.7834	100	3	22.1238	22.0245	100	3	8	8	8	27.4	27.4	27.4	42.5	0	27.258	897460000	67	23.6025	23.7834	23.8351	22.0245	22.0159	22.3309
Q9UGP8	Q9UGP8	Translocation protein SEC63 homolog	SEC63	SEC63_HUMAN Translocation protein SEC63 homolog OS=Homo sapiens OX=9606 GN=SEC63 PE=1 SV=2	1.61489105224609	3.06288	3.11254113298241	25.3626	25.4668	100	3	23.7477	23.6505	100	3	23	23	23	38.8	38.8	38.8	87.996	0	133.87	4483600000	203	25.1218	25.4668	25.4993	23.593	23.6505	23.9997
P12236	P12236	ADP/ATP translocase 3;ADP/ATP translocase 3, N-terminally processed	SLC25A6	ADT3_HUMAN ADP/ATP translocase 3 OS=Homo sapiens OX=9606 GN=SLC25A6 PE=1 SV=4	1.61448160807292	3.06202	3.16018227524919	30.3109	30.3989	100	3	28.6964	28.6705	100	3	18	18	5	57.4	57.4	13.1	32.866	0	152.41	70310000000	265	30.0836	30.3989	30.4503	28.4923	28.6705	28.9265
Q8NC51	Q8NC51	Plasminogen activator inhibitor 1 RNA-binding protein	SERBP1	PAIRB_HUMAN Plasminogen activator inhibitor 1 RNA-binding protein OS=Homo sapiens OX=9606 GN=SERBP1 PE=1 SV=2	1.61407852172852	3.06116	3.00941006551894	25.8205	25.931	100	3	24.2064	24.1416	100	3	12	12	12	35.5	35.5	35.5	44.965	0	323.31	4836300000	154	25.5693	25.9611	25.931	24.0074	24.1416	24.4702
Q8N8A6	Q8N8A6	ATP-dependent RNA helicase DDX51	DDX51	DDX51_HUMAN ATP-dependent RNA helicase DDX51 OS=Homo sapiens OX=9606 GN=DDX51 PE=1 SV=3	1.61292266845703	3.05871	2.36080279322521	21.7721	21.9116	100	3	20.1592	20.1111	100	3	5	5	5	11	11	11	72.456	0	8.0325	117080000	25	21.3234	21.9116	22.0813	19.9168	20.1111	20.4497
P63000;P15153	P63000;P15153;P60763	Ras-related C3 botulinum toxin substrate 1;Ras-related C3 botulinum toxin substrate 2	RAC1;RAC2	RAC1_HUMAN Ras-related C3 botulinum toxin substrate 1 OS=Homo sapiens OX=9606 GN=RAC1 PE=1 SV=1;RAC2_HUMAN Ras-related C3 botulinum toxin substrate 2 OS=Homo sapiens OX=9606 GN=RAC2 PE=1 SV=1	1.60817082722982	3.04865	2.88502030460513	24.2691	24.2989	100	3	22.6609	22.7836	100	3	6	6	6	30.7	30.7	30.7	21.45	0	13.976	688710000	39	24.2989	24.1514	24.357	22.7836	22.287	22.9121
P33981	P33981	Dual specificity protein kinase TTK	TTK	TTK_HUMAN Dual specificity protein kinase TTK OS=Homo sapiens OX=9606 GN=TTK PE=1 SV=2	1.60385513305664	3.03954	3.25457177023459	23.9109	23.8773	100	3	22.3071	22.283	100	3	17	17	17	31.2	31.2	31.2	97.071	0	76.164	943710000	82	23.8773	23.8091	24.0464	22.0713	22.283	22.567
Q7L523;Q5VZM2	Q7L523;Q5VZM2	Ras-related GTP-binding protein A;Ras-related GTP-binding protein B	RRAGA;RRAGB	RRAGA_HUMAN Ras-related GTP-binding protein A OS=Homo sapiens OX=9606 GN=RRAGA PE=1 SV=1;RRAGB_HUMAN Ras-related GTP-binding protein B OS=Homo sapiens OX=9606 GN=RRAGB PE=1 SV=1	1.60072326660156	3.03295	2.15801287709198	24.1468	24.1726	100	3	22.546	22.3924	100	3	6	6	6	24.3	24.3	24.3	36.566	0	32.924	790180000	49	23.9775	24.1726	24.2901	22.1208	22.3924	23.125
P99999	P99999	Cytochrome c	CYCS	CYC_HUMAN Cytochrome c OS=Homo sapiens OX=9606 GN=CYCS PE=1 SV=2	1.59896278381348	3.02925	3.01937502600027	25.798	25.9601	100	3	24.1991	24.1666	100	3	6	6	5	55.2	55.2	44.8	11.749	0	15.22	2315800000	45	25.4564	25.9775	25.9601	24.1026	24.1666	24.3279
P51648	P51648;P30838;P43353;P48448	Fatty aldehyde dehydrogenase	ALDH3A2	AL3A2_HUMAN Aldehyde dehydrogenase family 3 member A2 OS=Homo sapiens OX=9606 GN=ALDH3A2 PE=1 SV=1	1.59737841288248	3.02593	3.17544509300958	24.9601	25.0204	100	3	23.3627	23.237	100	3	13	13	13	29.7	29.7	29.7	54.847	0	65.858	2122100000	127	24.8007	25.0204	25.0591	23.237	23.1966	23.6545
Q5W0B1	Q5W0B1	RING finger protein 219	RNF219	OBI1_HUMAN ORC ubiquitin ligase 1 OS=Homo sapiens OX=9606 GN=OBI1 PE=1 SV=1	1.59643427530924	3.02395	2.12030384364859	22.7973	22.8018	100	3	21.2009	21.0793	100	3	10	10	10	19.4	19.4	19.4	81.116	0	29.626	368010000	39	23.1489	22.4412	22.8018	21.6759	21.0793	20.8474
P82675	P82675	28S ribosomal protein S5, mitochondrial	MRPS5	RT05_HUMAN 28S ribosomal protein S5, mitochondrial OS=Homo sapiens OX=9606 GN=MRPS5 PE=1 SV=2	1.59253629048665	3.01579	2.28460058634295	22.5933	22.6826	100	3	21.0007	21.1248	100	3	7	7	7	18.1	18.1	18.1	48.006	0	23.468	302130000	26	22.2209	22.6826	22.8763	20.5879	21.2895	21.1248
Q9UBP6	Q9UBP6	tRNA (guanine-N(7)-)-methyltransferase	METTL1	TRMB_HUMAN tRNA (guanine-N(7)-)-methyltransferase OS=Homo sapiens OX=9606 GN=METTL1 PE=1 SV=1	1.59181435902913	3.01428	1.70082356660568	23.9753	23.8289	100	3	22.3835	22.3835	66.6667	2	5	5	5	27.2	27.2	27.2	31.471	0	14.304	587060000	41	23.8068	23.8289	24.2902	22.7656	22.0013	NaN
Q5T7W7	Q5T7W7	Thiosulfate sulfurtransferase/rhodanese-like domain-containing protein 2	TSTD2	TSTD2_HUMAN Thiosulfate sulfurtransferase/rhodanese-like domain-containing protein 2 OS=Homo sapiens OX=9606 GN=TSTD2 PE=1 SV=1	1.59159406026204	3.01382	0	22.3922	22.4727	100	3	NaN	NaN	33.3333	1	7	7	7	17.6	17.6	17.6	58.262	0	45.083	144300000	17	22.136	22.4727	22.5678	20.8006	NaN	NaN
Q9P2J5	Q9P2J5	Leucine--tRNA ligase, cytoplasmic	LARS	SYLC_HUMAN Leucine--tRNA ligase, cytoplasmic OS=Homo sapiens OX=9606 GN=LARS1 PE=1 SV=2	1.58939743041992	3.00924	3.32721306568184	25.7421	25.8597	100	3	24.1527	24.1141	100	3	51	51	51	47.3	47.3	47.3	134.46	0	293.87	10675000000	438	25.5062	25.8597	25.8604	24.0098	24.1141	24.3342
O00139	O00139	Kinesin-like protein KIF2A	KIF2A	KIF2A_HUMAN Kinesin-like protein KIF2A OS=Homo sapiens OX=9606 GN=KIF2A PE=1 SV=3	1.5847307840983	2.99952	2.95642139127053	22.5243	22.4222	100	3	20.9396	20.937	100	3	10	10	9	17.7	17.7	15.6	79.954	0	36.654	432140000	48	22.3275	22.4222	22.8232	20.7463	20.937	21.1353
Q4KMP7	Q4KMP7	TBC1 domain family member 10B	TBC1D10B	TB10B_HUMAN TBC1 domain family member 10B OS=Homo sapiens OX=9606 GN=TBC1D10B PE=1 SV=3	1.58469581604004	2.99945	2.88337103920012	23.4507	23.6085	100	3	21.866	21.9647	100	3	12	12	12	29.7	29.7	29.7	87.198	0	103.25	1039000000	105	23.1241	23.6194	23.6085	21.6444	21.9647	21.9889
Q7KZN9	Q7KZN9	Cytochrome c oxidase assembly protein COX15 homolog	COX15	COX15_HUMAN Cytochrome c oxidase assembly protein COX15 homolog OS=Homo sapiens OX=9606 GN=COX15 PE=1 SV=1	1.5843334197998	2.99869	2.83641052799429	24.1983	24.2927	100	3	22.6139	22.6301	100	3	5	5	5	15.9	15.9	15.9	46.03	0	16.173	847660000	47	23.9893	24.3128	24.2927	22.3047	22.6301	22.9071
Q6PKG0	Q6PKG0;Q659C4	La-related protein 1	LARP1	LARP1_HUMAN La-related protein 1 OS=Homo sapiens OX=9606 GN=LARP1 PE=1 SV=2	1.58283869425456	2.99559	3.43990446640872	25.6174	25.6267	100	3	24.0346	24.0595	100	3	27	27	27	39.7	39.7	39.7	123.51	0	152.69	4679600000	226	25.4558	25.6267	25.7698	23.8355	24.0595	24.2088
Q9UKA4	Q9UKA4	A-kinase anchor protein 11	AKAP11	AKA11_HUMAN A-kinase anchor protein 11 OS=Homo sapiens OX=9606 GN=AKAP11 PE=1 SV=1	1.58263333638509	2.99516	4.57129135136569	21.9683	21.954	100	3	20.3857	20.3857	66.6667	2	9	9	9	7.5	7.5	7.5	210.51	0	21.765	126640000	27	21.9288	21.954	22.0221	20.378	20.3933	NaN
O95260	O95260	Arginyl-tRNA--protein transferase 1	ATE1	ATE1_HUMAN Arginyl-tRNA--protein transferase 1 OS=Homo sapiens OX=9606 GN=ATE1 PE=1 SV=2	1.5802173614502	2.99015	2.10311120487774	23.0319	22.8683	100	3	21.4517	21.6194	100	3	9	9	9	30.7	30.7	30.7	59.09	0	30.238	485280000	32	22.7049	23.5225	22.8683	21.6844	21.0513	21.6194
P62979;P0CG48;P0CG47;P62987	P62979;P0CG48;P0CG47;P62987	Ubiquitin-40S ribosomal protein S27a;Ubiquitin;40S ribosomal protein S27a;Polyubiquitin-C;Ubiquitin;Polyubiquitin-B;Ubiquitin;Ubiquitin-60S ribosomal protein L40;Ubiquitin;60S ribosomal protein L40	RPS27A;UBC;UBB;UBA52	RS27A_HUMAN Ubiquitin-40S ribosomal protein S27a OS=Homo sapiens OX=9606 GN=RPS27A PE=1 SV=2;UBC_HUMAN Polyubiquitin-C OS=Homo sapiens OX=9606 GN=UBC PE=1 SV=3;UBB_HUMAN Polyubiquitin-B OS=Homo sapiens OX=9606 GN=UBB PE=1 SV=1;RL40_HUMAN Ubiquitin-60S ribo	1.58009338378906	2.98989	3.26269814907049	29.302	29.359	100	3	27.7219	27.6623	100	3	8	8	8	54.5	54.5	54.5	17.965	0	108.41	24996000000	132	29.1235	29.359	29.4234	27.5367	27.6623	27.9666
P62913	P62913	60S ribosomal protein L11	RPL11	RL11_HUMAN 60S ribosomal protein L11 OS=Homo sapiens OX=9606 GN=RPL11 PE=1 SV=2	1.57974433898926	2.98917	3.53163620262894	27.7008	27.7822	100	3	26.121	26.0777	100	3	5	5	5	25.3	25.3	25.3	20.252	0	25.026	6224300000	53	27.5158	27.8044	27.7822	25.98	26.0777	26.3054
Q8TBB5	Q8TBB5	Kelch domain-containing protein 4	KLHDC4	KLDC4_HUMAN Kelch domain-containing protein 4 OS=Homo sapiens OX=9606 GN=KLHDC4 PE=1 SV=1	1.57724952697754	2.984	2.92480306329098	23.2897	23.3441	100	3	21.7125	21.7125	66.6667	2	13	13	13	30.8	30.8	30.8	57.891	0	71.414	438230000	41	23.1241	23.3441	23.4009	21.8061	NaN	21.6188
Q96A33	Q96A33	Coiled-coil domain-containing protein 47	CCDC47	CCD47_HUMAN Coiled-coil domain-containing protein 47 OS=Homo sapiens OX=9606 GN=CCDC47 PE=1 SV=1	1.5768871307373	2.98325	3.70749806106212	24.2933	24.3987	100	3	22.7164	22.7266	100	3	14	14	14	35	35	35	55.873	0	93.983	2182100000	153	24.0818	24.3987	24.3994	22.6121	22.7266	22.8106
Q5T749	Q5T749	Keratinocyte proline-rich protein	KPRP	KPRP_HUMAN Keratinocyte proline-rich protein OS=Homo sapiens OX=9606 GN=KPRP PE=1 SV=1	1.57196807861328	2.9731	0	NaN	NaN	33.3333	1	22.2385	22.0683	100	3	6	6	6	20.2	20.2	20.2	64.135	0	37.898	175420000	16	23.8105	NaN	NaN	22.7698	22.0683	21.8774
Q14807	Q14807	Kinesin-like protein KIF22	KIF22	KIF22_HUMAN Kinesin-like protein KIF22 OS=Homo sapiens OX=9606 GN=KIF22 PE=1 SV=5	1.57188606262207	2.97293	3.67009827206416	24.0885	24.0833	100	3	22.5166	22.5152	100	3	23	23	23	51.1	51.1	51.1	73.261	0	85.874	1528500000	109	23.9192	24.263	24.0833	22.3925	22.5152	22.642
O43242	O43242	26S proteasome non-ATPase regulatory subunit 3	PSMD3	PSMD3_HUMAN 26S proteasome non-ATPase regulatory subunit 3 OS=Homo sapiens OX=9606 GN=PSMD3 PE=1 SV=2	1.56877326965332	2.96652	3.37318814552545	26.7898	26.8443	100	3	25.2211	25.2229	100	3	30	30	30	60.3	60.3	60.3	60.977	0	198.52	10825000000	341	26.5855	26.9397	26.8443	25.0463	25.2229	25.394
O14929	O14929	Histone acetyltransferase type B catalytic subunit	HAT1	HAT1_HUMAN Histone acetyltransferase type B catalytic subunit OS=Homo sapiens OX=9606 GN=HAT1 PE=1 SV=1	1.56634585062663	2.96154	2.74069233367695	25.8198	25.8835	100	3	24.2535	24.0811	100	3	10	10	10	34.1	34.1	34.1	49.512	0	73.19	3157500000	90	25.5833	25.8835	25.9927	24.0776	24.0811	24.6018
O00178	O00178	GTP-binding protein 1	GTPBP1	GTPB1_HUMAN GTP-binding protein 1 OS=Homo sapiens OX=9606 GN=GTPBP1 PE=1 SV=3	1.56560897827148	2.96002	2.76539692408731	24.7428	24.8447	100	3	23.1772	23.1779	100	3	17	17	17	43.3	43.3	43.3	72.453	0	77.436	1819400000	129	24.4169	24.9668	24.8447	22.9569	23.1779	23.3968
Q9BZJ0	Q9BZJ0	Crooked neck-like protein 1	CRNKL1	CRNL1_HUMAN Crooked neck-like protein 1 OS=Homo sapiens OX=9606 GN=CRNKL1 PE=1 SV=4	1.56264114379883	2.95394	3.06810189665487	24.1115	24.0859	100	3	22.5489	22.5122	100	3	19	19	19	23.5	23.5	23.5	100.45	0	46.408	1597900000	120	23.8413	24.0859	24.4074	22.5122	22.4702	22.6644
Q9Y3C1	Q9Y3C1	Nucleolar protein 16	NOP16	NOP16_HUMAN Nucleolar protein 16 OS=Homo sapiens OX=9606 GN=NOP16 PE=1 SV=2	1.56225331624349	2.95315	1.55736125829558	23.8017	23.9628	100	3	22.2394	22.587	100	3	4	4	4	30.9	30.9	30.9	21.188	0	15.537	483290000	34	23.3606	23.9628	24.0816	22.6979	22.587	21.4333
P16333	P16333	Cytoplasmic protein NCK1	NCK1	NCK1_HUMAN Cytoplasmic protein NCK1 OS=Homo sapiens OX=9606 GN=NCK1 PE=1 SV=1	1.55667686462402	2.94175	3.30181080235594	23.6827	23.6782	100	3	22.1261	22.2676	100	3	10	10	10	35.3	35.3	35.3	42.864	0	20.966	335020000	25	23.6782	23.6352	23.7348	21.8298	22.2676	22.2808
Q9NZ45	Q9NZ45	CDGSH iron-sulfur domain-containing protein 1	CISD1	CISD1_HUMAN CDGSH iron-sulfur domain-containing protein 1 OS=Homo sapiens OX=9606 GN=CISD1 PE=1 SV=1	1.55662854512533	2.94166	3.4699937615067	24.9449	24.9625	100	3	23.3883	23.3631	100	3	5	5	5	44.4	44.4	44.4	12.199	0	37.93	1779500000	89	24.7358	25.1364	24.9625	23.2775	23.3631	23.5242
O14735	O14735	CDP-diacylglycerol--inositol 3-phosphatidyltransferase	CDIPT	CDIPT_HUMAN CDP-diacylglycerol--inositol 3-phosphatidyltransferase OS=Homo sapiens OX=9606 GN=CDIPT PE=1 SV=1	1.55632654825846	2.94104	2.39715510949776	22.372	22.3869	100	3	20.8156	20.7299	100	3	3	3	3	19.7	19.7	19.7	23.539	0	13.17	132050000	27	22.0225	22.3869	22.7065	20.7299	20.5709	21.1461
Q2PZI1	Q2PZI1	Probable C-mannosyltransferase DPY19L1	DPY19L1	D19L1_HUMAN Probable C-mannosyltransferase DPY19L1 OS=Homo sapiens OX=9606 GN=DPY19L1 PE=2 SV=1	1.55603917439779	2.94045	0	23.3125	23.3496	100	3	NaN	NaN	33.3333	1	5	5	5	12.4	12.4	12.4	77.318	0	13.727	446520000	30	23.2058	23.3821	23.3496	21.7565	NaN	NaN
Q86TB9	Q86TB9	Protein PAT1 homolog 1	PATL1	PATL1_HUMAN Protein PAT1 homolog 1 OS=Homo sapiens OX=9606 GN=PATL1 PE=1 SV=2	1.55535252888997	2.93906	3.93883347531673	24.3828	24.3209	100	3	22.8274	22.7886	100	3	16	16	16	23.8	23.8	23.8	86.849	0	187.64	1605500000	120	24.307	24.3209	24.5204	22.7169	22.7886	22.9768
O95487	O95487	Protein transport protein Sec24B	SEC24B	SC24B_HUMAN Protein transport protein Sec24B OS=Homo sapiens OX=9606 GN=SEC24B PE=1 SV=2	1.55255635579427	2.93336	3.85245382756126	23.1542	23.1993	100	3	21.6016	21.6025	100	3	17	17	17	18.5	18.5	18.5	137.42	0	82.519	674410000	74	22.9795	23.1993	23.2838	21.4969	21.6025	21.7055
P82912	P82912	28S ribosomal protein S11, mitochondrial	MRPS11	RT11_HUMAN 28S ribosomal protein S11, mitochondrial OS=Homo sapiens OX=9606 GN=MRPS11 PE=1 SV=2	1.55223083496094	2.9327	2.01624020936134	22.8373	22.8394	100	3	21.2851	21.2851	66.6667	2	4	4	4	31.4	31.4	31.4	20.616	0	12.311	279820000	19	22.6244	23.0481	22.8394	21.0042	NaN	21.566
P53985	P53985	Monocarboxylate transporter 1	SLC16A1	MOT1_HUMAN Monocarboxylate transporter 1 OS=Homo sapiens OX=9606 GN=SLC16A1 PE=1 SV=3	1.54608917236328	2.92024	3.59858353563638	26.1774	26.1704	100	3	24.6313	24.7485	100	3	6	6	6	12.2	12.2	12.2	53.944	0	87.775	2952400000	62	26.1704	26.1437	26.218	24.3835	24.7485	24.7618
Q9NZJ7	Q9NZJ7	Mitochondrial carrier homolog 1	MTCH1	MTCH1_HUMAN Mitochondrial carrier homolog 1 OS=Homo sapiens OX=9606 GN=MTCH1 PE=1 SV=1	1.54251861572266	2.91303	2.92304437817084	24.5679	24.4925	100	3	23.0254	22.9425	100	3	7	7	7	20.1	20.1	20.1	41.544	0	15.722	1019300000	69	24.3298	24.8815	24.4925	22.925	22.9425	23.2087
P55039	P55039	Developmentally-regulated GTP-binding protein 2	DRG2	DRG2_HUMAN Developmentally-regulated GTP-binding protein 2 OS=Homo sapiens OX=9606 GN=DRG2 PE=1 SV=1	1.53806241353353	2.90404	2.98218796982107	24.4832	24.5561	100	3	22.9452	22.8181	100	3	13	13	13	44.8	44.8	44.8	40.746	0	79.856	1621400000	84	24.289	24.6046	24.5561	22.8181	22.7704	23.247
Q92665	Q92665	28S ribosomal protein S31, mitochondrial	MRPS31	RT31_HUMAN 28S ribosomal protein S31, mitochondrial OS=Homo sapiens OX=9606 GN=MRPS31 PE=1 SV=3	1.5380490620931	2.90402	3.23894695629695	23.9785	23.9603	100	3	22.4405	22.5671	100	3	8	8	8	20	20	20	45.318	0	20.241	618210000	55	23.9603	24.0174	23.9578	22.5671	22.1347	22.6196
O14641	O14641	Segment polarity protein dishevelled homolog DVL-2	DVL2	DVL2_HUMAN Segment polarity protein dishevelled homolog DVL-2 OS=Homo sapiens OX=9606 GN=DVL2 PE=1 SV=1	1.53568585713704	2.89926	3.65685943475834	24.9559	24.9667	100	3	23.4202	23.3429	100	3	14	14	11	32.1	32.1	27.4	78.947	0	75.398	2350200000	110	24.8939	25.007	24.9667	23.3429	23.2691	23.6486
Q9H583	Q9H583	HEAT repeat-containing protein 1;HEAT repeat-containing protein 1, N-terminally processed	HEATR1	HEAT1_HUMAN HEAT repeat-containing protein 1 OS=Homo sapiens OX=9606 GN=HEATR1 PE=1 SV=3	1.53462219238281	2.89713	3.39199737617559	24.5209	24.6251	100	3	22.9863	23.0004	100	3	44	44	44	26.4	26.4	26.4	242.37	0	206.16	2958100000	248	24.2977	24.64	24.6251	22.8305	23.0004	23.128
Q8IY17	Q8IY17	Neuropathy target esterase	PNPLA6	PLPL6_HUMAN Patatin-like phospholipase domain-containing protein 6 OS=Homo sapiens OX=9606 GN=PNPLA6 PE=1 SV=3	1.52935536702474	2.88657	0	23.4272	23.5537	100	3	NaN	NaN	33.3333	1	9	9	9	11.1	11.1	11.1	150.95	0	16.729	359650000	40	22.9793	23.7487	23.5537	NaN	21.8979	NaN
O75251	O75251	NADH dehydrogenase [ubiquinone] iron-sulfur protein 7, mitochondrial	NDUFS7	NDUS7_HUMAN NADH dehydrogenase [ubiquinone] iron-sulfur protein 7, mitochondrial OS=Homo sapiens OX=9606 GN=NDUFS7 PE=1 SV=3	1.52716954549154	2.8822	3.56917102842935	24.8801	24.8872	100	3	23.353	23.3574	100	3	4	4	4	15.5	15.5	15.5	23.563	0	26.128	933460000	37	24.6755	24.8872	25.0778	23.2644	23.3574	23.4371
Q8NI35	Q8NI35	InaD-like protein	INADL	INADL_HUMAN InaD-like protein OS=Homo sapiens OX=9606 GN=PATJ PE=1 SV=3	1.52478917439779	2.87745	2.19929794961427	22.3227	22.3349	100	3	20.7979	21.014	100	3	13	13	13	13.4	13.4	13.4	196.37	0	46.48	264490000	27	22.2296	22.4036	22.3349	20.2307	21.1491	21.014
Q13162	Q13162	Peroxiredoxin-4	PRDX4	PRDX4_HUMAN Peroxiredoxin-4 OS=Homo sapiens OX=9606 GN=PRDX4 PE=1 SV=1	1.52357355753581	2.87502	3.00505066455767	23.222	23.222	100	3	21.6985	21.6569	100	3	7	5	5	30.3	25.8	25.8	30.54	0	16.277	276030000	22	22.953	23.222	23.4912	21.6569	21.5791	21.8594
P14678;P63162	P14678;P63162	Small nuclear ribonucleoprotein-associated proteins B and B;Small nuclear ribonucleoprotein-associated protein N	SNRPB;SNRPN	RSMB_HUMAN Small nuclear ribonucleoprotein-associated proteins B and B OS=Homo sapiens OX=9606 GN=SNRPB PE=1 SV=2;RSMN_HUMAN Small nuclear ribonucleoprotein-associated protein N OS=Homo sapiens OX=9606 GN=SNRPN PE=1 SV=1	1.52207628885905	2.87204	4.41965387584494	24.3347	24.3189	100	3	22.8126	22.7829	100	3	5	5	5	21.7	21.7	21.7	24.61	0	11.502	1073600000	55	24.2669	24.4182	24.3189	22.7222	22.7829	22.9327
Q15286	Q15286	Ras-related protein Rab-35	RAB35	RAB35_HUMAN Ras-related protein Rab-35 OS=Homo sapiens OX=9606 GN=RAB35 PE=1 SV=1	1.52111371358236	2.87013	2.33051914121921	24.3477	24.4389	100	3	22.8265	22.834	100	3	3	3	3	24.9	24.9	24.9	23.025	0	15.866	351880000	29	23.8905	24.7136	24.4389	22.834	23.0171	22.6285
Q8IZD4	Q8IZD4	mRNA-decapping enzyme 1B	DCP1B	DCP1B_HUMAN mRNA-decapping enzyme 1B OS=Homo sapiens OX=9606 GN=DCP1B PE=1 SV=2	1.52047729492188	2.86886	2.23328896200497	22.8434	22.9162	100	3	21.3229	21.3324	100	3	6	6	6	22.4	22.4	22.4	67.722	0	49.23	198970000	26	23.2925	22.9162	22.3215	21.3324	21.2782	21.3582
Q9Y2X8;P51668	Q9Y2X8;P51668	Ubiquitin-conjugating enzyme E2 D4;Ubiquitin-conjugating enzyme E2 D1	UBE2D4;UBE2D1	UB2D4_HUMAN Ubiquitin-conjugating enzyme E2 D4 OS=Homo sapiens OX=9606 GN=UBE2D4 PE=1 SV=1;UB2D1_HUMAN Ubiquitin-conjugating enzyme E2 D1 OS=Homo sapiens OX=9606 GN=UBE2D1 PE=1 SV=1	1.51907539367676	2.86607	0	NaN	NaN	33.3333	1	22.8828	22.8828	66.6667	2	2	2	1	19.7	19.7	7.5	16.649	0.00032884	3.7104	278800000	6	NaN	24.4019	NaN	22.8399	22.9257	NaN
Q9Y2A7	Q9Y2A7	Nck-associated protein 1	NCKAP1	NCKP1_HUMAN Nck-associated protein 1 OS=Homo sapiens OX=9606 GN=NCKAP1 PE=1 SV=1	1.51865577697754	2.86524	2.40123377796493	24.0903	24.1053	100	3	22.5716	22.4223	100	3	17	17	17	20.9	20.9	20.9	128.79	0	92.269	1663200000	112	23.9106	24.2549	24.1053	22.4223	22.2615	23.031
P25440	P25440	Bromodomain-containing protein 2	BRD2	BRD2_HUMAN Bromodomain-containing protein 2 OS=Homo sapiens OX=9606 GN=BRD2 PE=1 SV=2	1.51498985290527	2.85797	3.76130257433469	24.3443	24.326	100	3	22.8293	22.8532	100	3	16	16	15	29.7	29.7	28.1	88.06	0	66.134	1140400000	122	24.326	24.2295	24.4773	22.6702	22.9644	22.8532
Q9H9Y6	Q9H9Y6	DNA-directed RNA polymerase I subunit RPA2	POLR1B	RPA2_HUMAN DNA-directed RNA polymerase I subunit RPA2 OS=Homo sapiens OX=9606 GN=POLR1B PE=1 SV=2	1.5147221883138	2.85744	2.64445730054831	23.8732	23.8839	100	3	22.3584	22.4655	100	3	6	6	6	7.2	7.2	7.2	128.23	0	16.84	334490000	20	24.1843	23.8839	23.5513	22.4899	22.12	22.4655
O60566	O60566	Mitotic checkpoint serine/threonine-protein kinase BUB1 beta	BUB1B	BUB1B_HUMAN Mitotic checkpoint serine/threonine-protein kinase BUB1 beta OS=Homo sapiens OX=9606 GN=BUB1B PE=1 SV=3	1.51438077290853	2.85676	4.42099900531368	23.5646	23.572	100	3	22.0502	22.0411	100	3	29	29	29	39.5	39.5	39.5	119.54	0	141.93	1414900000	170	23.4507	23.572	23.6712	21.9828	22.1269	22.0411
P51153	P51153	Ras-related protein Rab-13	RAB13	RAB13_HUMAN Ras-related protein Rab-13 OS=Homo sapiens OX=9606 GN=RAB13 PE=1 SV=1	1.51201693216959	2.85208	3.75745563032665	25.0324	24.9909	100	3	23.5204	23.4866	100	3	5	3	3	30.5	21.2	21.2	22.774	0	15.69	553820000	26	24.8731	24.9909	25.233	23.4809	23.5935	23.4866
Q15208	Q15208	Serine/threonine-protein kinase 38	STK38	STK38_HUMAN Serine/threonine-protein kinase 38 OS=Homo sapiens OX=9606 GN=STK38 PE=1 SV=1	1.5094731648763	2.84706	1.97541965521431	23.3458	23.2559	100	3	21.8363	21.7938	100	3	9	9	9	28.4	28.4	28.4	54.19	0	40.819	544320000	41	22.8659	23.9155	23.2559	21.7938	22.082	21.6332
Q9UDW1	Q9UDW1	Cytochrome b-c1 complex subunit 9	UQCR10	QCR9_HUMAN Cytochrome b-c1 complex subunit 9 OS=Homo sapiens OX=9606 GN=UQCR10 PE=1 SV=3	1.50257301330566	2.83348	2.13379805681879	26.5084	26.5725	100	3	25.0058	24.8584	100	3	2	2	2	38.1	38.1	38.1	7.3084	0	26.142	1838400000	30	26.0685	26.8841	26.5725	24.7926	24.8584	25.3664
P62081	P62081	40S ribosomal protein S7	RPS7	RS7_HUMAN 40S ribosomal protein S7 OS=Homo sapiens OX=9606 GN=RPS7 PE=1 SV=1	1.50132942199707	2.83103	2.50184633364563	24.494	24.6526	100	3	22.9927	23.0864	100	3	7	7	7	35.1	35.1	35.1	22.127	0	46.976	1380700000	78	24.1279	24.7016	24.6526	22.7011	23.0864	23.1906
P08621	P08621	U1 small nuclear ribonucleoprotein 70 kDa	SNRNP70	RU17_HUMAN U1 small nuclear ribonucleoprotein 70 kDa OS=Homo sapiens OX=9606 GN=SNRNP70 PE=1 SV=2	1.5006529490153	2.82971	0	22.8552	22.8512	100	3	NaN	NaN	33.3333	1	6	6	6	18.8	18.8	18.8	51.556	0	51.224	418670000	35	22.7054	22.8512	23.0089	21.3545	NaN	NaN
Q99643	Q99643	Succinate dehydrogenase cytochrome b560 subunit, mitochondrial	SDHC	C560_HUMAN Succinate dehydrogenase cytochrome b560 subunit, mitochondrial OS=Homo sapiens OX=9606 GN=SDHC PE=1 SV=1	1.49775091807048	2.82402	1.34402669420977	22.5893	22.5893	66.6667	2	21.0915	21.0172	100	3	2	2	2	12.4	12.4	12.4	18.61	0.0018343	2.771	165210000	17	22.6868	NaN	22.4917	21.7238	20.5336	21.0172
Q5TAX3	Q5TAX3	Terminal uridylyltransferase 4	ZCCHC11	TUT4_HUMAN Terminal uridylyltransferase 4 OS=Homo sapiens OX=9606 GN=TUT4 PE=1 SV=3	1.4965222676595	2.82162	0	21.5507	21.6166	100	3	NaN	NaN	33.3333	1	7	7	6	6.4	6.4	6	185.16	0	28.517	88100000	23	21.6166	21.6227	21.4129	20.0542	NaN	NaN
P78312	P78312	Protein FAM193A	FAM193A	F193A_HUMAN Protein FAM193A OS=Homo sapiens OX=9606 GN=FAM193A PE=1 SV=2	1.49155362447103	2.81192	3.85844340977915	24.2087	24.2236	100	3	22.7171	22.6915	100	3	18	18	18	22.1	22.1	22.1	139.99	0	69.932	941430000	69	24.2236	24.2507	24.1517	22.6915	22.5582	22.9016
P55084	P55084	Trifunctional enzyme subunit beta, mitochondrial;3-ketoacyl-CoA thiolase	HADHB	ECHB_HUMAN Trifunctional enzyme subunit beta, mitochondrial OS=Homo sapiens OX=9606 GN=HADHB PE=1 SV=3	1.49152755737305	2.81187	3.7182306003803	23.6413	23.6958	100	3	22.1498	22.1131	100	3	15	15	15	43.7	43.7	43.7	51.294	0	35.458	1150900000	74	23.4423	23.7859	23.6958	22.1131	22.2434	22.0929
A1X283	A1X283	SH3 and PX domain-containing protein 2B	SH3PXD2B	SPD2B_HUMAN SH3 and PX domain-containing protein 2B OS=Homo sapiens OX=9606 GN=SH3PXD2B PE=1 SV=3	1.48925272623698	2.80744	3.3138559559648	23.8728	23.7924	100	3	22.3835	22.3623	100	3	14	14	12	25.9	25.9	23.9	101.58	0	41.736	1050600000	60	23.6805	23.7924	24.1455	22.3446	22.4437	22.3623
Q14738	Q14738;Q13362	Serine/threonine-protein phosphatase 2A 56 kDa regulatory subunit delta isoform	PPP2R5D	2A5D_HUMAN Serine/threonine-protein phosphatase 2A 56 kDa regulatory subunit delta isoform OS=Homo sapiens OX=9606 GN=PPP2R5D PE=1 SV=1	1.4891217549642	2.80718	3.26232166874759	23.5667	23.5821	100	3	22.0776	22.0834	100	3	9	9	9	22.1	22.1	22.1	69.991	0	18.054	486550000	52	23.4102	23.708	23.5821	21.8669	22.0834	22.2826
P49792	P49792	E3 SUMO-protein ligase RanBP2	RANBP2	RBP2_HUMAN E3 SUMO-protein ligase RanBP2 OS=Homo sapiens OX=9606 GN=RANBP2 PE=1 SV=2	1.4878978729248	2.8048	3.06754151279688	26.7653	26.8168	100	3	25.2774	25.2362	100	3	124	124	87	53.7	53.7	39.5	358.2	0	323.31	25576000000	1136	26.5033	26.8168	26.976	25.1448	25.2362	25.4513
O95563	O95563	Mitochondrial pyruvate carrier 2	MPC2	MPC2_HUMAN Mitochondrial pyruvate carrier 2 OS=Homo sapiens OX=9606 GN=MPC2 PE=1 SV=1	1.48719755808512	2.80344	1.78650782798539	23.4598	23.2996	100	3	21.9726	21.9726	66.6667	2	6	6	6	43.3	43.3	43.3	14.279	0	10.862	518260000	33	23.2996	23.2085	23.8712	21.7792	NaN	22.166
Q9NYH9	Q9NYH9	U3 small nucleolar RNA-associated protein 6 homolog	UTP6	UTP6_HUMAN U3 small nucleolar RNA-associated protein 6 homolog OS=Homo sapiens OX=9606 GN=UTP6 PE=2 SV=2	1.48578198750814	2.80069	2.91271869067982	23.7676	23.8695	100	3	22.2819	22.1723	100	3	12	12	12	23.3	23.3	23.3	70.193	0	82.423	676570000	83	23.4896	23.9439	23.8695	22.1723	22.161	22.5123
Q96TA2	Q96TA2	ATP-dependent zinc metalloprotease YME1L1	YME1L1	YMEL1_HUMAN ATP-dependent zinc metalloprotease YME1L1 OS=Homo sapiens OX=9606 GN=YME1L1 PE=1 SV=2	1.48134358723958	2.79209	1.46220150163265	23.2228	23.2362	100	3	21.7414	21.5976	100	3	5	5	5	8.9	8.9	8.9	86.454	0	24.157	251790000	19	23.2362	23.3363	23.0957	21.0176	21.5976	22.609
Q96CB9	Q96CB9	5-methylcytosine rRNA methyltransferase NSUN4	NSUN4	NSUN4_HUMAN 5-methylcytosine rRNA methyltransferase NSUN4 OS=Homo sapiens OX=9606 GN=NSUN4 PE=1 SV=2	1.48117542266846	2.79176	0	NaN	NaN	33.3333	1	21.9797	21.9797	66.6667	2	4	4	4	13.3	13.3	13.3	43.088	0	4.9555	122370000	6	NaN	23.4609	NaN	21.8289	22.1305	NaN
P05141	P05141;Q9H0C2	ADP/ATP translocase 2;ADP/ATP translocase 2, N-terminally processed	SLC25A5	ADT2_HUMAN ADP/ATP translocase 2 OS=Homo sapiens OX=9606 GN=SLC25A5 PE=1 SV=7	1.48009554545085	2.78967	3.33550325544546	29.2768	29.3771	100	3	27.7967	27.7291	100	3	17	8	8	43.6	20.1	20.1	32.852	0	43.273	21241000000	117	29.0525	29.3771	29.4009	27.7291	27.696	27.965
P53621	P53621	Coatomer subunit alpha;Xenin;Proxenin	COPA	COPA_HUMAN Coatomer subunit alpha OS=Homo sapiens OX=9606 GN=COPA PE=1 SV=2	1.47829627990723	2.7862	3.70891152351646	26.5427	26.5846	100	3	25.0644	25.0408	100	3	54	54	54	54.5	54.5	54.5	138.34	0	277.61	12727000000	470	26.3868	26.5846	26.6568	24.9414	25.0408	25.2111
O14617	O14617	AP-3 complex subunit delta-1	AP3D1	AP3D1_HUMAN AP-3 complex subunit delta-1 OS=Homo sapiens OX=9606 GN=AP3D1 PE=1 SV=1	1.4776725769043	2.78499	2.77300755960129	25.5805	25.5995	100	3	24.1028	23.9781	100	3	33	33	33	38.3	38.3	38.3	130.16	0	177.82	8227500000	319	25.3541	25.5995	25.7878	23.9257	23.9781	24.4046
Q02978	Q02978	Mitochondrial 2-oxoglutarate/malate carrier protein	SLC25A11	M2OM_HUMAN Mitochondrial 2-oxoglutarate/malate carrier protein OS=Homo sapiens OX=9606 GN=SLC25A11 PE=1 SV=3	1.47666168212891	2.78304	3.65712364091991	27.2923	27.3239	100	3	25.8156	25.8291	100	3	15	15	15	52.5	52.5	52.5	34.061	0	250.03	9392700000	169	27.098	27.3239	27.4551	25.7212	25.8291	25.8966
A5YKK6	A5YKK6	CCR4-NOT transcription complex subunit 1	CNOT1	CNOT1_HUMAN CCR4-NOT transcription complex subunit 1 OS=Homo sapiens OX=9606 GN=CNOT1 PE=1 SV=2	1.47517013549805	2.78016	3.35995456835852	23.879	23.8769	100	3	22.4039	22.3741	100	3	33	33	33	18.1	18.1	18.1	266.94	0	79.63	1486100000	174	23.6502	23.8769	24.11	22.3572	22.3741	22.4803
P61006	P61006	Ras-related protein Rab-8A	RAB8A	RAB8A_HUMAN Ras-related protein Rab-8A OS=Homo sapiens OX=9606 GN=RAB8A PE=1 SV=1	1.46864128112793	2.76761	3.47953748694239	25.2555	25.3501	100	3	23.7868	23.7176	100	3	5	4	3	25.6	20.3	16.4	23.668	0	30.866	722680000	23	25.3501	25.3672	25.049	23.7176	23.7044	23.9384
P61619;Q9H9S3	P61619;Q9H9S3	Protein transport protein Sec61 subunit alpha isoform 1;Protein transport protein Sec61 subunit alpha isoform 2	SEC61A1;SEC61A2	S61A1_HUMAN Protein transport protein Sec61 subunit alpha isoform 1 OS=Homo sapiens OX=9606 GN=SEC61A1 PE=1 SV=2;S61A2_HUMAN Protein transport protein Sec61 subunit alpha isoform 2 OS=Homo sapiens OX=9606 GN=SEC61A2 PE=2 SV=3	1.46801122029622	2.7664	2.87879000012649	25.0502	25.1752	100	3	23.5822	23.5965	100	3	6	6	6	13.2	13.2	13.2	52.264	0	26.959	1520200000	66	24.7422	25.2333	25.1752	23.4055	23.5965	23.7447
Q9HAZ1	Q9HAZ1	Dual specificity protein kinase CLK4	CLK4	CLK4_HUMAN Dual specificity protein kinase CLK4 OS=Homo sapiens OX=9606 GN=CLK4 PE=1 SV=1	1.46410242716471	2.75892	0	23.1006	23.1773	100	3	NaN	NaN	33.3333	1	6	6	4	19.1	19.1	11.9	57.491	0	17.753	342710000	27	22.7518	23.3727	23.1773	21.6365	NaN	NaN
Q07666	Q07666;O75525;Q5VWX1	KH domain-containing, RNA-binding, signal transduction-associated protein 1	KHDRBS1	KHDR1_HUMAN KH domain-containing, RNA-binding, signal transduction-associated protein 1 OS=Homo sapiens OX=9606 GN=KHDRBS1 PE=1 SV=1	1.46404012044271	2.7588	3.06985838726186	25.4457	25.4493	100	3	23.9816	23.9672	100	3	7	7	7	24.4	24.4	24.4	48.227	0	35.656	1512500000	62	25.1811	25.7066	25.4493	23.8862	24.0914	23.9672
Q9GZY4	Q9GZY4	Cytochrome c oxidase assembly factor 1 homolog	COA1	COA1_HUMAN Cytochrome c oxidase assembly factor 1 homolog OS=Homo sapiens OX=9606 GN=COA1 PE=1 SV=1	1.46351432800293	2.75779	1.24462547426643	22.6923	22.6923	66.6667	2	21.2288	21.4778	100	3	4	4	4	41.1	41.1	41.1	16.694	0	6.9151	152300000	19	NaN	22.5369	22.8477	20.51	21.6985	21.4778
Q92997	Q92997	Segment polarity protein dishevelled homolog DVL-3	DVL3	DVL3_HUMAN Segment polarity protein dishevelled homolog DVL-3 OS=Homo sapiens OX=9606 GN=DVL3 PE=1 SV=2	1.45995012919108	2.75099	2.04460820745835	22.2081	22.0567	100	3	20.7482	20.7988	100	3	12	9	9	25.1	20.4	20.4	78.054	0	21.777	401080000	34	22.0567	22.7705	21.7973	20.8915	20.7988	20.5542
Q9NPI6	Q9NPI6	mRNA-decapping enzyme 1A	DCP1A	DCP1A_HUMAN mRNA-decapping enzyme 1A OS=Homo sapiens OX=9606 GN=DCP1A PE=1 SV=3	1.45682525634766	2.74504	3.68256076684042	23.6367	23.5957	100	3	22.1799	22.1857	100	3	14	14	14	40.5	40.5	40.5	63.278	0	51.969	695640000	59	23.7272	23.5957	23.5871	21.998	22.3559	22.1857
P0DP25;P0DP24;P0DP23	P0DP25;P0DP24;P0DP23			CALM3_HUMAN Calmodulin-3 OS=Homo sapiens OX=9606 GN=CALM3 PE=1 SV=1;CALM2_HUMAN Calmodulin-2 OS=Homo sapiens OX=9606 GN=CALM2 PE=1 SV=1;CALM1_HUMAN Calmodulin-1 OS=Homo sapiens OX=9606 GN=CALM1 PE=1 SV=1	1.45656458536784	2.74454	2.99798735178342	24.3388	24.3314	100	3	22.8822	22.9583	100	3	3	3	3	34.9	34.9	34.9	16.837	0	28.101	609720000	24	24.0911	24.5938	24.3314	22.7082	22.9801	22.9583
P57088	P57088	Transmembrane protein 33	TMEM33	TMM33_HUMAN Transmembrane protein 33 OS=Homo sapiens OX=9606 GN=TMEM33 PE=1 SV=2	1.45291900634766	2.73761	3.24773452008174	26.2985	26.4021	100	3	24.8456	24.7891	100	3	7	7	7	29.1	29.1	29.1	27.978	0	20.986	2687600000	77	26.0749	26.4021	26.4186	24.7891	24.7204	25.0273
P33897	P33897	ATP-binding cassette sub-family D member 1	ABCD1	ABCD1_HUMAN ATP-binding cassette sub-family D member 1 OS=Homo sapiens OX=9606 GN=ABCD1 PE=1 SV=2	1.45175298055013	2.7354	0	21.4831	21.3528	100	3	NaN	NaN	33.3333	1	2	2	2	4.3	4.3	4.3	82.936	0	6.8823	48680000	11	21.245	21.3528	21.8514	20.0313	NaN	NaN
P17612	P17612	cAMP-dependent protein kinase catalytic subunit alpha	PRKACA	KAPCA_HUMAN cAMP-dependent protein kinase catalytic subunit alpha OS=Homo sapiens OX=9606 GN=PRKACA PE=1 SV=2	1.45095252990723	2.73388	1.82047454803576	24.4211	24.3676	100	3	22.9702	22.8432	100	3	7	7	3	25.4	25.4	8.3	40.589	0	20.221	951460000	58	23.9192	24.3676	24.9767	22.8432	22.7406	23.3268
O95793	O95793	Double-stranded RNA-binding protein Staufen homolog 1	STAU1	STAU1_HUMAN Double-stranded RNA-binding protein Staufen homolog 1 OS=Homo sapiens OX=9606 GN=STAU1 PE=1 SV=2	1.44794209798177	2.72819	3.09874389750957	24.1329	24.092	100	3	22.685	22.6254	100	3	15	15	15	41.1	41.1	41.1	63.182	0	60.959	1359600000	98	24.0388	24.268	24.092	22.4733	22.6254	22.9563
Q96F07	Q96F07	Cytoplasmic FMR1-interacting protein 2	CYFIP2	CYFP2_HUMAN Cytoplasmic FMR1-interacting protein 2 OS=Homo sapiens OX=9606 GN=CYFIP2 PE=1 SV=2	1.4476858774821	2.7277	0	21.0284	21.1509	100	3	NaN	NaN	33.3333	1	10	3	3	9.5	3.3	3.3	148.4	0	13.893	61030000	18	20.4478	21.1509	21.4865	19.5807	NaN	NaN
O14965	O14965	Aurora kinase A	AURKA	AURKA_HUMAN Aurora kinase A OS=Homo sapiens OX=9606 GN=AURKA PE=1 SV=2	1.44734954833984	2.72707	3.6792354406944	23.0998	23.0485	100	3	21.6525	21.6725	100	3	7	6	6	27.8	25.8	25.8	45.809	0	36.911	409370000	47	23.0014	23.2495	23.0485	21.5003	21.7845	21.6725
P20248	P20248;P78396	Cyclin-A2	CCNA2	CCNA2_HUMAN Cyclin-A2 OS=Homo sapiens OX=9606 GN=CCNA2 PE=1 SV=2	1.44657421112061	2.7256	1.58936089977658	23.4201	23.6159	100	3	21.9735	21.9735	66.6667	2	4	4	4	16.2	16.2	16.2	48.55	0	40.297	342760000	32	22.8909	23.6159	23.7534	NaN	21.8957	22.0513
Q96BW9	Q96BW9	Phosphatidate cytidylyltransferase, mitochondrial	TAMM41	TAM41_HUMAN Phosphatidate cytidylyltransferase, mitochondrial OS=Homo sapiens OX=9606 GN=TAMM41 PE=1 SV=2	1.44488016764323	2.7224	2.50146634489218	23.1437	22.9753	100	3	21.6988	21.6683	100	3	5	5	5	18.6	18.6	18.6	51.066	0	64.446	300170000	27	22.9753	23.5467	22.909	21.536	21.6683	21.8921
Q14CX7	Q14CX7	N-alpha-acetyltransferase 25, NatB auxiliary subunit	NAA25	NAA25_HUMAN N-alpha-acetyltransferase 25, NatB auxiliary subunit OS=Homo sapiens OX=9606 GN=NAA25 PE=1 SV=1	1.44175593058268	2.71651	3.1623567898234	23.2436	23.2405	100	3	21.8018	21.7928	100	3	22	22	22	28.3	28.3	28.3	112.29	0	60.624	1261100000	121	23.1505	23.3397	23.2405	21.5609	21.7928	22.0517
Q9UBX3	Q9UBX3	Mitochondrial dicarboxylate carrier	SLC25A10	DIC_HUMAN Mitochondrial dicarboxylate carrier OS=Homo sapiens OX=9606 GN=SLC25A10 PE=1 SV=2	1.44141006469727	2.71586	2.92635508057404	25.2735	25.3113	100	3	23.8321	23.8613	100	3	10	10	10	42.5	42.5	42.5	31.282	0	276.31	2876200000	119	24.9927	25.3113	25.5165	23.6707	23.8613	23.9643
Q5SRE5	Q5SRE5	Nucleoporin NUP188 homolog	NUP188	NU188_HUMAN Nucleoporin NUP188 homolog OS=Homo sapiens OX=9606 GN=NUP188 PE=1 SV=1	1.44118372599284	2.71544	2.27993791977777	24.1793	24.1906	100	3	22.7381	22.5099	100	3	6	6	6	4.3	4.3	4.3	196.04	0	11.699	290500000	22	24.0235	24.3237	24.1906	22.5099	22.4745	23.2298
Q9Y3E0	Q9Y3E0	Vesicle transport protein GOT1B	GOLT1B	GOT1B_HUMAN Vesicle transport protein GOT1B OS=Homo sapiens OX=9606 GN=GOLT1B PE=1 SV=1	1.44059753417969	2.71433	2.56272001566179	22.9807	22.8243	100	3	21.5401	21.5422	100	3	3	3	3	17.4	17.4	17.4	15.425	0	18.734	192950000	37	22.7154	22.8243	23.4024	21.4567	21.6214	21.5422
P56378	P56378	6.8 kDa mitochondrial proteolipid	MP68	ATP68_HUMAN ATP synthase subunit ATP5MPL, mitochondrial OS=Homo sapiens OX=9606 GN=ATP5MPL PE=1 SV=1	1.44026947021484	2.71372	2.11217447374294	25.134	25.078	100	3	23.6937	23.7227	100	3	2	2	2	32.8	32.8	32.8	6.662	0.0072569	2.2028	823810000	11	24.6682	25.6557	25.078	23.5987	23.7227	23.7598
Q969X6	Q969X6	Cirhin	CIRH1A	UTP4_HUMAN U3 small nucleolar RNA-associated protein 4 homolog OS=Homo sapiens OX=9606 GN=UTP4 PE=1 SV=1	1.43807729085286	2.7096	3.63247280184399	24.306	24.4165	100	3	22.868	22.8419	100	3	14	14	14	35.4	35.4	35.4	76.889	0	57.069	1265800000	74	24.0845	24.4171	24.4165	22.8345	22.8419	22.9275
O95235	O95235	Kinesin-like protein KIF20A	KIF20A	KI20A_HUMAN Kinesin-like protein KIF20A OS=Homo sapiens OX=9606 GN=KIF20A PE=1 SV=1	1.4351708094279	2.70414	1.19086117939454	22.9208	22.9931	100	3	21.4856	21.4856	66.6667	2	9	9	9	18.3	18.3	18.3	100.28	0	28.432	207960000	23	22.3908	22.9931	23.3784	NaN	21.0332	21.938
Q9Y3T9	Q9Y3T9	Nucleolar complex protein 2 homolog	NOC2L	NOC2L_HUMAN Nucleolar complex protein 2 homolog OS=Homo sapiens OX=9606 GN=NOC2L PE=1 SV=4	1.43517049153646	2.70414	3.39039827103458	24.586	24.6051	100	3	23.1509	23.0941	100	3	17	17	17	23.6	23.6	23.6	84.918	0	80.255	1829700000	115	24.4614	24.6051	24.6917	22.9885	23.0941	23.37
Q9Y241	Q9Y241	HIG1 domain family member 1A, mitochondrial	HIGD1A	HIG1A_HUMAN HIG1 domain family member 1A, mitochondrial OS=Homo sapiens OX=9606 GN=HIGD1A PE=1 SV=1	1.43513170878092	2.70407	3.81202228833089	23.8406	23.877	100	3	22.4055	22.3504	100	3	2	2	1	29	29	19.4	10.143	0	5.1306	239160000	11	23.6805	23.9644	23.877	22.3504	22.3412	22.5249
Q8N6H7	Q8N6H7	ADP-ribosylation factor GTPase-activating protein 2	ARFGAP2	ARFG2_HUMAN ADP-ribosylation factor GTPase-activating protein 2 OS=Homo sapiens OX=9606 GN=ARFGAP2 PE=1 SV=1	1.43321418762207	2.70048	2.16602353722178	23.6973	23.6307	100	3	22.2641	22.0473	100	3	5	5	5	14.4	14.4	14.4	56.72	0	20.26	259340000	23	23.6307	23.4933	23.9681	22.0473	21.9999	22.7452
P48634	P48634	Protein PRRC2A	PRRC2A	PRC2A_HUMAN Protein PRRC2A OS=Homo sapiens OX=9606 GN=PRRC2A PE=1 SV=3	1.42987823486328	2.69424	3.43792932757513	25.5908	25.6305	100	3	24.161	24.0937	100	3	42	40	40	31	30.5	30.5	228.86	0	153.05	4936200000	269	25.4791	25.6629	25.6305	24.0937	24.0046	24.3846
Q92974	Q92974	Rho guanine nucleotide exchange factor 2	ARHGEF2	ARHG2_HUMAN Rho guanine nucleotide exchange factor 2 OS=Homo sapiens OX=9606 GN=ARHGEF2 PE=1 SV=4	1.42362340291341	2.68258	2.43560898463141	22.9451	22.9943	100	3	21.5215	21.3339	100	3	8	8	8	12.1	12.1	12.1	111.54	0	21.438	333340000	28	22.7013	22.9943	23.1398	21.3339	21.3196	21.911
Q09666	Q09666	Neuroblast differentiation-associated protein AHNAK	AHNAK	AHNK_HUMAN Neuroblast differentiation-associated protein AHNAK OS=Homo sapiens OX=9606 GN=AHNAK PE=1 SV=2	1.41853713989258	2.67314	2.90622832406156	28.1313	28.2014	100	3	26.7127	26.6388	100	3	243	243	243	68.5	68.5	68.5	629.09	0	323.31	82858000000	2266	27.8706	28.2014	28.3217	26.5694	26.6388	26.93
O43615	O43615	Mitochondrial import inner membrane translocase subunit TIM44	TIMM44	TIM44_HUMAN Mitochondrial import inner membrane translocase subunit TIM44 OS=Homo sapiens OX=9606 GN=TIMM44 PE=1 SV=2	1.41514078776042	2.66686	3.03073972684621	24.264	24.2928	100	3	22.8488	22.8916	100	3	13	13	13	33.2	33.2	33.2	51.355	0	40.848	1139100000	78	24.0863	24.2928	24.4128	22.6051	22.8916	23.0498
Q8WUY1	Q8WUY1	Protein THEM6	THEM6	THEM6_HUMAN Protein THEM6 OS=Homo sapiens OX=9606 GN=THEM6 PE=1 SV=2	1.41496340433756	2.66653	2.89351609612948	24.0184	23.9396	100	3	22.6034	22.6233	100	3	6	6	6	35.1	35.1	35.1	23.865	0	9.1497	558770000	38	23.8499	23.9396	24.2656	22.6233	22.3838	22.8031
Q969Q0;P83881	Q969Q0;P83881	60S ribosomal protein L36a-like;60S ribosomal protein L36a	RPL36AL;RPL36A	RL36L_HUMAN 60S ribosomal protein L36a-like OS=Homo sapiens OX=9606 GN=RPL36AL PE=1 SV=3;RL36A_HUMAN 60S ribosomal protein L36a OS=Homo sapiens OX=9606 GN=RPL36A PE=1 SV=2	1.41460990905762	2.66588	2.00585984665317	28.0496	28.1447	100	3	26.635	26.7609	100	3	8	8	8	39.6	39.6	39.6	12.469	0	87.441	6229400000	60	28.1447	27.6198	28.3841	26.913	26.231	26.7609
Q01804	Q01804	OTU domain-containing protein 4	OTUD4	OTUD4_HUMAN OTU domain-containing protein 4 OS=Homo sapiens OX=9606 GN=OTUD4 PE=1 SV=4	1.41372617085775	2.66424	3.11947710020643	22.7348	22.7221	100	3	21.3211	21.2178	100	3	17	17	17	21.3	21.3	21.3	124.04	0	62.518	627520000	96	22.7221	22.8719	22.6104	21.2178	21.1609	21.5845
Q8TEU7	Q8TEU7	Rap guanine nucleotide exchange factor 6	RAPGEF6	RPGF6_HUMAN Rap guanine nucleotide exchange factor 6 OS=Homo sapiens OX=9606 GN=RAPGEF6 PE=1 SV=2	1.41334501902262	2.66354	3.0582817165509	22.7927	22.8271	100	3	21.3794	21.3794	66.6667	2	10	10	9	9.7	9.7	9.1	179.42	0	31.008	203520000	29	22.6657	22.8853	22.8271	21.2974	NaN	21.4613
P30419	P30419	Glycylpeptide N-tetradecanoyltransferase 1	NMT1	NMT1_HUMAN Glycylpeptide N-tetradecanoyltransferase 1 OS=Homo sapiens OX=9606 GN=NMT1 PE=1 SV=2	1.40380477905273	2.64598	4.08594501143584	25.7666	25.7642	100	3	24.3628	24.3721	100	3	14	14	10	36.9	36.9	26.6	56.806	0	129.86	3919900000	149	25.6553	25.7642	25.8803	24.2611	24.3721	24.4552
Q9BT22	Q9BT22	Chitobiosyldiphosphodolichol beta-mannosyltransferase	ALG1	ALG1_HUMAN Chitobiosyldiphosphodolichol beta-mannosyltransferase OS=Homo sapiens OX=9606 GN=ALG1 PE=1 SV=2	1.40222422281901	2.64309	1.91532042372364	23.201	23.2464	100	3	21.7988	21.7988	66.6667	2	2	2	2	6.5	6.5	6.5	52.518	0	11.721	219960000	13	23.0554	23.3012	23.2464	21.4784	22.1191	NaN
O95819	O95819	Mitogen-activated protein kinase kinase kinase kinase 4	MAP4K4	M4K4_HUMAN Mitogen-activated protein kinase kinase kinase kinase 4 OS=Homo sapiens OX=9606 GN=MAP4K4 PE=1 SV=2	1.39900970458984	2.6372	2.6451721848262	23.4301	23.4756	100	3	22.0311	22.0311	66.6667	2	9	4	4	10	5.7	5.7	142.1	0	8.9919	276520000	27	23.312	23.5026	23.4756	21.8695	22.1926	NaN
Q8NBQ5	Q8NBQ5	Estradiol 17-beta-dehydrogenase 11	HSD17B11	DHB11_HUMAN Estradiol 17-beta-dehydrogenase 11 OS=Homo sapiens OX=9606 GN=HSD17B11 PE=1 SV=3	1.39900143941244	2.63719	2.78798389445101	24.5285	24.5321	100	3	23.1295	23.1563	100	3	9	9	9	33.7	33.7	33.7	32.935	0	52.125	699920000	37	24.3836	24.6698	24.5321	22.831	23.1563	23.4013
Q9Y6A9	Q9Y6A9	Signal peptidase complex subunit 1	SPCS1	SPCS1_HUMAN Signal peptidase complex subunit 1 OS=Homo sapiens OX=9606 GN=SPCS1 PE=1 SV=5	1.39460945129395	2.62917	0.881837074834902	24.3049	24.7762	100	3	22.9103	22.9103	66.6667	2	1	1	1	10.1	10.1	10.1	18.298	0	11.877	747610000	24	23.3012	24.7762	24.8373	22.6513	23.1692	NaN
Q07021	Q07021	Complement component 1 Q subcomponent-binding protein, mitochondrial	C1QBP	C1QBP_HUMAN Complement component 1 Q subcomponent-binding protein, mitochondrial OS=Homo sapiens OX=9606 GN=C1QBP PE=1 SV=1	1.39064311981201	2.62196	0.800959236053198	23.5198	23.9981	100	3	22.1291	22.1291	66.6667	2	3	3	3	21.6	21.6	21.6	31.362	0	8.8518	172280000	18	22.377	24.1843	23.9981	22.0482	22.2101	NaN
Q14667	Q14667	Protein KIAA0100	KIAA0100	K0100_HUMAN Protein KIAA0100 OS=Homo sapiens OX=9606 GN=KIAA0100 PE=1 SV=3	1.38878059387207	2.61857	0	23.753	23.5729	100	3	NaN	NaN	33.3333	1	6	6	6	3.9	3.9	3.9	253.7	0	9.0002	258040000	13	23.2975	24.3887	23.5729	22.3643	NaN	NaN
Q9Y5Q8	Q9Y5Q8	General transcription factor 3C polypeptide 5	GTF3C5	TF3C5_HUMAN General transcription factor 3C polypeptide 5 OS=Homo sapiens OX=9606 GN=GTF3C5 PE=1 SV=2	1.38444264729818	2.61071	3.3572914151018	24.6822	24.7273	100	3	23.2978	23.2168	100	3	21	21	21	46.2	46.2	46.2	59.57	0	87.681	2544500000	107	24.518	24.7273	24.8012	23.1829	23.2168	23.4936
Q9UNZ5	Q9UNZ5	Leydig cell tumor 10 kDa protein homolog	C19orf53	L10K_HUMAN Leydig cell tumor 10 kDa protein homolog OS=Homo sapiens OX=9606 GN=C19orf53 PE=1 SV=1	1.38283348083496	2.6078	1.67007345707017	25.937	25.948	100	3	24.5541	24.7222	100	3	5	5	5	28.3	28.3	28.3	10.576	0	19.105	1144600000	61	25.948	25.4345	26.4284	24.0732	24.7222	24.8669
Q9BW19	Q9BW19	Kinesin-like protein KIFC1	KIFC1	KIFC1_HUMAN Kinesin-like protein KIFC1 OS=Homo sapiens OX=9606 GN=KIFC1 PE=1 SV=2	1.38233184814453	2.60689	3.1181787335374	23.1719	23.2166	100	3	21.7896	21.7732	100	3	15	15	15	34.2	34.2	34.2	73.747	0	61.323	603550000	62	22.9304	23.2166	23.3687	21.6659	21.7732	21.9296
Q03701	Q03701	CCAAT/enhancer-binding protein zeta	CEBPZ	CEBPZ_HUMAN CCAAT/enhancer-binding protein zeta OS=Homo sapiens OX=9606 GN=CEBPZ PE=1 SV=3	1.38134384155273	2.60511	2.96731045621545	25.1203	25.111	100	3	23.739	23.641	100	3	31	31	31	36.1	36.1	36.1	120.97	0	185.72	3877200000	269	25.0037	25.111	25.2462	23.641	23.5464	24.0295
Q96KA5	Q96KA5	Cleft lip and palate transmembrane protein 1-like protein	CLPTM1L	CLP1L_HUMAN Cleft lip and palate transmembrane protein 1-like protein OS=Homo sapiens OX=9606 GN=CLPTM1L PE=1 SV=1	1.38048807779948	2.60356	2.97406530030207	22.5051	22.5319	100	3	21.1247	21.0479	100	3	4	4	4	10.4	10.4	10.4	62.228	0	8.7781	142930000	13	22.701	22.2825	22.5319	21.3386	21.0479	20.9875
O15258	O15258	Protein RER1	RER1	RER1_HUMAN Protein RER1 OS=Homo sapiens OX=9606 GN=RER1 PE=1 SV=1	1.37912623087565	2.60111	2.73874611365947	24.378	24.4825	100	3	22.9989	23.0823	100	3	3	3	3	24.5	24.5	24.5	22.958	0	36.828	719450000	33	24.0917	24.5598	24.4825	23.0823	22.7637	23.1506
Q9P2P6	Q9P2P6	StAR-related lipid transfer protein 9	STARD9	STAR9_HUMAN StAR-related lipid transfer protein 9 OS=Homo sapiens OX=9606 GN=STARD9 PE=1 SV=3	1.37841351826986	2.59982	1.92601770286768	23.287	23.1917	100	3	21.9086	21.9086	66.6667	2	4	4	3	0.7	0.7	0.5	516.34	0	5.1982	203090000	16	23.5031	23.1661	23.1917	21.6292	NaN	22.188
Q9Y3C6	Q9Y3C6	Peptidyl-prolyl cis-trans isomerase-like 1	PPIL1	PPIL1_HUMAN Peptidyl-prolyl cis-trans isomerase-like 1 OS=Homo sapiens OX=9606 GN=PPIL1 PE=1 SV=1	1.37381108601888	2.59154	1.21912986916594	24.1752	23.7166	100	3	22.8014	22.616	100	3	3	3	3	25.3	25.3	25.3	18.237	0	7.6101	276060000	13	23.7166	23.6799	25.1291	22.5302	23.258	22.616
Q96IX5	Q96IX5	Up-regulated during skeletal muscle growth protein 5	USMG5	ATPMD_HUMAN ATP synthase membrane subunit DAPIT, mitochondrial OS=Homo sapiens OX=9606 GN=ATP5MD PE=1 SV=1	1.37193743387858	2.58818	1.87358566922457	26.475	26.5216	100	3	25.1031	25.3186	100	3	4	4	4	44.8	44.8	44.8	6.4575	0	34.107	1960000000	30	26.3437	26.5216	26.5597	25.3186	24.478	25.5126
Q00325	Q00325	Phosphate carrier protein, mitochondrial	SLC25A3	MPCP_HUMAN Phosphate carrier protein, mitochondrial OS=Homo sapiens OX=9606 GN=SLC25A3 PE=1 SV=2	1.36955261230469	2.5839	3.45066049196893	27.9107	27.9601	100	3	26.5412	26.4632	100	3	15	15	15	32.6	32.6	32.6	40.094	0	86.942	10483000000	137	27.7581	27.9601	28.014	26.4332	26.4632	26.7272
Q86WJ1	Q86WJ1	Chromodomain-helicase-DNA-binding protein 1-like	CHD1L	CHD1L_HUMAN Chromodomain-helicase-DNA-binding protein 1-like OS=Homo sapiens OX=9606 GN=CHD1L PE=1 SV=3	1.36859957377116	2.5822	2.84327908169772	25.2436	25.3543	100	3	23.875	23.792	100	3	16	16	16	22.5	22.5	22.5	101	0	29.071	1417100000	58	24.9543	25.4223	25.3543	23.792	23.7666	24.0665
Q92900	Q92900	Regulator of nonsense transcripts 1	UPF1	RENT1_HUMAN Regulator of nonsense transcripts 1 OS=Homo sapiens OX=9606 GN=UPF1 PE=1 SV=2	1.36730893452962	2.57989	3.72577472997849	26.7963	26.7993	100	3	25.429	25.4139	100	3	53	53	53	59.3	59.3	59.3	124.34	0	323.31	18580000000	630	26.7843	26.7993	26.8053	25.2585	25.4139	25.6146
P0CG08;B7ZAQ6	P0CG08;B7ZAQ6	Golgi pH regulator B;Golgi pH regulator A	GPR89B;GPR89A	GPHRB_HUMAN Golgi pH regulator B OS=Homo sapiens OX=9606 GN=GPR89B PE=1 SV=1;GPHRA_HUMAN Golgi pH regulator A OS=Homo sapiens OX=9606 GN=GPR89A PE=1 SV=2	1.36543655395508	2.57654	2.15064758528611	22.7283	22.758	100	3	21.3629	21.3729	100	3	6	6	6	19.8	19.8	19.8	52.916	0	22.46	261060000	32	22.4875	22.758	22.9396	20.9521	21.3729	21.7637
P13667	P13667	Protein disulfide-isomerase A4	PDIA4	PDIA4_HUMAN Protein disulfide-isomerase A4 OS=Homo sapiens OX=9606 GN=PDIA4 PE=1 SV=2	1.36294110616048	2.57209	2.84842501789225	25.0833	25.2152	100	3	23.7204	23.6665	100	3	25	25	25	42.8	42.8	42.8	72.932	0	222.78	3560800000	188	24.7823	25.2526	25.2152	23.6067	23.6665	23.8879
O96011	O96011	Peroxisomal membrane protein 11B	PEX11B	PX11B_HUMAN Peroxisomal membrane protein 11B OS=Homo sapiens OX=9606 GN=PEX11B PE=1 SV=1	1.35578918457031	2.55937	1.55475889188489	22.3298	22.3624	100	3	20.974	20.8347	100	3	5	5	5	30.5	30.5	30.5	28.431	0	19.049	212920000	32	21.8964	22.3624	22.7306	20.5011	20.8347	21.5862
Q13505	Q13505	Metaxin-1	MTX1	MTX1_HUMAN Metaxin-1 OS=Homo sapiens OX=9606 GN=MTX1 PE=1 SV=3	1.35566107432048	2.55914	1.21403494819802	23.6564	23.865	100	3	22.3007	22.3007	66.6667	2	6	6	6	19.5	19.5	19.5	51.462	0	14.372	191130000	14	23.865	22.9726	24.1316	22.1691	NaN	22.4323
Q9NXS2	Q9NXS2	Glutaminyl-peptide cyclotransferase-like protein	QPCTL	QPCTL_HUMAN Glutaminyl-peptide cyclotransferase-like protein OS=Homo sapiens OX=9606 GN=QPCTL PE=1 SV=2	1.35519599914551	2.55832	2.25484995598613	22.9448	22.9448	66.6667	2	21.5896	21.5896	66.6667	2	3	3	3	9.2	9.2	9.2	42.924	0	6.8369	182420000	8	22.8437	NaN	23.046	NaN	21.5818	21.5975
Q5JVF3	Q5JVF3	PCI domain-containing protein 2	PCID2	PCID2_HUMAN PCI domain-containing protein 2 OS=Homo sapiens OX=9606 GN=PCID2 PE=1 SV=2	1.35106913248698	2.55101	2.56073519458476	23.3902	23.4342	100	3	22.0391	22.0247	100	3	8	8	8	28.3	28.3	28.3	46.029	0	76.649	529410000	43	23.2666	23.4697	23.4342	22.0247	21.7083	22.3843
Q13576	Q13576	Ras GTPase-activating-like protein IQGAP2	IQGAP2	IQGA2_HUMAN Ras GTPase-activating-like protein IQGAP2 OS=Homo sapiens OX=9606 GN=IQGAP2 PE=1 SV=4	1.3491039276123	2.54754	3.90088312491625	25.3529	25.2852	100	3	24.0038	23.964	100	3	16	15	15	16.8	16.2	16.2	180.58	0	33.299	1145000000	79	25.2852	25.2816	25.4918	23.964	24.1222	23.9251
O95782	O95782	AP-2 complex subunit alpha-1	AP2A1	AP2A1_HUMAN AP-2 complex subunit alpha-1 OS=Homo sapiens OX=9606 GN=AP2A1 PE=1 SV=3	1.34856796264648	2.54659	1.45858908427752	22.4743	22.4401	100	3	21.1257	20.9715	100	3	12	6	6	15.9	8	8	107.54	0	11.348	165960000	16	22.4079	22.4401	22.5749	20.4768	20.9715	21.9288
Q15003	Q15003	Condensin complex subunit 2	NCAPH	CND2_HUMAN Condensin complex subunit 2 OS=Homo sapiens OX=9606 GN=NCAPH PE=1 SV=3	1.34625911712646	2.54252	1.60926575734104	22.472	22.472	66.6667	2	21.1257	21.1257	66.6667	2	2	2	2	3.6	3.6	3.6	82.562	0	9.5053	96177000	13	22.472	22.472	NaN	NaN	20.9106	21.3408
Q9NNW5	Q9NNW5	WD repeat-containing protein 6	WDR6	WDR6_HUMAN WD repeat-containing protein 6 OS=Homo sapiens OX=9606 GN=WDR6 PE=1 SV=1	1.34367561340332	2.53797	2.00887318256409	23.8001	23.95	100	3	22.4564	22.4573	100	3	12	12	12	20	20	20	121.72	0	25.582	326340000	37	23.3041	23.95	24.1461	22.4573	22.2142	22.6977
Q5BJF2	Q5BJF2	Transmembrane protein 97	TMEM97	SGMR2_HUMAN Sigma intracellular receptor 2 OS=Homo sapiens OX=9606 GN=TMEM97 PE=1 SV=1	1.34285767873128	2.53653	1.79980308086485	23.9373	24.0329	100	3	22.5945	22.5945	66.6667	2	1	1	1	8.5	8.5	8.5	20.848	0	7.5206	282320000	17	23.5432	24.0329	24.2359	22.5179	22.6711	NaN
Q99661	Q99661	Kinesin-like protein KIF2C	KIF2C	KIF2C_HUMAN Kinesin-like protein KIF2C OS=Homo sapiens OX=9606 GN=KIF2C PE=1 SV=2	1.34159660339355	2.53432	3.3483141360589	24.3718	24.4513	100	3	23.0302	22.9724	100	3	17	17	16	35.3	35.3	33.8	81.312	0	147.22	1835400000	133	24.1506	24.4513	24.5135	22.9724	22.9703	23.1479
P61254	P61254	60S ribosomal protein L26	RPL26	RL26_HUMAN 60S ribosomal protein L26 OS=Homo sapiens OX=9606 GN=RPL26 PE=1 SV=1	1.3404868443807	2.53237	0.251664156824738	26.4174	25.708	100	3	25.0769	25.0769	66.6667	2	11	3	3	42.8	7.6	7.6	17.258	0	14.95	3759200000	45	24.573	28.971	25.708	23.5386	NaN	26.6151
Q9BUM1	Q9BUM1	Glucose-6-phosphatase 3	G6PC3	G6PC3_HUMAN Glucose-6-phosphatase 3 OS=Homo sapiens OX=9606 GN=G6PC3 PE=1 SV=2	1.33665911356608	2.52566	1.84203643868774	23.2866	23.1519	100	3	21.95	21.95	66.6667	2	1	1	1	6.1	6.1	6.1	38.734	0	17.942	166810000	21	23.1519	23.56	23.148	NaN	21.6923	22.2077
Q9H944	Q9H944	Mediator of RNA polymerase II transcription subunit 20	MED20	MED20_HUMAN Mediator of RNA polymerase II transcription subunit 20 OS=Homo sapiens OX=9606 GN=MED20 PE=1 SV=1	1.33633995056152	2.5251	2.28945038550129	22.2963	22.2963	66.6667	2	20.96	20.9126	100	3	4	4	4	22.2	22.2	22.2	23.222	0	8.5976	66034000	11	NaN	22.4998	22.0928	20.8578	20.9126	21.1096
Q12789	Q12789	General transcription factor 3C polypeptide 1	GTF3C1	TF3C1_HUMAN General transcription factor 3C polypeptide 1 OS=Homo sapiens OX=9606 GN=GTF3C1 PE=1 SV=4	1.335662206014	2.52391	3.02750781651497	24.2484	24.2964	100	3	22.9127	22.9687	100	3	47	47	47	31.6	31.6	31.6	238.87	0	185.65	2873000000	255	24.0393	24.4094	24.2964	22.7071	22.9687	23.0623
P49840	P49840	Glycogen synthase kinase-3 alpha	GSK3A	GSK3A_HUMAN Glycogen synthase kinase-3 alpha OS=Homo sapiens OX=9606 GN=GSK3A PE=1 SV=2	1.33115259806315	2.51604	2.63514247271685	23.7491	23.7315	100	3	22.418	22.3352	100	3	6	4	4	14.1	10.1	10.1	50.98	0	14.059	370800000	22	23.8244	23.6915	23.7315	22.3352	22.1401	22.7786
Q5JSZ5	Q5JSZ5	Protein PRRC2B	PRRC2B	PRC2B_HUMAN Protein PRRC2B OS=Homo sapiens OX=9606 GN=PRRC2B PE=1 SV=2	1.32689094543457	2.50861	3.41944583072334	23.451	23.4799	100	3	22.1241	22.141	100	3	31	29	29	22.8	22.3	22.3	242.96	0	136.88	1209200000	112	23.2379	23.4799	23.6351	22.141	22.1699	22.0614
P36915	P36915	Guanine nucleotide-binding protein-like 1	GNL1	GNL1_HUMAN Guanine nucleotide-binding protein-like 1 OS=Homo sapiens OX=9606 GN=GNL1 PE=1 SV=2	1.32388432820638	2.50339	4.64968833698736	23.7639	23.7417	100	3	22.44	22.4087	100	3	15	15	15	32.1	32.1	32.1	68.66	0	55.686	1661900000	78	23.721	23.7417	23.8291	22.4087	22.377	22.5344
O14975	O14975	Very long-chain acyl-CoA synthetase	SLC27A2	S27A2_HUMAN Very long-chain acyl-CoA synthetase OS=Homo sapiens OX=9606 GN=SLC27A2 PE=1 SV=2	1.31893730163574	2.49482	2.05715121868367	22.1519	22.242	100	3	20.833	20.8878	100	3	5	5	5	9.7	9.7	9.7	70.311	0	7.4371	162670000	20	21.7517	22.242	22.4622	20.8878	21.1118	20.4994
O95249	O95249	Golgi SNAP receptor complex member 1	GOSR1	GOSR1_HUMAN Golgi SNAP receptor complex member 1 OS=Homo sapiens OX=9606 GN=GOSR1 PE=1 SV=1	1.3170903523763	2.49163	0	23.7977	23.7807	100	3	NaN	NaN	33.3333	1	6	6	6	30	30	30	28.612	0	10.074	374760000	19	23.564	23.7807	24.0485	NaN	22.4806	NaN
Q9NQW6	Q9NQW6	Actin-binding protein anillin	ANLN	ANLN_HUMAN Anillin OS=Homo sapiens OX=9606 GN=ANLN PE=1 SV=2	1.31575711568197	2.48933	2.72085860808063	23.2829	23.3778	100	3	21.9672	21.9165	100	3	20	20	20	27.6	27.6	27.6	124.2	0	125.12	1299300000	114	23.0027	23.4682	23.3778	21.9165	21.8043	22.1807
Q3B7T1	Q3B7T1	Erythroid differentiation-related factor 1	EDRF1	EDRF1_HUMAN Erythroid differentiation-related factor 1 OS=Homo sapiens OX=9606 GN=EDRF1 PE=1 SV=1	1.30980237325032	2.47908	1.26995247330438	22.5224	22.4129	100	3	21.2126	21.2126	66.6667	2	11	11	11	13	13	13	138.53	0	40.983	162950000	12	22.4129	22.2281	22.9262	NaN	20.7738	21.6515
Q9Y613	Q9Y613	FH1/FH2 domain-containing protein 1	FHOD1	FHOD1_HUMAN FH1/FH2 domain-containing protein 1 OS=Homo sapiens OX=9606 GN=FHOD1 PE=1 SV=3	1.30962371826172	2.47877	2.00438938981385	23.5951	23.5935	100	3	22.2854	22.022	100	3	17	17	17	22.2	22.2	22.2	126.55	0	93.852	953320000	85	23.5772	23.5935	23.6145	22.022	21.9825	22.8518
P37268	P37268	Squalene synthase	FDFT1	FDFT_HUMAN Squalene synthase OS=Homo sapiens OX=9606 GN=FDFT1 PE=1 SV=1	1.30940055847168	2.47839	3.00969650543811	24.5255	24.6227	100	3	23.2161	23.2131	100	3	10	10	10	32.4	32.4	32.4	48.115	0	57.4	793150000	44	24.2505	24.6227	24.7032	23.2131	23.1163	23.3188
Q00535	Q00535;Q00536;O94921;Q07002;Q96Q40	Cyclin-dependent-like kinase 5	CDK5	CDK5_HUMAN Cyclin-dependent-like kinase 5 OS=Homo sapiens OX=9606 GN=CDK5 PE=1 SV=3	1.30439885457357	2.46981	2.99626397113954	23.165	23.1966	100	3	21.8606	21.9529	100	3	8	7	7	29.5	26.7	26.7	33.304	0	11.652	218540000	29	23.3262	22.9722	23.1966	21.6393	21.9897	21.9529
Q13151	Q13151	Heterogeneous nuclear ribonucleoprotein A0	HNRNPA0	ROA0_HUMAN Heterogeneous nuclear ribonucleoprotein A0 OS=Homo sapiens OX=9606 GN=HNRNPA0 PE=1 SV=1	1.3026860555013	2.46688	3.37911497162023	24.8913	24.9883	100	3	23.5886	23.601	100	3	7	7	7	35.4	35.4	35.4	30.84	0	37.962	2135000000	92	24.6557	25.0299	24.9883	23.5436	23.601	23.6213
Q01813	Q01813	ATP-dependent 6-phosphofructokinase, platelet type	PFKP	PFKAP_HUMAN ATP-dependent 6-phosphofructokinase, platelet type OS=Homo sapiens OX=9606 GN=PFKP PE=1 SV=2	1.30226834615072	2.46616	3.34035947482903	25.2046	25.2909	100	3	23.9023	23.8273	100	3	27	27	25	44.3	44.3	40.7	85.595	0	323.31	5716800000	262	25.0287	25.2909	25.2942	23.8273	23.8047	24.075
Q8IY81	Q8IY81	pre-rRNA processing protein FTSJ3	FTSJ3	SPB1_HUMAN pre-rRNA 2-O-ribose RNA methyltransferase FTSJ3 OS=Homo sapiens OX=9606 GN=FTSJ3 PE=1 SV=2	1.29994773864746	2.4622	3.45055678633667	25.7249	25.8105	100	3	24.425	24.4826	100	3	23	23	23	42	42	42	96.557	0	240.08	5342400000	234	25.5281	25.8105	25.8361	24.3051	24.4826	24.4872
Q8IUX1	Q8IUX1	Complex I assembly factor TMEM126B, mitochondrial	TMEM126B	T126B_HUMAN Complex I assembly factor TMEM126B, mitochondrial OS=Homo sapiens OX=9606 GN=TMEM126B PE=1 SV=2	1.29892985026042	2.46046	2.82338837859097	21.5357	21.5282	100	3	20.2368	20.2368	66.6667	2	2	2	2	13.5	13.5	13.5	25.943	0.00035088	4.656	85154000	14	21.3991	21.5282	21.6799	20.3016	20.1719	NaN
P51114	P51114	Fragile X mental retardation syndrome-related protein 1	FXR1	FXR1_HUMAN Fragile X mental retardation syndrome-related protein 1 OS=Homo sapiens OX=9606 GN=FXR1 PE=1 SV=3	1.29832776387532	2.45944	1.67798099313224	23.0502	23.0667	100	3	21.7519	21.7541	100	3	8	8	8	20	20	20	69.72	0	29.246	497290000	43	23.0667	23.0969	22.9871	21.1443	21.7541	22.3573
Q9BX40	Q9BX40	Protein LSM14 homolog B	LSM14B	LS14B_HUMAN Protein LSM14 homolog B OS=Homo sapiens OX=9606 GN=LSM14B PE=1 SV=1	1.29473209381104	2.45331	0	23.1006	23.1006	66.6667	2	NaN	NaN	33.3333	1	4	4	4	19.7	19.7	19.7	42.07	0	7.831	185490000	13	23.2614	NaN	22.9398	21.8059	NaN	NaN
O75153	O75153	Clustered mitochondria protein homolog	CLUH	CLU_HUMAN Clustered mitochondria protein homolog OS=Homo sapiens OX=9606 GN=CLUH PE=1 SV=2	1.28714370727539	2.44044	3.3893356275782	23.0938	23.06	100	3	21.8067	21.8059	100	3	16	16	16	17.6	17.6	17.6	146.67	0	39.263	603420000	91	22.9114	23.06	23.3101	21.7678	21.8059	21.8464
Q9NZN8	Q9NZN8	CCR4-NOT transcription complex subunit 2	CNOT2	CNOT2_HUMAN CCR4-NOT transcription complex subunit 2 OS=Homo sapiens OX=9606 GN=CNOT2 PE=1 SV=1	1.28332583109538	2.43399	0	23.0907	23.0474	100	3	NaN	NaN	33.3333	1	3	3	3	7.8	7.8	7.8	59.737	0	6.0671	137760000	12	23.0474	22.9756	23.2491	NaN	NaN	21.8073
P39748	P39748;CON__ENSEMBL:ENSBTAP00000007350;CON__P01030	Flap endonuclease 1	FEN1	FEN1_HUMAN Flap endonuclease 1 OS=Homo sapiens OX=9606 GN=FEN1 PE=1 SV=1	1.27921485900879	2.42707	2.87908367476159	26.6682	26.6512	100	3	25.389	25.4482	100	3	13	13	13	49.7	49.7	49.7	42.592	0	202.88	6426200000	127	26.49	26.6512	26.8634	25.1621	25.4482	25.5567
O00255	O00255	Menin	MEN1	MEN1_HUMAN Menin OS=Homo sapiens OX=9606 GN=MEN1 PE=1 SV=4	1.27843062082927	2.42575	1.65749149267594	22.3455	22.4636	100	3	21.067	21.067	66.6667	2	3	3	3	6.5	6.5	6.5	68.023	0	11.827	105020000	17	22.0447	22.5281	22.4636	20.7766	NaN	21.3575
P23396	P23396	40S ribosomal protein S3	RPS3	RS3_HUMAN 40S ribosomal protein S3 OS=Homo sapiens OX=9606 GN=RPS3 PE=1 SV=2	1.27511215209961	2.42018	3.43642622755027	28.2268	28.3018	100	3	26.9516	26.8932	100	3	19	19	19	72	72	72	26.688	0	70.231	32374000000	248	28.0359	28.3425	28.3018	26.8932	26.8869	27.0748
Q14232	Q14232	Translation initiation factor eIF-2B subunit alpha	EIF2B1	EI2BA_HUMAN Translation initiation factor eIF-2B subunit alpha OS=Homo sapiens OX=9606 GN=EIF2B1 PE=1 SV=1	1.27206993103027	2.41508	3.67661884376317	24.5223	24.5479	100	3	23.2502	23.2453	100	3	8	8	8	31.5	31.5	31.5	33.712	0	44.396	1040600000	75	24.3875	24.6315	24.5479	23.2453	23.1346	23.3708
Q8TED0	Q8TED0	U3 small nucleolar RNA-associated protein 15 homolog	UTP15	UTP15_HUMAN U3 small nucleolar RNA-associated protein 15 homolog OS=Homo sapiens OX=9606 GN=UTP15 PE=1 SV=3	1.27180671691895	2.41464	2.50972901470038	24.0757	24.0407	100	3	22.8039	22.6805	100	3	15	15	15	41.3	41.3	41.3	58.414	0	47.468	905290000	89	23.8375	24.3489	24.0407	22.6621	22.6805	23.0691
Q6UW68	Q6UW68	Transmembrane protein 205	TMEM205	TM205_HUMAN Transmembrane protein 205 OS=Homo sapiens OX=9606 GN=TMEM205 PE=1 SV=1	1.27110163370768	2.41346	2.18776207764474	24.2749	24.2541	100	3	23.0038	23.1764	100	3	3	3	3	20.6	20.6	20.6	21.198	0	19.132	746900000	26	24.0132	24.2541	24.5574	23.1764	22.6309	23.2041
Q9UHQ9	Q9UHQ9	NADH-cytochrome b5 reductase 1	CYB5R1	NB5R1_HUMAN NADH-cytochrome b5 reductase 1 OS=Homo sapiens OX=9606 GN=CYB5R1 PE=1 SV=1	1.26668866475423	2.40609	1.25171942463269	23.0441	22.7676	100	3	21.7775	21.6381	100	3	8	8	8	41	41	41	34.094	0	15.014	318920000	24	22.572	22.7676	23.7928	21.365	22.3293	21.6381
Q15334	Q15334	Lethal(2) giant larvae protein homolog 1	LLGL1	L2GL1_HUMAN Lethal(2) giant larvae protein homolog 1 OS=Homo sapiens OX=9606 GN=LLGL1 PE=1 SV=3	1.26660537719727	2.40595	2.22225013819287	23.6973	23.85	100	3	22.4307	22.3764	100	3	13	13	13	20.2	20.2	20.2	115.42	0	30.491	783260000	66	23.3667	23.8751	23.85	22.1653	22.3764	22.7503
Q93052	Q93052	Lipoma-preferred partner	LPP	LPP_HUMAN Lipoma-preferred partner OS=Homo sapiens OX=9606 GN=LPP PE=1 SV=1	1.26603603363037	2.405	0	22.2889	22.2889	66.6667	2	NaN	NaN	33.3333	1	6	6	6	17.3	17.3	17.3	65.746	0	12.949	77810000	11	22.3317	NaN	22.246	21.0228	NaN	NaN
O00425	O00425	Insulin-like growth factor 2 mRNA-binding protein 3	IGF2BP3	IF2B3_HUMAN Insulin-like growth factor 2 mRNA-binding protein 3 OS=Homo sapiens OX=9606 GN=IGF2BP3 PE=1 SV=2	1.26561292012533	2.40429	2.07864386839528	23.4508	23.5724	100	3	22.1852	22.1074	100	3	10	9	9	25.9	23.7	23.7	63.704	0	44.443	455460000	49	23.1517	23.6282	23.5724	22.5873	21.8608	22.1074
Q96GD4	Q96GD4;Q9UQB9	Aurora kinase B	AURKB	AURKB_HUMAN Aurora kinase B OS=Homo sapiens OX=9606 GN=AURKB PE=1 SV=3	1.2649408976237	2.40317	2.76817425373274	24.0296	24.0812	100	3	22.7647	22.6552	100	3	11	11	10	43	43	40.7	39.31	0	38.904	937880000	65	23.8989	24.1088	24.0812	22.567	22.6552	23.0719
P51116	P51116	Fragile X mental retardation syndrome-related protein 2	FXR2	FXR2_HUMAN Fragile X mental retardation syndrome-related protein 2 OS=Homo sapiens OX=9606 GN=FXR2 PE=1 SV=2	1.26393953959147	2.40151	1.00501927183925	23.4387	23.4387	66.6667	2	22.1748	21.8205	100	3	6	6	5	15.3	15.3	12.5	74.222	0	29.55	342670000	24	NaN	23.3049	23.5725	21.8205	22.9857	21.7182
Q9H4A3	Q9H4A3;Q96J92	Serine/threonine-protein kinase WNK1	WNK1	WNK1_HUMAN Serine/threonine-protein kinase WNK1 OS=Homo sapiens OX=9606 GN=WNK1 PE=1 SV=2	1.26330057779948	2.40044	2.53796244073589	23.4874	23.5813	100	3	22.2241	22.2097	100	3	17	17	11	9.7	9.7	7.1	250.79	0	56.77	669930000	57	23.1731	23.7079	23.5813	22.0437	22.2097	22.419
Q7L590	Q7L590	Protein MCM10 homolog	MCM10	MCM10_HUMAN Protein MCM10 homolog OS=Homo sapiens OX=9606 GN=MCM10 PE=1 SV=2	1.25910377502441	2.39347	2.28910523406229	22.0625	22.0567	100	3	20.8034	20.8034	66.6667	2	11	11	11	19.1	19.1	19.1	98.182	0	38.935	323120000	28	22.0567	21.891	22.2397	NaN	20.6553	20.9515
P06400	P06400	Retinoblastoma-associated protein	RB1	RB_HUMAN Retinoblastoma-associated protein OS=Homo sapiens OX=9606 GN=RB1 PE=1 SV=2	1.25539271036784	2.38732	2.47396264856931	22.4296	22.5946	100	3	21.1742	21.2369	100	3	7	7	7	10	10	10	106.16	0	25.501	205590000	32	22.0775	22.5946	22.6166	21.2369	20.9837	21.3019
Q7L576	Q7L576	Cytoplasmic FMR1-interacting protein 1	CYFIP1	CYFP1_HUMAN Cytoplasmic FMR1-interacting protein 1 OS=Homo sapiens OX=9606 GN=CYFIP1 PE=1 SV=1	1.25492095947266	2.38654	2.6453306226813	23.9561	23.9908	100	3	22.7012	22.5554	100	3	16	16	9	15.4	15.4	9	145.18	0	33.437	1344200000	94	23.8341	23.9908	24.0434	22.509	22.5554	23.0392
Q9C0D5	Q9C0D5	Protein TANC1	TANC1	TANC1_HUMAN Protein TANC1 OS=Homo sapiens OX=9606 GN=TANC1 PE=1 SV=3	1.25489171346029	2.38649	3.09124584503482	22.1869	22.2484	100	3	20.932	20.9577	100	3	17	17	17	13.7	13.7	13.7	202.22	0	31.058	243930000	42	22.0417	22.2705	22.2484	20.9577	20.7174	21.1209
Q14914	Q14914	Prostaglandin reductase 1	PTGR1	PTGR1_HUMAN Prostaglandin reductase 1 OS=Homo sapiens OX=9606 GN=PTGR1 PE=1 SV=2	1.25388145446777	2.38482	2.79328943186733	23.9306	23.9463	100	3	22.6767	22.6446	100	3	11	11	11	48.6	48.6	48.6	35.869	0	33.422	961980000	75	23.6436	24.2019	23.9463	22.6446	22.6399	22.7457
Q5VT66	Q5VT66	Mitochondrial amidoxime-reducing component 1	MARC1	MARC1_HUMAN Mitochondrial amidoxime-reducing component 1 OS=Homo sapiens OX=9606 GN=MTARC1 PE=1 SV=1	1.24950663248698	2.3776	1.73512166975768	24.3874	24.341	100	3	23.1379	23.0907	100	3	4	4	3	11.9	11.9	7.4	37.499	0	5.0348	260870000	15	24.1315	24.341	24.6897	22.6758	23.6471	23.0907
P09601	P09601	Heme oxygenase 1	HMOX1	HMOX1_HUMAN Heme oxygenase 1 OS=Homo sapiens OX=9606 GN=HMOX1 PE=1 SV=1	1.24804242451986	2.37519	2.427379048862	22.3082	22.3193	100	3	21.0602	21.1889	100	3	4	4	4	22.9	22.9	22.9	32.818	0	32.091	73937000	20	22.036	22.3193	22.5693	21.2044	21.1889	20.7872
Q13325	Q13325	Interferon-induced protein with tetratricopeptide repeats 5	IFIT5	IFIT5_HUMAN Interferon-induced protein with tetratricopeptide repeats 5 OS=Homo sapiens OX=9606 GN=IFIT5 PE=1 SV=1	1.24736022949219	2.37407	1.93316159289828	22.6704	22.5942	100	3	21.423	21.3962	100	3	9	9	9	29.5	29.5	29.5	55.846	0	20.385	305800000	30	22.2264	22.5942	23.1906	21.3962	21.3776	21.4953
Q6P1L5	Q6P1L5	Protein FAM117B	FAM117B	F117B_HUMAN Protein FAM117B OS=Homo sapiens OX=9606 GN=FAM117B PE=1 SV=2	1.24546750386556	2.37095	0	23.0911	23.1877	100	3	NaN	NaN	33.3333	1	4	4	4	10.9	10.9	10.9	61.967	0	28.344	131240000	13	23.1877	23.2487	22.8371	NaN	21.8457	NaN
P61221	P61221	ATP-binding cassette sub-family E member 1	ABCE1	ABCE1_HUMAN ATP-binding cassette sub-family E member 1 OS=Homo sapiens OX=9606 GN=ABCE1 PE=1 SV=1	1.24521191914877	2.37053	3.20536962557228	26.3045	26.3412	100	3	25.0593	25.0058	100	3	23	23	23	41.7	41.7	41.7	67.314	0	155.16	9420400000	227	26.1731	26.3412	26.3992	24.904	25.0058	25.268
O75880	O75880	Protein SCO1 homolog, mitochondrial	SCO1	SCO1_HUMAN Protein SCO1 homolog, mitochondrial OS=Homo sapiens OX=9606 GN=SCO1 PE=1 SV=1	1.24431737263997	2.36906	2.46216216626926	22.8437	22.7279	100	3	21.5994	21.6177	100	3	5	5	5	17.9	17.9	17.9	33.814	0	8.9559	317960000	30	22.6528	23.1504	22.7279	21.6177	21.3693	21.8111
Q9H0P0	Q9H0P0	Cytosolic 5-nucleotidase 3A	NT5C3A	5NT3A_HUMAN Cytosolic 5-nucleotidase 3A OS=Homo sapiens OX=9606 GN=NT5C3A PE=1 SV=3	1.24243545532227	2.36598	1.7218401909239	22.3826	22.3198	100	3	21.1402	21.1768	100	3	6	6	6	24.1	24.1	24.1	37.948	0	13.93	202610000	21	21.8779	22.3198	22.9501	21.1768	20.9545	21.2892
P46783;Q9NQ39	P46783;Q9NQ39	40S ribosomal protein S10;Putative 40S ribosomal protein S10-like	RPS10;RPS10P5	RS10_HUMAN 40S ribosomal protein S10 OS=Homo sapiens OX=9606 GN=RPS10 PE=1 SV=1;RS10L_HUMAN Putative 40S ribosomal protein S10-like OS=Homo sapiens OX=9606 GN=RPS10P5 PE=5 SV=1	1.24152755737305	2.36449	2.32171176162874	26.9723	27.1245	100	3	25.7308	25.728	100	3	7	7	7	42.4	42.4	42.4	18.898	0	45.375	8557600000	103	26.602	27.1906	27.1245	25.5327	25.728	25.9317
A0FGR8	A0FGR8	Extended synaptotagmin-2	ESYT2	ESYT2_HUMAN Extended synaptotagmin-2 OS=Homo sapiens OX=9606 GN=ESYT2 PE=1 SV=1	1.23903719584147	2.36041	2.35746948975702	23.6766	23.8355	100	3	22.4376	22.3949	100	3	20	20	20	29.9	29.9	29.9	102.36	0	58.375	1345400000	129	23.3087	23.8355	23.8857	22.2764	22.3949	22.6415
Q8N1G4	Q8N1G4	Leucine-rich repeat-containing protein 47	LRRC47	LRC47_HUMAN Leucine-rich repeat-containing protein 47 OS=Homo sapiens OX=9606 GN=LRRC47 PE=1 SV=1	1.2386302947998	2.35974	1.89795462659711	22.2576	22.4341	100	3	21.0189	21.2043	100	3	6	6	6	15.1	15.1	15.1	63.472	0	31.617	254940000	40	21.8717	22.4669	22.4341	21.2598	20.5927	21.2043
P11274	P11274	Breakpoint cluster region protein	BCR	BCR_HUMAN Breakpoint cluster region protein OS=Homo sapiens OX=9606 GN=BCR PE=1 SV=2	1.23837153116862	2.35932	2.77496143370623	23.5754	23.556	100	3	22.3371	22.4079	100	3	12	12	11	14.2	14.2	13.4	142.82	0	26.731	399680000	39	23.3302	23.8401	23.556	22.1901	22.4079	22.4132
Q9H936	Q9H936;Q9H1K4	Mitochondrial glutamate carrier 1	SLC25A22	GHC1_HUMAN Mitochondrial glutamate carrier 1 OS=Homo sapiens OX=9606 GN=SLC25A22 PE=1 SV=1	1.23701032002767	2.3571	3.09379201069592	23.2818	23.3685	100	3	22.0448	22.0635	100	3	7	7	7	29.7	29.7	29.7	34.47	0	12.572	303920000	36	23.4368	23.04	23.3685	21.9351	22.0635	22.1357
Q99570	Q99570	Phosphoinositide 3-kinase regulatory subunit 4	PIK3R4	PI3R4_HUMAN Phosphoinositide 3-kinase regulatory subunit 4 OS=Homo sapiens OX=9606 GN=PIK3R4 PE=1 SV=3	1.23366610209147	2.35164	2.24481847756686	21.9858	21.9545	100	3	20.7521	20.6317	100	3	13	13	13	14.8	14.8	14.8	153.1	0	22.931	168970000	45	21.8113	21.9545	22.1915	20.4825	20.6317	21.1422
P19367	P19367;Q2TB90;P52790	Hexokinase-1	HK1	HXK1_HUMAN Hexokinase-1 OS=Homo sapiens OX=9606 GN=HK1 PE=1 SV=3	1.2315502166748	2.34819	2.72011636169129	25.4051	25.5056	100	3	24.1736	24.2529	100	3	34	34	30	40	40	35.9	102.48	0	259.74	6057000000	276	25.1846	25.5252	25.5056	23.9221	24.2529	24.3458
Q03426	Q03426	Mevalonate kinase	MVK	KIME_HUMAN Mevalonate kinase OS=Homo sapiens OX=9606 GN=MVK PE=1 SV=1	1.22801399230957	2.34244	0	22.2711	22.2436	100	3	NaN	NaN	33.3333	1	3	3	3	12.6	12.6	12.6	42.45	0	8.7424	106290000	21	22.1124	22.2436	22.4573	NaN	21.0431	NaN
Q8IWA0	Q8IWA0	WD repeat-containing protein 75	WDR75	WDR75_HUMAN WD repeat-containing protein 75 OS=Homo sapiens OX=9606 GN=WDR75 PE=1 SV=1	1.22726694742839	2.34123	2.29488888491528	24.1672	24.0481	100	3	22.9399	22.8345	100	3	15	15	15	26.4	26.4	26.4	94.498	0	41.178	1159600000	70	23.9268	24.0481	24.5266	22.8017	22.8345	23.1835
Q15678	Q15678	Tyrosine-protein phosphatase non-receptor type 14	PTPN14	PTN14_HUMAN Tyrosine-protein phosphatase non-receptor type 14 OS=Homo sapiens OX=9606 GN=PTPN14 PE=1 SV=2	1.22655995686849	2.34008	0	22.2954	22.4298	100	3	NaN	NaN	33.3333	1	7	7	7	10.6	10.6	10.6	135.26	0	18.776	171350000	26	21.6977	22.4298	22.7589	21.0689	NaN	NaN
O14802	O14802	DNA-directed RNA polymerase III subunit RPC1	POLR3A	RPC1_HUMAN DNA-directed RNA polymerase III subunit RPC1 OS=Homo sapiens OX=9606 GN=POLR3A PE=1 SV=2	1.22648557027181	2.33996	3.62402705188861	23.1761	23.1331	100	3	21.9496	21.8968	100	3	19	19	19	20.3	20.3	20.3	155.64	0	67.367	727770000	61	23.0804	23.3149	23.1331	21.8968	21.8676	22.0846
Q5RKV6	Q5RKV6	Exosome complex component MTR3	EXOSC6	EXOS6_HUMAN Exosome complex component MTR3 OS=Homo sapiens OX=9606 GN=EXOSC6 PE=1 SV=1	1.22413126627604	2.33615	2.02124786262709	23.1764	23.1087	100	3	21.9522	22.0522	100	3	4	4	4	19.9	19.9	19.9	28.235	0	19.82	195040000	21	22.8667	23.5538	23.1087	21.6244	22.0522	22.1802
Q9Y5A7	Q9Y5A7	NEDD8 ultimate buster 1	NUB1	NUB1_HUMAN NEDD8 ultimate buster 1 OS=Homo sapiens OX=9606 GN=NUB1 PE=1 SV=2	1.21886571248372	2.32764	1.67577204163656	22.7934	22.7867	100	3	21.5746	21.5746	66.6667	2	8	8	8	17.9	17.9	17.9	70.537	0	15.972	197240000	26	22.4296	23.1641	22.7867	21.5825	21.5666	NaN
P60059	P60059	Protein transport protein Sec61 subunit gamma	SEC61G	SC61G_HUMAN Protein transport protein Sec61 subunit gamma OS=Homo sapiens OX=9606 GN=SEC61G PE=1 SV=1	1.21799182891846	2.32623	2.80008759512161	25.3801	25.3818	100	3	24.1621	24.1621	66.6667	2	2	2	2	36.8	36.8	36.8	7.7412	0	51.251	911040000	26	25.2341	25.3818	25.5244	NaN	24.1898	24.1345
Q8TCJ2	Q8TCJ2	Dolichyl-diphosphooligosaccharide--protein glycosyltransferase subunit STT3B	STT3B	STT3B_HUMAN Dolichyl-diphosphooligosaccharide--protein glycosyltransferase subunit STT3B OS=Homo sapiens OX=9606 GN=STT3B PE=1 SV=1	1.21659342447917	2.32397	3.3862019887003	24.2048	24.242	100	3	22.9882	23.0272	100	3	9	9	8	11	11	10.2	93.673	0	17.905	1247500000	57	24.0558	24.242	24.3165	22.8322	23.0272	23.1051
Q05655	Q05655;Q04759	Protein kinase C delta type;Protein kinase C delta type regulatory subunit;Protein kinase C delta type catalytic subunit	PRKCD	KPCD_HUMAN Protein kinase C delta type OS=Homo sapiens OX=9606 GN=PRKCD PE=1 SV=2	1.21475537618002	2.32101	1.77800598566865	21.4274	21.522	100	3	20.2127	20.1053	100	3	8	8	8	15.1	15.1	15.1	77.504	0	47.342	167360000	36	21.522	21.814	20.9464	20.1053	19.9858	20.5469
Q8NI60	Q8NI60	Atypical kinase ADCK3, mitochondrial	ADCK3	COQ8A_HUMAN Atypical kinase COQ8A, mitochondrial OS=Homo sapiens OX=9606 GN=COQ8A PE=1 SV=1	1.21340560913086	2.31884	3.77683759662654	23.8163	23.8033	100	3	22.6029	22.6568	100	3	9	9	9	16.8	16.8	16.8	71.949	0	19.603	706450000	76	23.7075	23.8033	23.9381	22.4858	22.6568	22.6661
Q13190	Q13190	Syntaxin-5	STX5	STX5_HUMAN Syntaxin-5 OS=Homo sapiens OX=9606 GN=STX5 PE=1 SV=2	1.21318054199219	2.31848	2.51361111482473	23.4117	23.3283	100	3	22.1985	22.3171	100	3	6	6	6	27.3	27.3	27.3	39.672	0	23.002	396800000	42	23.2366	23.6703	23.3283	21.927	22.3516	22.3171
O43683	O43683	Mitotic checkpoint serine/threonine-protein kinase BUB1	BUB1	BUB1_HUMAN Mitotic checkpoint serine/threonine-protein kinase BUB1 OS=Homo sapiens OX=9606 GN=BUB1 PE=1 SV=1	1.21292686462402	2.31807	2.725375608381	23.4318	23.4669	100	3	22.2188	22.1459	100	3	16	16	16	23.3	23.3	23.3	122.37	0	50.462	525810000	50	23.4669	23.3284	23.5	22.1459	21.9893	22.5213
O94887	O94887	FERM, RhoGEF and pleckstrin domain-containing protein 2	FARP2	FARP2_HUMAN FERM, ARHGEF and pleckstrin domain-containing protein 2 OS=Homo sapiens OX=9606 GN=FARP2 PE=1 SV=3	1.21223449707031	2.31696	0	22.3332	22.3223	100	3	NaN	NaN	33.3333	1	5	5	5	6.6	6.6	6.6	119.89	0	6.9892	137110000	17	22.3816	22.2958	22.3223	NaN	NaN	21.121
Q8N3U4	Q8N3U4	Cohesin subunit SA-2	STAG2	STAG2_HUMAN Cohesin subunit SA-2 OS=Homo sapiens OX=9606 GN=STAG2 PE=1 SV=3	1.21198908487956	2.31657	2.89106555586944	23.2173	23.1713	100	3	22.0053	21.9619	100	3	18	18	15	19.4	19.4	17	141.32	0	41.23	667680000	71	22.9978	23.4828	23.1713	21.9619	22.1042	21.9498
Q96P11	Q96P11;Q63ZY6;Q3KNT7	Probable 28S rRNA (cytosine-C(5))-methyltransferase	NSUN5	NSUN5_HUMAN 28S rRNA (cytosine-C(5))-methyltransferase OS=Homo sapiens OX=9606 GN=NSUN5 PE=1 SV=2	1.21166133880615	2.31604	1.79634141654003	25.0603	25.0603	66.6667	2	23.8486	23.8402	100	3	9	9	9	26.6	26.6	26.6	46.691	0	12.249	817400000	21	24.8952	25.2254	NaN	23.5677	23.8402	24.1381
Q7L0Y3	Q7L0Y3	Mitochondrial ribonuclease P protein 1	TRMT10C	TM10C_HUMAN tRNA methyltransferase 10 homolog C OS=Homo sapiens OX=9606 GN=TRMT10C PE=1 SV=2	1.21132214864095	2.3155	2.3833755809293	23.7509	23.7945	100	3	22.5395	22.5496	100	3	14	14	14	49.1	49.1	49.1	47.346	0	133.83	1228100000	97	23.4078	24.0503	23.7945	22.3866	22.5496	22.6825
Q7Z2W4	Q7Z2W4;Q9H0J9	Zinc finger CCCH-type antiviral protein 1	ZC3HAV1	ZCCHV_HUMAN Zinc finger CCCH-type antiviral protein 1 OS=Homo sapiens OX=9606 GN=ZC3HAV1 PE=1 SV=3	1.21118100484212	2.31527	3.18897901449823	24.7783	24.855	100	3	23.5671	23.5525	100	3	32	32	32	48.8	48.8	48.8	101.43	0	152.49	3475900000	237	24.5551	24.855	24.9249	23.4817	23.5525	23.6672
Q9NV31	Q9NV31	U3 small nucleolar ribonucleoprotein protein IMP3	IMP3	IMP3_HUMAN U3 small nucleolar ribonucleoprotein protein IMP3 OS=Homo sapiens OX=9606 GN=IMP3 PE=1 SV=1	1.21095593770345	2.31491	2.93670921752408	23.7284	23.7073	100	3	22.5174	22.5633	100	3	5	5	5	37.5	37.5	37.5	21.85	0	14.949	424470000	26	23.5145	23.7073	23.9634	22.3861	22.6029	22.5633
Q8NBM4	Q8NBM4	Ubiquitin-associated domain-containing protein 2	UBAC2	UBAC2_HUMAN Ubiquitin-associated domain-containing protein 2 OS=Homo sapiens OX=9606 GN=UBAC2 PE=1 SV=1	1.20833047231038	2.3107	1.51188649302095	22.3123	22.2078	100	3	21.104	21.104	66.6667	2	3	3	3	15.7	15.7	15.7	38.963	0	17.074	136990000	20	22.2078	21.9954	22.7338	21.283	NaN	20.925
Q9H425	Q9H425	Uncharacterized protein C1orf198	C1orf198	CA198_HUMAN Uncharacterized protein C1orf198 OS=Homo sapiens OX=9606 GN=C1orf198 PE=1 SV=1	1.20819091796875	2.31048	1.6826214282728	22.506	22.506	66.6667	2	21.2978	21.346	100	3	5	5	5	21.4	21.4	21.4	36.346	0	7.5598	129100000	10	22.4867	22.5252	NaN	21.346	21.6328	20.9146
Q8IWF6	Q8IWF6	Protein DENND6A	DENND6A	DEN6A_HUMAN Protein DENND6A OS=Homo sapiens OX=9606 GN=DENND6A PE=1 SV=1	1.20811080932617	2.31035	2.12521690785505	22.7807	22.6495	100	3	21.5726	21.6597	100	3	4	4	4	10.9	10.9	10.9	69.574	0	9.2301	216060000	22	22.6495	23.1174	22.5752	21.2407	21.8173	21.6597
Q9H3S7	Q9H3S7	Tyrosine-protein phosphatase non-receptor type 23	PTPN23	PTN23_HUMAN Tyrosine-protein phosphatase non-receptor type 23 OS=Homo sapiens OX=9606 GN=PTPN23 PE=1 SV=1	1.20792325337728	2.31005	2.0734450690467	23.24	23.2866	100	3	22.0321	21.9088	100	3	9	9	9	8.3	8.3	8.3	178.97	0	18.116	224200000	23	23.0015	23.2866	23.4319	21.7358	21.9088	22.4516
Q9NXE4	Q9NXE4	Sphingomyelin phosphodiesterase 4	SMPD4	NSMA3_HUMAN Sphingomyelin phosphodiesterase 4 OS=Homo sapiens OX=9606 GN=SMPD4 PE=1 SV=3	1.20264053344727	2.30161	1.04648596731503	22.8939	22.8176	100	3	21.6912	21.6503	100	3	4	4	4	6.4	6.4	6.4	97.809	0	7.3291	132000000	17	22.5253	23.3388	22.8176	20.8731	21.6503	22.5503
O14521	O14521	Succinate dehydrogenase [ubiquinone] cytochrome b small subunit, mitochondrial	SDHD	DHSD_HUMAN Succinate dehydrogenase [ubiquinone] cytochrome b small subunit, mitochondrial OS=Homo sapiens OX=9606 GN=SDHD PE=1 SV=1	1.19866434733073	2.29527	1.88629366658316	22.9351	22.8088	100	3	21.7364	21.9266	100	3	2	2	2	10.7	10.7	10.7	17.043	0.001233	2.876	177950000	23	23.209	22.7874	22.8088	21.2497	22.0329	21.9266
Q6P4A7	Q6P4A7	Sideroflexin-4	SFXN4	SFXN4_HUMAN Sideroflexin-4 OS=Homo sapiens OX=9606 GN=SFXN4 PE=1 SV=1	1.19471549987793	2.289	2.72706347727718	23.2587	23.2552	100	3	22.064	21.9463	100	3	6	6	6	23.7	23.7	23.7	37.998	0	19.473	404210000	41	23.0947	23.4261	23.2552	21.9165	21.9463	22.3291
Q93034	Q93034	Cullin-5	CUL5	CUL5_HUMAN Cullin-5 OS=Homo sapiens OX=9606 GN=CUL5 PE=1 SV=4	1.19453938802084	2.28872	4.97891014913332	22.8243	22.7847	100	3	21.6298	21.6328	100	3	12	12	12	18.7	18.7	18.7	90.954	0	42.222	401470000	48	22.9109	22.7773	22.7847	21.6349	21.6216	21.6328
O60830	O60830	Mitochondrial import inner membrane translocase subunit Tim17-B	TIMM17B	TI17B_HUMAN Mitochondrial import inner membrane translocase subunit Tim17-B OS=Homo sapiens OX=9606 GN=TIMM17B PE=1 SV=1	1.19236469268799	2.28527	1.36465083052067	24.259	24.4757	100	3	23.0667	23.0667	66.6667	2	3	3	3	26.2	26.2	26.2	18.273	0	12.742	333280000	18	23.8198	24.4816	24.4757	23.3489	22.7844	NaN
O75907	O75907	Diacylglycerol O-acyltransferase 1	DGAT1	DGAT1_HUMAN Diacylglycerol O-acyltransferase 1 OS=Homo sapiens OX=9606 GN=DGAT1 PE=1 SV=2	1.19173240661621	2.28427	0	22.6231	22.5677	100	3	NaN	NaN	33.3333	1	6	6	6	16	16	16	55.278	0	23.12	246790000	20	22.5107	22.5677	22.791	NaN	NaN	21.4314
Q00688	Q00688	Peptidyl-prolyl cis-trans isomerase FKBP3	FKBP3	FKBP3_HUMAN Peptidyl-prolyl cis-trans isomerase FKBP3 OS=Homo sapiens OX=9606 GN=FKBP3 PE=1 SV=1	1.19063091278076	2.28253	1.13989481110783	22.9512	22.8071	100	3	21.7606	21.7606	66.6667	2	6	6	6	41.5	41.5	41.5	25.177	0	12.662	553710000	38	22.4586	23.5879	22.8071	NaN	21.66	21.8612
Q6P1N0	Q6P1N0	Coiled-coil and C2 domain-containing protein 1A	CC2D1A	C2D1A_HUMAN Coiled-coil and C2 domain-containing protein 1A OS=Homo sapiens OX=9606 GN=CC2D1A PE=1 SV=1	1.18948618570963	2.28072	2.40235237917046	22.7172	22.7149	100	3	21.5277	21.4379	100	3	12	12	12	19	19	19	104.06	0	29.821	341170000	36	22.7149	22.8179	22.6187	21.2513	21.4379	21.8938
Q15942	Q15942	Zyxin	ZYX	ZYX_HUMAN Zyxin OS=Homo sapiens OX=9606 GN=ZYX PE=1 SV=1	1.18750381469727	2.27758	3.312241433057	24.3295	24.3328	100	3	23.142	23.0306	100	3	9	9	9	31.8	31.8	31.8	61.277	0	45.1	885130000	66	24.3583	24.3328	24.2973	23.0271	23.0306	23.3681
P49841	P49841	Glycogen synthase kinase-3 beta	GSK3B	GSK3B_HUMAN Glycogen synthase kinase-3 beta OS=Homo sapiens OX=9606 GN=GSK3B PE=1 SV=2	1.18571472167969	2.27476	1.14930860493779	23.685	23.9029	100	3	22.4992	22.1432	100	3	8	8	6	31	31	26.4	46.744	0	48.536	431480000	51	23.231	23.921	23.9029	22.0016	22.1432	23.3529
Q6PML9	Q6PML9	Zinc transporter 9	SLC30A9	ZNT9_HUMAN Zinc transporter 9 OS=Homo sapiens OX=9606 GN=SLC30A9 PE=1 SV=1	1.18552144368489	2.27446	0	22.5544	22.5376	100	3	NaN	NaN	33.3333	1	5	5	5	12.1	12.1	12.1	63.514	0	8.5709	189490000	10	22.3874	22.7383	22.5376	21.3689	NaN	NaN
Q01581	Q01581	Hydroxymethylglutaryl-CoA synthase, cytoplasmic	HMGCS1	HMCS1_HUMAN Hydroxymethylglutaryl-CoA synthase, cytoplasmic OS=Homo sapiens OX=9606 GN=HMGCS1 PE=1 SV=2	1.18246269226074	2.26964	0	22.3986	22.3986	66.6667	2	NaN	NaN	33.3333	1	4	4	4	14	14	14	57.293	0.0012376	2.9206	80919000	6	NaN	22.4418	22.3554	21.2161	NaN	NaN
P33992	P33992	DNA replication licensing factor MCM5	MCM5	MCM5_HUMAN DNA replication licensing factor MCM5 OS=Homo sapiens OX=9606 GN=MCM5 PE=1 SV=5	1.17933718363444	2.26473	2.99154089162215	25.845	25.8641	100	3	24.6656	24.5634	100	3	30	30	30	51.9	51.9	51.9	82.285	0	101.96	6322700000	265	25.6813	25.8641	25.9895	24.5634	24.5585	24.8749
Q9NXH9	Q9NXH9	tRNA (guanine(26)-N(2))-dimethyltransferase	TRMT1	TRM1_HUMAN tRNA (guanine(26)-N(2))-dimethyltransferase OS=Homo sapiens OX=9606 GN=TRMT1 PE=1 SV=1	1.17848841349284	2.2634	1.94098079561513	22.5184	22.6919	100	3	21.3399	21.2913	100	3	10	10	10	20.6	20.6	20.6	72.233	0	22.677	342060000	48	22.0842	22.6919	22.7791	21.2913	21.1042	21.6242
O60783	O60783	28S ribosomal protein S14, mitochondrial	MRPS14	RT14_HUMAN 28S ribosomal protein S14, mitochondrial OS=Homo sapiens OX=9606 GN=MRPS14 PE=1 SV=1	1.17639287312825	2.26011	0	24.6007	24.6536	100	3	NaN	NaN	33.3333	1	2	2	2	21.9	21.9	21.9	15.139	0	13.264	503790000	22	24.6536	24.2324	24.9161	23.4243	NaN	NaN
P49916	P49916	DNA ligase 3	LIG3	DNLI3_HUMAN DNA ligase 3 OS=Homo sapiens OX=9606 GN=LIG3 PE=1 SV=2	1.17603238423665	2.25955	2.49021958032072	24.1889	24.283	100	3	23.0128	22.9379	100	3	19	19	19	21.3	21.3	21.3	112.91	0	63.771	1324600000	112	23.9772	24.3064	24.283	22.7926	22.9379	23.308
Q8IUX4	Q8IUX4;Q96AK3	DNA dC->dU-editing enzyme APOBEC-3F	APOBEC3F	ABC3F_HUMAN DNA dC->dU-editing enzyme APOBEC-3F OS=Homo sapiens OX=9606 GN=APOBEC3F PE=1 SV=3	1.17344856262207	2.2555	1.21314099999074	23.6249	23.7122	100	3	22.4515	22.7024	100	3	4	4	2	13.7	13.7	6.4	45.02	0	6.7348	370650000	25	23.3361	23.7122	23.8266	21.6142	23.0379	22.7024
P06730	P06730	Eukaryotic translation initiation factor 4E	EIF4E	IF4E_HUMAN Eukaryotic translation initiation factor 4E OS=Homo sapiens OX=9606 GN=EIF4E PE=1 SV=2	1.17269897460938	2.25433	2.346936213621	23.5679	23.711	100	3	22.3952	22.3653	100	3	3	3	3	25.8	25.8	25.8	25.097	0	31.213	224810000	30	23.7587	23.2339	23.711	22.3653	22.2118	22.6085
Q15125	Q15125	3-beta-hydroxysteroid-Delta(8),Delta(7)-isomerase	EBP	EBP_HUMAN 3-beta-hydroxysteroid-Delta(8),Delta(7)-isomerase OS=Homo sapiens OX=9606 GN=EBP PE=1 SV=3	1.17172813415527	2.25281	2.46087598598887	26.0143	26.0819	100	3	24.8426	24.7909	100	3	3	3	3	16.5	16.5	16.5	26.352	0	7.008	1368700000	30	25.8099	26.0819	26.1512	24.7909	24.5984	25.1385
Q86V48	Q86V48	Leucine zipper protein 1	LUZP1	LUZP1_HUMAN Leucine zipper protein 1 OS=Homo sapiens OX=9606 GN=LUZP1 PE=1 SV=2	1.17055066426595	2.25098	3.20376082071525	24.4815	24.5088	100	3	23.311	23.3332	100	3	30	30	30	40.1	40.1	40.1	120.27	0	241.48	2011400000	211	24.4075	24.5283	24.5088	23.1027	23.3332	23.497
O60869	O60869	Endothelial differentiation-related factor 1	EDF1	EDF1_HUMAN Endothelial differentiation-related factor 1 OS=Homo sapiens OX=9606 GN=EDF1 PE=1 SV=1	1.16944980621338	2.24926	1.06768315576208	23.0021	23.0085	100	3	21.8327	21.8327	66.6667	2	3	3	3	23	23	23	16.368	0	18.477	547070000	22	22.405	23.5929	23.0085	NaN	21.6526	22.0127
Q5T1M5	Q5T1M5	FK506-binding protein 15	FKBP15	FKB15_HUMAN FK506-binding protein 15 OS=Homo sapiens OX=9606 GN=FKBP15 PE=1 SV=2	1.16739336649577	2.24606	2.77869228214505	22.9909	22.9915	100	3	21.8236	21.7737	100	3	7	7	7	8.7	8.7	8.7	133.63	0	32.274	169100000	27	22.7688	23.2125	22.9915	21.7737	21.7035	21.9934
P35659	P35659	Protein DEK	DEK	DEK_HUMAN Protein DEK OS=Homo sapiens OX=9606 GN=DEK PE=1 SV=1	1.16609700520833	2.24404	2.17252620814419	25.4039	25.5136	100	3	24.2378	24.2987	100	3	12	12	12	29.6	29.6	29.6	42.674	0	30.723	3060000000	134	25.5136	25.1633	25.5347	23.8799	24.5348	24.2987
P63218	P63218	Guanine nucleotide-binding protein G(I)/G(S)/G(O) subunit gamma-5	GNG5	GBG5_HUMAN Guanine nucleotide-binding protein G(I)/G(S)/G(O) subunit gamma-5 OS=Homo sapiens OX=9606 GN=GNG5 PE=1 SV=3	1.16459465026855	2.2417	0	NaN	NaN	33.3333	1	23.2354	22.9042	100	3	1	1	1	39.7	39.7	39.7	7.3184	0	22.781	147500000	22	NaN	24.4	NaN	22.8554	23.9466	22.9042
P04150	P04150;P08235	Glucocorticoid receptor	NR3C1	GCR_HUMAN Glucocorticoid receptor OS=Homo sapiens OX=9606 GN=NR3C1 PE=1 SV=1	1.16396967569987	2.24073	2.80603548611859	22.5916	22.5757	100	3	21.4276	21.4543	100	3	10	10	10	18.5	18.5	18.5	85.658	0	128.08	232350000	35	22.3631	22.5757	22.8358	21.3014	21.527	21.4543
Q9NVZ3	Q9NVZ3	Adaptin ear-binding coat-associated protein 2	NECAP2	NECP2_HUMAN Adaptin ear-binding coat-associated protein 2 OS=Homo sapiens OX=9606 GN=NECAP2 PE=1 SV=1	1.16341145833333	2.23986	1.55319014725026	23.7448	23.6753	100	3	22.5814	22.3439	100	3	3	3	3	23.2	23.2	23.2	28.338	0	26.548	237900000	24	23.6753	23.995	23.5641	23.2146	22.1856	22.3439
P67809	P67809	Nuclease-sensitive element-binding protein 1	YBX1	YBOX1_HUMAN Y-box-binding protein 1 OS=Homo sapiens OX=9606 GN=YBX1 PE=1 SV=3	1.16308848063151	2.23936	1.20334530200915	22.4267	22.4614	100	3	21.2636	21.2442	100	3	5	5	3	25	25	15.1	35.924	0	87.988	588820000	45	22.0586	22.4614	22.7602	20.57	21.2442	21.9768
O00186	O00186	Syntaxin-binding protein 3	STXBP3	STXB3_HUMAN Syntaxin-binding protein 3 OS=Homo sapiens OX=9606 GN=STXBP3 PE=1 SV=2	1.16112200419108	2.23631	2.36105379789527	22.4823	22.3611	100	3	21.3212	21.3172	100	3	4	4	4	9.3	9.3	9.3	67.764	0	8.3455	143560000	21	22.3611	22.8541	22.2318	21.3172	21.2148	21.4316
P08237	P08237	ATP-dependent 6-phosphofructokinase, muscle type	PFKM	PFKAM_HUMAN ATP-dependent 6-phosphofructokinase, muscle type OS=Homo sapiens OX=9606 GN=PFKM PE=1 SV=2	1.16035842895508	2.23513	2.76351251176182	24.5556	24.4912	100	3	23.3952	23.3818	100	3	22	21	20	39.6	38.5	37.3	85.182	0	152.48	1985100000	121	24.3383	24.4912	24.8372	23.3177	23.3818	23.4862
P29084	P29084	Transcription initiation factor IIE subunit beta	GTF2E2	T2EB_HUMAN Transcription initiation factor IIE subunit beta OS=Homo sapiens OX=9606 GN=GTF2E2 PE=1 SV=1	1.16015243530273	2.23481	1.16558303825879	21.7213	21.8884	100	3	20.5611	20.2332	100	3	6	6	6	29.6	29.6	29.6	33.043	0	66.487	390060000	23	21.3306	21.8884	21.9448	21.4042	20.2332	20.0459
Q9H3K2	Q9H3K2	Growth hormone-inducible transmembrane protein	GHITM	GHITM_HUMAN Growth hormone-inducible transmembrane protein OS=Homo sapiens OX=9606 GN=GHITM PE=1 SV=2	1.1579049428304	2.23133	3.16308131837958	24.4698	24.3738	100	3	23.3119	23.3292	100	3	8	8	8	24.9	24.9	24.9	37.205	0	48.162	1496000000	76	24.3504	24.3738	24.6853	23.3292	23.2061	23.4004
Q96JB3	Q96JB3	Hypermethylated in cancer 2 protein	HIC2	HIC2_HUMAN Hypermethylated in cancer 2 protein OS=Homo sapiens OX=9606 GN=HIC2 PE=1 SV=2	1.15414047241211	2.22552	0	22.7191	22.7191	100	3	NaN	NaN	33.3333	1	5	5	5	10.2	10.2	10.2	66.155	0	9.7451	160830000	14	22.6504	22.7191	22.7878	NaN	21.565	NaN
P35658	P35658	Nuclear pore complex protein Nup214	NUP214	NU214_HUMAN Nuclear pore complex protein Nup214 OS=Homo sapiens OX=9606 GN=NUP214 PE=1 SV=2	1.14877001444498	2.21725	3.42327436767667	25.6179	25.6566	100	3	24.4691	24.4404	100	3	39	39	39	30.7	30.7	30.7	213.62	0	302.53	4683000000	247	25.4887	25.6566	25.7083	24.3476	24.4404	24.6193
O95456	O95456	Proteasome assembly chaperone 1	PSMG1	PSMG1_HUMAN Proteasome assembly chaperone 1 OS=Homo sapiens OX=9606 GN=PSMG1 PE=1 SV=1	1.14847882588704	2.2168	1.98213724802722	24.1347	24.0277	100	3	22.9862	23.092	100	3	3	3	3	13.9	13.9	13.9	32.854	0	12.101	443980000	28	23.8118	24.5645	24.0277	23.1137	22.7529	23.092
Q9BZG1	Q9BZG1	Ras-related protein Rab-34	RAB34	RAB34_HUMAN Ras-related protein Rab-34 OS=Homo sapiens OX=9606 GN=RAB34 PE=1 SV=1	1.14763800303141	2.21551	1.9498616591729	22.1415	22.1415	66.6667	2	20.9939	20.9328	100	3	4	4	4	18.9	18.9	18.9	29.044	0	6.5749	91501000	13	22.1202	NaN	22.1628	21.2931	20.7556	20.9328
Q70E73	Q70E73	Ras-associated and pleckstrin homology domains-containing protein 1	RAPH1	RAPH1_HUMAN Ras-associated and pleckstrin homology domains-containing protein 1 OS=Homo sapiens OX=9606 GN=RAPH1 PE=1 SV=3	1.14745203653971	2.21522	2.55426562768929	22.5544	22.563	100	3	21.407	21.3742	100	3	4	4	4	5.1	5.1	5.1	135.25	0	16.416	126620000	20	22.5168	22.5835	22.563	21.1238	21.3742	21.723
Q7Z417	Q7Z417	Nuclear fragile X mental retardation-interacting protein 2	NUFIP2	NUFP2_HUMAN Nuclear fragile X mental retardation-interacting protein 2 OS=Homo sapiens OX=9606 GN=NUFIP2 PE=1 SV=1	1.14726638793945	2.21494	3.1356716741764	24.5446	24.5077	100	3	23.3973	23.3944	100	3	10	10	10	23.9	23.9	23.9	76.12	0	130.14	1644400000	92	24.5077	24.6944	24.4315	23.2345	23.5629	23.3944
O75175	O75175	CCR4-NOT transcription complex subunit 3	CNOT3	CNOT3_HUMAN CCR4-NOT transcription complex subunit 3 OS=Homo sapiens OX=9606 GN=CNOT3 PE=1 SV=1	1.14701112111409	2.21455	2.21912661340537	22.8615	22.881	100	3	21.7144	21.7144	66.6667	2	3	3	3	6.8	6.8	6.8	81.871	0	7.7037	191030000	13	22.881	22.6323	23.071	21.6996	NaN	21.7293
O94874	O94874	E3 UFM1-protein ligase 1	UFL1	UFL1_HUMAN E3 UFM1-protein ligase 1 OS=Homo sapiens OX=9606 GN=UFL1 PE=1 SV=2	1.14603932698568	2.21306	2.67930204118259	22.4567	22.4196	100	3	21.3106	21.3716	100	3	7	7	7	10.1	10.1	10.1	89.594	0	10.125	239320000	33	22.2439	22.4196	22.7064	21.4256	21.1346	21.3716
Q5T4S7	Q5T4S7	E3 ubiquitin-protein ligase UBR4	UBR4	UBR4_HUMAN E3 ubiquitin-protein ligase UBR4 OS=Homo sapiens OX=9606 GN=UBR4 PE=1 SV=1	1.14594332377116	2.21291	3.36995740589522	22.5124	22.5904	100	3	21.3665	21.3278	100	3	26	26	26	7.2	7.2	7.2	573.83	0	72.032	543000000	96	22.3521	22.5904	22.5949	21.3278	21.2685	21.5031
Q96G21	Q96G21	U3 small nucleolar ribonucleoprotein protein IMP4	IMP4	IMP4_HUMAN U3 small nucleolar ribonucleoprotein protein IMP4 OS=Homo sapiens OX=9606 GN=IMP4 PE=1 SV=1	1.14548937479655	2.21221	2.80482099741022	22.5237	22.5979	100	3	21.3782	21.3846	100	3	6	6	6	26.8	26.8	26.8	33.756	0	10.836	191160000	21	22.5979	22.2981	22.6751	21.2091	21.3846	21.5409
Q6YHU6	Q6YHU6	Thyroid adenoma-associated protein	THADA	THADA_HUMAN Thyroid adenoma-associated protein OS=Homo sapiens OX=9606 GN=THADA PE=1 SV=1	1.14307467142741	2.20851	1.92198263737381	21.3501	21.4435	100	3	20.2071	20.3739	100	3	16	16	16	10.7	10.7	10.7	219.6	0	31.01	351050000	42	21.4435	21.4866	21.1203	20.3739	19.7438	20.5035
Q01650	Q01650;Q9UM01	Large neutral amino acids transporter small subunit 1	SLC7A5	LAT1_HUMAN Large neutral amino acids transporter small subunit 1 OS=Homo sapiens OX=9606 GN=SLC7A5 PE=1 SV=2	1.14216295878092	2.20712	1.72693755466936	22.8023	22.7397	100	3	21.6601	21.745	100	3	3	3	2	7.7	7.7	6.3	55.01	0	15.485	164020000	21	22.6971	22.97	22.7397	21.745	21.1267	22.1086
Q9Y5B9	Q9Y5B9	FACT complex subunit SPT16	SUPT16H	SP16H_HUMAN FACT complex subunit SPT16 OS=Homo sapiens OX=9606 GN=SUPT16H PE=1 SV=1	1.14165496826172	2.20634	2.83138594992061	26.6638	26.7338	100	3	25.5221	25.4862	100	3	39	39	39	42.4	42.4	42.4	119.91	0	273.94	10239000000	355	26.4676	26.79	26.7338	25.3557	25.4862	25.7246
O75131	O75131;Q86YQ8;Q96A23;Q9UBL6;Q8IYJ1;Q96FN4;Q9HCH3;O95741	Copine-3	CPNE3	CPNE3_HUMAN Copine-3 OS=Homo sapiens OX=9606 GN=CPNE3 PE=1 SV=1	1.14111709594727	2.20552	3.35914384273778	25.3318	25.395	100	3	24.1907	24.1572	100	3	19	19	19	41.7	41.7	41.7	60.13	0	63.87	3600300000	157	25.1833	25.4172	25.395	24.0778	24.1572	24.3372
Q9Y320	Q9Y320	Thioredoxin-related transmembrane protein 2	TMX2	TMX2_HUMAN Thioredoxin-related transmembrane protein 2 OS=Homo sapiens OX=9606 GN=TMX2 PE=1 SV=1	1.14008712768555	2.20394	0.472793772003538	22.7335	22.7335	66.6667	2	21.5934	21.5934	66.6667	2	2	2	2	12.5	12.5	12.5	34.037	0	4.7551	113510000	13	NaN	22.7287	22.7383	20.684	NaN	22.5029
P08240	P08240	Signal recognition particle receptor subunit alpha	SRPR	SRPRA_HUMAN Signal recognition particle receptor subunit alpha OS=Homo sapiens OX=9606 GN=SRPRA PE=1 SV=2	1.13963826497396	2.20326	2.43018257978409	24.9594	24.9069	100	3	23.8198	23.7378	100	3	20	20	20	38.9	38.9	38.9	69.81	0	115.15	2683800000	142	24.7092	25.2621	24.9069	23.7121	23.7378	24.0094
Q6ZRS2	Q6ZRS2	Helicase SRCAP	SRCAP	SRCAP_HUMAN Helicase SRCAP OS=Homo sapiens OX=9606 GN=SRCAP PE=1 SV=3	1.13439432779948	2.19526	0	23.9685	24.0108	100	3	NaN	NaN	33.3333	1	11	11	11	4.1	4.1	4.1	343.55	0	14.225	422130000	29	24.0437	23.8511	24.0108	NaN	NaN	22.8341
O43663	O43663	Protein regulator of cytokinesis 1	PRC1	PRC1_HUMAN Protein regulator of cytokinesis 1 OS=Homo sapiens OX=9606 GN=PRC1 PE=1 SV=2	1.13179079691569	2.19131	1.86799678770967	22.5361	22.5817	100	3	21.4043	21.4646	100	3	12	12	12	28.2	28.2	28.2	71.606	0	25.907	279650000	39	22.235	22.7916	22.5817	21.007	21.4646	21.7412
O60841	O60841	Eukaryotic translation initiation factor 5B	EIF5B	IF2P_HUMAN Eukaryotic translation initiation factor 5B OS=Homo sapiens OX=9606 GN=EIF5B PE=1 SV=4	1.13174374898275	2.19123	3.1340178223417	25.0816	25.1466	100	3	23.9498	23.904	100	3	24	24	24	24.3	24.3	24.3	138.83	0	108.06	3275800000	190	24.889	25.2091	25.1466	23.8554	23.904	24.0901
P37198	P37198	Nuclear pore glycoprotein p62	NUP62	NUP62_HUMAN Nuclear pore glycoprotein p62 OS=Homo sapiens OX=9606 GN=NUP62 PE=1 SV=3	1.13123226165771	2.19046	0	NaN	NaN	33.3333	1	21.4337	21.4337	66.6667	2	3	3	3	10.5	10.5	10.5	53.254	0	8.6044	80664000	8	NaN	22.5649	NaN	21.5047	NaN	21.3626
P53680	P53680	AP-2 complex subunit sigma	AP2S1	AP2S1_HUMAN AP-2 complex subunit sigma OS=Homo sapiens OX=9606 GN=AP2S1 PE=1 SV=2	1.13092931111654	2.19	2.05480339356624	24.0447	24.1769	100	3	22.9138	22.7898	100	3	4	4	4	25.4	25.4	25.4	17.018	0	8.6512	452810000	33	23.7508	24.2064	24.1769	22.7898	22.6727	23.2788
Q9NRW3	Q9NRW3	DNA dC->dU-editing enzyme APOBEC-3C	APOBEC3C	ABC3C_HUMAN DNA dC->dU-editing enzyme APOBEC-3C OS=Homo sapiens OX=9606 GN=APOBEC3C PE=1 SV=2	1.12716960906982	2.1843	0.994818572360662	23.6091	23.7923	100	3	22.4819	22.4819	66.6667	2	4	3	3	29.5	23.2	23.2	22.826	0	5.4799	257940000	11	23.1071	23.7923	23.9279	NaN	22.0087	22.9552
Q12792	Q12792	Twinfilin-1	TWF1	TWF1_HUMAN Twinfilin-1 OS=Homo sapiens OX=9606 GN=TWF1 PE=1 SV=3	1.12601280212402	2.18255	2.82359854180238	24.5717	24.5699	100	3	23.4457	23.5442	100	3	7	6	6	22.9	20.9	20.9	40.282	0	75.607	762600000	58	24.4382	24.5699	24.707	23.2011	23.5918	23.5442
Q7Z2T5	Q7Z2T5	TRMT1-like protein	TRMT1L	TRM1L_HUMAN TRMT1-like protein OS=Homo sapiens OX=9606 GN=TRMT1L PE=1 SV=2	1.12474060058594	2.18062	2.84170989015032	23.0939	23.1598	100	3	21.9691	22.0472	100	3	7	7	7	18	18	18	81.746	0	24.459	382470000	39	22.8919	23.1598	23.2299	21.7701	22.0472	22.09
O43929	O43929;CON__Q2YDI2	Origin recognition complex subunit 4	ORC4	ORC4_HUMAN Origin recognition complex subunit 4 OS=Homo sapiens OX=9606 GN=ORC4 PE=1 SV=2	1.12416776021321	2.17976	3.67174367066991	22.4235	22.3777	100	3	21.2994	21.2926	100	3	6	6	6	21.3	21.3	21.3	50.377	0	20.274	227060000	36	22.3777	22.5914	22.3016	21.2926	21.3237	21.2818
Q9BQ39	Q9BQ39	ATP-dependent RNA helicase DDX50	DDX50	DDX50_HUMAN ATP-dependent RNA helicase DDX50 OS=Homo sapiens OX=9606 GN=DDX50 PE=1 SV=1	1.12294642130534	2.17791	2.57160271286689	23.7564	23.8599	100	3	22.6335	22.6599	100	3	19	17	17	33	29.3	29.3	82.564	0	102.32	1395200000	116	23.4425	23.8599	23.9668	22.5269	22.7137	22.6599
P19174	P19174	1-phosphatidylinositol 4,5-bisphosphate phosphodiesterase gamma-1	PLCG1	PLCG1_HUMAN 1-phosphatidylinositol 4,5-bisphosphate phosphodiesterase gamma-1 OS=Homo sapiens OX=9606 GN=PLCG1 PE=1 SV=1	1.12283706665039	2.17775	2.09805585694662	22.266	22.3032	100	3	21.1431	21.2147	100	3	10	10	10	10.6	10.6	10.6	148.53	0	23.426	165170000	33	21.9159	22.5787	22.3032	21.2147	20.9021	21.3125
Q86XL3	Q86XL3	Ankyrin repeat and LEM domain-containing protein 2	ANKLE2	ANKL2_HUMAN Ankyrin repeat and LEM domain-containing protein 2 OS=Homo sapiens OX=9606 GN=ANKLE2 PE=1 SV=4	1.11997922261556	2.17344	3.32237628180305	22.309	22.3236	100	3	21.189	21.2023	100	3	6	6	6	11.6	11.6	11.6	104.11	0	19.176	117170000	27	22.1264	22.477	22.3236	21.2023	21.1231	21.2417
P28347;Q99594;Q15562	P28347;Q99594;Q15562	Transcriptional enhancer factor TEF-1;Transcriptional enhancer factor TEF-5;Transcriptional enhancer factor TEF-4	TEAD1;TEAD3;TEAD2	TEAD1_HUMAN Transcriptional enhancer factor TEF-1 OS=Homo sapiens OX=9606 GN=TEAD1 PE=1 SV=2;TEAD3_HUMAN Transcriptional enhancer factor TEF-5 OS=Homo sapiens OX=9606 GN=TEAD3 PE=1 SV=2;TEAD2_HUMAN Transcriptional enhancer factor TEF-4 OS=Homo sapiens OX=9	1.11873435974121	2.17156	0.505757891130816	21.7527	22.4559	100	3	20.634	20.634	66.6667	2	3	3	1	5.2	5.2	2.3	47.945	0	6.413	126560000	21	20.3247	22.4559	22.4777	NaN	20.5845	20.6835
Q96F86	Q96F86	Enhancer of mRNA-decapping protein 3	EDC3	EDC3_HUMAN Enhancer of mRNA-decapping protein 3 OS=Homo sapiens OX=9606 GN=EDC3 PE=1 SV=1	1.11582565307617	2.16719	3.55357205224087	26.9589	26.9659	100	3	25.8431	25.8313	100	3	23	23	23	57.1	57.1	57.1	56.077	0	237.17	8560000000	247	26.9659	26.9748	26.9362	25.6891	25.8313	26.009
Q14978	Q14978	Nucleolar and coiled-body phosphoprotein 1	NOLC1	NOLC1_HUMAN Nucleolar and coiled-body phosphoprotein 1 OS=Homo sapiens OX=9606 GN=NOLC1 PE=1 SV=2	1.11534818013509	2.16647	1.63151628431904	24.1595	24.3494	100	3	23.0442	22.9447	100	3	5	5	5	6.7	6.7	6.7	73.602	0	11.939	649130000	39	24.4019	23.7272	24.3494	22.7138	23.474	22.9447
Q9C0B0	Q9C0B0	RING finger protein unkempt homolog	UNK	UNK_HUMAN RING finger protein unkempt homolog OS=Homo sapiens OX=9606 GN=UNK PE=1 SV=2	1.11468029022217	2.16547	0	NaN	NaN	33.3333	1	19.7815	19.7815	66.6667	2	5	5	5	9.6	9.6	9.6	88.084	0	13.79	44499000	10	NaN	20.8962	NaN	NaN	19.5374	20.0257
P16615	P16615;O14983;Q93084	Sarcoplasmic/endoplasmic reticulum calcium ATPase 2	ATP2A2	AT2A2_HUMAN Sarcoplasmic/endoplasmic reticulum calcium ATPase 2 OS=Homo sapiens OX=9606 GN=ATP2A2 PE=1 SV=1	1.11457761128743	2.16532	2.50897036045254	24.8689	24.9385	100	3	23.7543	23.7114	100	3	27	27	27	33.4	33.4	33.4	114.76	0	192.41	3281100000	222	24.5942	25.0739	24.9385	23.6055	23.7114	23.9461
P30050	P30050	60S ribosomal protein L12	RPL12	RL12_HUMAN 60S ribosomal protein L12 OS=Homo sapiens OX=9606 GN=RPL12 PE=1 SV=1	1.11330223083496	2.1634	2.61477727029768	27.0401	26.9725	100	3	25.9268	25.9107	100	3	6	6	6	54.5	54.5	54.5	17.818	0	99.969	7078000000	102	26.8719	26.9725	27.2759	25.7458	25.9107	26.1238
Q9Y6A5	Q9Y6A5	Transforming acidic coiled-coil-containing protein 3	TACC3	TACC3_HUMAN Transforming acidic coiled-coil-containing protein 3 OS=Homo sapiens OX=9606 GN=TACC3 PE=1 SV=1	1.1131731669108	2.16321	2.29833476219565	23.6095	23.702	100	3	22.4963	22.434	100	3	13	13	13	26.7	26.7	26.7	90.359	0	43.288	452540000	51	23.2855	23.8411	23.702	22.3471	22.434	22.7079
Q8NBL1	Q8NBL1	Protein O-glucosyltransferase 1	POGLUT1	PGLT1_HUMAN Protein O-glucosyltransferase 1 OS=Homo sapiens OX=9606 GN=POGLUT1 PE=1 SV=1	1.11194801330566	2.16137	0	20.6565	20.6243	100	3	NaN	NaN	33.3333	1	2	2	2	6.6	6.6	6.6	46.189	0	21.892	44360000	12	20.602	20.7433	20.6243	NaN	NaN	19.5446
Q96I24	Q96I24	Far upstream element-binding protein 3	FUBP3	FUBP3_HUMAN Far upstream element-binding protein 3 OS=Homo sapiens OX=9606 GN=FUBP3 PE=1 SV=2	1.10993448893229	2.15836	2.55886185231626	23.8181	23.8036	100	3	22.7082	22.7238	100	3	13	13	12	34.4	34.4	32.9	61.64	0	30.844	752160000	70	23.7651	23.8857	23.8036	22.4151	22.7238	22.9856
O75352	O75352	Mannose-P-dolichol utilization defect 1 protein	MPDU1	MPU1_HUMAN Mannose-P-dolichol utilization defect 1 protein OS=Homo sapiens OX=9606 GN=MPDU1 PE=1 SV=2	1.1091677347819	2.15721	1.43647398987216	23.4577	23.3936	100	3	22.3485	22.4717	100	3	3	3	3	13.8	13.8	13.8	26.638	0.0003471	4.515	257720000	23	23.3936	23.6146	23.3648	21.6897	22.8841	22.4717
P12956	P12956	X-ray repair cross-complementing protein 6	XRCC6	XRCC6_HUMAN X-ray repair cross-complementing protein 6 OS=Homo sapiens OX=9606 GN=XRCC6 PE=1 SV=2	1.1071662902832	2.15422	2.66708254016443	27.0707	27.1186	100	3	25.9636	25.9538	100	3	36	36	36	62.6	62.6	62.6	69.842	0	323.31	19763000000	520	26.9135	27.1801	27.1186	25.7344	25.9538	26.2025
Q8WX93	Q8WX93	Palladin	PALLD	PALLD_HUMAN Palladin OS=Homo sapiens OX=9606 GN=PALLD PE=1 SV=3	1.10637855529785	2.15305	1.32943914754129	22.452	22.2917	100	3	21.3456	21.1937	100	3	10	10	10	12.4	12.4	12.4	150.56	0	20.34	178890000	21	22.2917	22.2576	22.8066	20.8358	21.1937	22.0073
Q9NX14	Q9NX14	NADH dehydrogenase [ubiquinone] 1 beta subcomplex subunit 11, mitochondrial	NDUFB11	NDUBB_HUMAN NADH dehydrogenase [ubiquinone] 1 beta subcomplex subunit 11, mitochondrial OS=Homo sapiens OX=9606 GN=NDUFB11 PE=1 SV=1	1.10459105173747	2.15038	1.14004643751759	23.0876	23.0876	66.6667	2	21.983	22.0228	100	3	3	3	3	33.3	33.3	33.3	17.316	0	6.1861	160040000	18	22.7311	23.444	NaN	21.553	22.0228	22.3732
O60488	O60488	Long-chain-fatty-acid--CoA ligase 4	ACSL4	ACSL4_HUMAN Long-chain-fatty-acid--CoA ligase 4 OS=Homo sapiens OX=9606 GN=ACSL4 PE=1 SV=2	1.10309727986654	2.14815	3.35516804124024	23.9989	23.9802	100	3	22.8958	22.8617	100	3	22	20	20	42.5	38.4	38.4	79.187	0	90.092	1885400000	134	23.9495	23.9802	24.0671	22.7467	22.8617	23.0792
P52209	P52209	6-phosphogluconate dehydrogenase, decarboxylating	PGD	6PGD_HUMAN 6-phosphogluconate dehydrogenase, decarboxylating OS=Homo sapiens OX=9606 GN=PGD PE=1 SV=3	1.10182762145996	2.14626	2.78476490725064	27.2612	27.3595	100	3	26.1594	26.0717	100	3	22	22	22	53.6	53.6	53.6	53.139	0	269.1	10598000000	260	27.0354	27.3887	27.3595	26.0717	26.0635	26.3429
Q13492	Q13492;O60641	Phosphatidylinositol-binding clathrin assembly protein	PICALM	PICAL_HUMAN Phosphatidylinositol-binding clathrin assembly protein OS=Homo sapiens OX=9606 GN=PICALM PE=1 SV=2	1.10015932718913	2.14378	2.16029477233426	23.8593	23.9252	100	3	22.7591	22.88	100	3	9	9	9	21.8	21.8	21.8	70.754	0	39.894	475680000	27	23.5891	23.9252	24.0637	22.4373	22.96	22.88
Q2M389	Q2M389	WASH complex subunit 7	KIAA1033	WASC4_HUMAN WASH complex subunit 4 OS=Homo sapiens OX=9606 GN=WASHC4 PE=1 SV=2	1.09980297088623	2.14325	0.616737509872034	21.4721	21.4721	66.6667	2	20.3723	20.3723	66.6667	2	6	6	6	7.7	7.7	7.7	136.4	0	19.662	130190000	19	20.8143	NaN	22.1299	NaN	20.2529	20.4916
Q13573	Q13573	SNW domain-containing protein 1	SNW1	SNW1_HUMAN SNW domain-containing protein 1 OS=Homo sapiens OX=9606 GN=SNW1 PE=1 SV=1	1.09843381245931	2.14122	2.31938036647786	24.4009	24.4371	100	3	23.3025	23.1541	100	3	22	22	22	46.8	46.8	46.8	61.494	0	95.726	2938400000	133	24.1713	24.5943	24.4371	23.1517	23.1541	23.6017
Q6NUQ4	Q6NUQ4	Transmembrane protein 214	TMEM214	TM214_HUMAN Transmembrane protein 214 OS=Homo sapiens OX=9606 GN=TMEM214 PE=1 SV=2	1.09800402323405	2.14058	1.84262296239601	22.9673	22.9759	100	3	21.8693	21.8626	100	3	9	9	9	17.3	17.3	17.3	77.15	0	20.956	422580000	39	22.6832	22.9759	23.2429	21.5086	22.2368	21.8626
Q86Y39	Q86Y39	NADH dehydrogenase [ubiquinone] 1 alpha subcomplex subunit 11	NDUFA11	NDUAB_HUMAN NADH dehydrogenase [ubiquinone] 1 alpha subcomplex subunit 11 OS=Homo sapiens OX=9606 GN=NDUFA11 PE=1 SV=3	1.09746646881104	2.13979	1.18594930696361	21.9041	21.9041	66.6667	2	20.8067	20.8067	66.6667	2	2	2	2	21.3	21.3	21.3	14.852	0.00034783	4.531	56136000	15	NaN	21.6227	22.1856	20.7191	NaN	20.8942
Q7Z3K3	Q7Z3K3	Pogo transposable element with ZNF domain	POGZ	POGZ_HUMAN Pogo transposable element with ZNF domain OS=Homo sapiens OX=9606 GN=POGZ PE=1 SV=2	1.09715334574381	2.13932	2.3107262501736	23.3761	23.4836	100	3	22.2789	22.1381	100	3	23	23	23	25.7	25.7	25.7	155.34	0	75.732	1070300000	118	23.1529	23.4836	23.4918	22.1012	22.1381	22.5976
Q9UHB9	Q9UHB9	Signal recognition particle subunit SRP68	SRP68	SRP68_HUMAN Signal recognition particle subunit SRP68 OS=Homo sapiens OX=9606 GN=SRP68 PE=1 SV=2	1.09654108683268	2.13841	2.85304727418288	25.5285	25.5689	100	3	24.432	24.3939	100	3	27	27	27	45	45	45	70.729	0	323.31	5668200000	276	25.2901	25.5689	25.7265	24.3939	24.3605	24.5414
Q14739	Q14739	Lamin-B receptor	LBR	LBR_HUMAN Delta(14)-sterol reductase LBR OS=Homo sapiens OX=9606 GN=LBR PE=1 SV=2	1.09595108032227	2.13754	2.00148776988969	26.709	26.7908	100	3	25.613	25.446	100	3	11	11	11	20.2	20.2	20.2	70.702	0	69.772	4718700000	94	26.3919	26.9442	26.7908	25.446	25.4369	25.9562
Q9BV10	Q9BV10	Dol-P-Man:Man(7)GlcNAc(2)-PP-Dol alpha-1,6-mannosyltransferase	ALG12	ALG12_HUMAN Dol-P-Man:Man(7)GlcNAc(2)-PP-Dol alpha-1,6-mannosyltransferase OS=Homo sapiens OX=9606 GN=ALG12 PE=1 SV=1	1.09492047627767	2.13601	0	23.1417	23.1405	100	3	NaN	NaN	33.3333	1	2	2	2	5.5	5.5	5.5	54.654	0.0024213	2.6762	102960000	6	23.1405	23.2608	23.0238	NaN	NaN	22.0468
O95486	O95486	Protein transport protein Sec24A	SEC24A	SC24A_HUMAN Protein transport protein Sec24A OS=Homo sapiens OX=9606 GN=SEC24A PE=1 SV=2	1.094300587972	2.1351	3.73376567256676	24.3475	24.3333	100	3	23.2532	23.3259	100	3	9	9	9	11.3	11.3	11.3	119.75	0	42.418	456930000	39	24.3098	24.3333	24.3994	23.0978	23.3359	23.3259
Q96CW5	Q96CW5	Gamma-tubulin complex component 3	TUBGCP3	GCP3_HUMAN Gamma-tubulin complex component 3 OS=Homo sapiens OX=9606 GN=TUBGCP3 PE=1 SV=2	1.09400367736816	2.13466	2.29175531303739	23.7192	23.848	100	3	22.6252	22.545	100	3	18	18	18	26.5	26.5	26.5	103.57	0	43.311	971600000	92	23.4211	23.848	23.8885	22.545	22.4554	22.8752
Q9BUQ8	Q9BUQ8	Probable ATP-dependent RNA helicase DDX23	DDX23	DDX23_HUMAN Probable ATP-dependent RNA helicase DDX23 OS=Homo sapiens OX=9606 GN=DDX23 PE=1 SV=3	1.09232139587402	2.13217	2.52113391496422	23.2672	23.2271	100	3	22.1749	22.1014	100	3	14	14	14	20.1	20.1	20.1	95.581	0	33.925	577830000	49	23.2271	23.0961	23.4785	22	22.1014	22.4234
Q15750	Q15750	TGF-beta-activated kinase 1 and MAP3K7-binding protein 1	TAB1	TAB1_HUMAN TGF-beta-activated kinase 1 and MAP3K7-binding protein 1 OS=Homo sapiens OX=9606 GN=TAB1 PE=1 SV=1	1.09188397725423	2.13152	4.06024134004408	23.2356	23.2036	100	3	22.1437	22.1021	100	3	7	7	7	28.8	28.8	28.8	54.643	0	20.412	274070000	32	23.2036	23.1836	23.3195	22.1021	22.0801	22.2489
Q8NCA5	Q8NCA5	Protein FAM98A	FAM98A	FA98A_HUMAN Protein FAM98A OS=Homo sapiens OX=9606 GN=FAM98A PE=1 SV=2	1.09100341796875	2.13022	2.51249113536132	24.3753	24.3202	100	3	23.2843	23.3539	100	3	11	11	8	27.6	27.6	21.2	55.272	0	76.098	889290000	82	24.208	24.3202	24.5978	23.458	23.041	23.3539
P61604	P61604	10 kDa heat shock protein, mitochondrial	HSPE1	CH10_HUMAN 10 kDa heat shock protein, mitochondrial OS=Homo sapiens OX=9606 GN=HSPE1 PE=1 SV=2	1.08942413330078	2.12789	0.693693533181594	24.7231	24.7585	100	3	23.6337	23.6971	100	3	6	6	6	63.7	63.7	63.7	10.932	0	12.511	470110000	21	23.5025	25.9084	24.7585	23.3119	23.8922	23.6971
Q9BRX8	Q9BRX8	Redox-regulatory protein FAM213A	FAM213A	PXL2A_HUMAN Peroxiredoxin-like 2A OS=Homo sapiens OX=9606 GN=PRXL2A PE=1 SV=3	1.0864626566569	2.12353	2.17232288059257	23.8095	23.9371	100	3	22.7231	22.6704	100	3	7	7	7	31	31	31	25.764	0	26.947	657760000	58	23.5354	23.9561	23.9371	23.0228	22.6704	22.476
Q96AY4	Q96AY4	Tetratricopeptide repeat protein 28	TTC28	TTC28_HUMAN Tetratricopeptide repeat protein 28 OS=Homo sapiens OX=9606 GN=TTC28 PE=1 SV=4	1.08594195048014	2.12276	1.7762302103943	24.4687	24.4895	100	3	23.3828	23.462	100	3	24	24	24	17.8	17.8	17.8	270.88	0	69.421	644680000	55	24.0204	24.8963	24.4895	23.462	23.1721	23.5142
Q14204	Q14204	Cytoplasmic dynein 1 heavy chain 1	DYNC1H1	DYHC1_HUMAN Cytoplasmic dynein 1 heavy chain 1 OS=Homo sapiens OX=9606 GN=DYNC1H1 PE=1 SV=5	1.08531379699707	2.12184	2.78936026473462	25.5279	25.6041	100	3	24.4426	24.3994	100	3	163	163	163	43.1	43.1	43.1	532.4	0	323.31	20693000000	1369	25.3396	25.6041	25.6399	24.2819	24.3994	24.6464
Q7Z6Z7	Q7Z6Z7	E3 ubiquitin-protein ligase HUWE1	HUWE1	HUWE1_HUMAN E3 ubiquitin-protein ligase HUWE1 OS=Homo sapiens OX=9606 GN=HUWE1 PE=1 SV=3	1.08465194702148	2.12086	2.56153714528629	23.6751	23.7944	100	3	22.5905	22.527	100	3	45	45	45	16	16	16	481.89	0	235.44	1861500000	209	23.3851	23.7944	23.8458	22.5019	22.527	22.7425
Q9NWX6	Q9NWX6	Probable tRNA(His) guanylyltransferase	THG1L	THG1_HUMAN Probable tRNA(His) guanylyltransferase OS=Homo sapiens OX=9606 GN=THG1L PE=1 SV=2	1.08412392934163	2.12009	1.07328035589483	22.656	22.4426	100	3	21.5719	21.5719	66.6667	2	2	2	2	9.4	9.4	9.4	34.83	0	5.5393	86547000	11	22.2286	22.4426	23.297	21.4845	21.6594	NaN
P49642	P49642	DNA primase small subunit	PRIM1	PRI1_HUMAN DNA primase small subunit OS=Homo sapiens OX=9606 GN=PRIM1 PE=1 SV=1	1.08275159200032	2.11807	1.40810388233637	23.0038	22.8937	100	3	21.9211	22.1684	100	3	6	6	6	21.4	21.4	21.4	49.901	0	22.839	170960000	20	22.8743	23.2435	22.8937	21.2534	22.1684	22.3415
Q96HC4	Q96HC4	PDZ and LIM domain protein 5	PDLIM5	PDLI5_HUMAN PDZ and LIM domain protein 5 OS=Homo sapiens OX=9606 GN=PDLIM5 PE=1 SV=5	1.07959810892741	2.11345	3.05786182513549	22.8867	22.8001	100	3	21.8071	21.8294	100	3	11	11	11	28	28	28	63.944	0	53.113	377770000	59	22.7977	23.0623	22.8001	21.6528	21.8294	21.9391
Q8TF72	Q8TF72	Protein Shroom3	SHROOM3	SHRM3_HUMAN Protein Shroom3 OS=Homo sapiens OX=9606 GN=SHROOM3 PE=1 SV=2	1.07895024617513	2.1125	1.16076967052647	21.8537	21.6365	100	3	20.7747	20.6906	100	3	7	7	7	5.5	5.5	5.5	216.85	0	34.974	100930000	13	21.282	22.6424	21.6365	20.6906	20.5526	21.081
Q5JSH3	Q5JSH3	WD repeat-containing protein 44	WDR44	WDR44_HUMAN WD repeat-containing protein 44 OS=Homo sapiens OX=9606 GN=WDR44 PE=1 SV=1	1.07876014709473	2.11222	0	23.1602	23.1602	66.6667	2	NaN	NaN	33.3333	1	3	3	3	4.6	4.6	4.6	101.37	0.0021354	2.7296	104830000	5	23.3494	NaN	22.9711	NaN	22.0814	NaN
Q14558	Q14558	Phosphoribosyl pyrophosphate synthase-associated protein 1	PRPSAP1	KPRA_HUMAN Phosphoribosyl pyrophosphate synthase-associated protein 1 OS=Homo sapiens OX=9606 GN=PRPSAP1 PE=1 SV=2	1.07712745666504	2.10983	2.43426672736189	24.0993	24.0663	100	3	23.0222	23.1205	100	3	9	8	8	37.4	33.4	33.4	39.393	0	28.543	842290000	57	23.8775	24.3542	24.0663	22.8027	23.1433	23.1205
Q9HAV4	Q9HAV4	Exportin-5	XPO5	XPO5_HUMAN Exportin-5 OS=Homo sapiens OX=9606 GN=XPO5 PE=1 SV=1	1.07689984639486	2.1095	2.48093190184091	23.9756	24.0853	100	3	22.8987	22.8401	100	3	21	21	21	27.2	27.2	27.2	136.31	0	67.712	977430000	95	23.6751	24.0853	24.1665	22.7994	22.8401	23.0567
Q9BQ69	Q9BQ69	O-acetyl-ADP-ribose deacetylase MACROD1	MACROD1	MACD1_HUMAN ADP-ribose glycohydrolase MACROD1 OS=Homo sapiens OX=9606 GN=MACROD1 PE=1 SV=2	1.07668177286784	2.10918	2.11662062774755	24.1503	24.2966	100	3	23.0736	22.9257	100	3	3	3	3	14.8	14.8	14.8	35.505	0	13.952	402260000	34	23.8558	24.2966	24.2986	22.9257	22.9043	23.391
Q9H0H5	Q9H0H5	Rac GTPase-activating protein 1	RACGAP1	RGAP1_HUMAN Rac GTPase-activating protein 1 OS=Homo sapiens OX=9606 GN=RACGAP1 PE=1 SV=1	1.0762627919515	2.10857	1.23635382118604	22.3634	22.5235	100	3	21.2871	21.2871	66.6667	2	3	3	3	8.4	8.4	8.4	71.026	0	5.8784	113950000	19	21.848	22.5235	22.7187	21.1319	21.4424	NaN
Q08378	Q08378	Golgin subfamily A member 3	GOLGA3	GOGA3_HUMAN Golgin subfamily A member 3 OS=Homo sapiens OX=9606 GN=GOLGA3 PE=1 SV=2	1.07316144307454	2.10404	1.91216067421226	21.4388	21.4261	100	3	20.3657	20.45	100	3	8	8	8	8.1	8.1	8.1	167.35	0	32.863	57499000	23	21.0605	21.8299	21.4261	20.1507	20.4963	20.45
Q9BXS5	Q9BXS5;Q9Y6Q5	AP-1 complex subunit mu-1	AP1M1	AP1M1_HUMAN AP-1 complex subunit mu-1 OS=Homo sapiens OX=9606 GN=AP1M1 PE=1 SV=3	1.07207425435384	2.10245	3.1263118877282	24.4954	24.5847	100	3	23.4233	23.4775	100	3	17	17	17	52.5	52.5	52.5	48.586	0	58.149	2586200000	160	24.3065	24.5847	24.5949	23.2914	23.5009	23.4775
Q16513	Q16513	Serine/threonine-protein kinase N2	PKN2	PKN2_HUMAN Serine/threonine-protein kinase N2 OS=Homo sapiens OX=9606 GN=PKN2 PE=1 SV=1	1.0713431040446	2.10139	2.63902239070648	24.4253	24.4327	100	3	23.354	23.3362	100	3	31	31	30	40.5	40.5	39.7	112.03	0	82.459	2080300000	158	24.1915	24.4327	24.6518	23.2258	23.3362	23.5
Q92759	Q92759	General transcription factor IIH subunit 4	GTF2H4	TF2H4_HUMAN General transcription factor IIH subunit 4 OS=Homo sapiens OX=9606 GN=GTF2H4 PE=1 SV=1	1.07065200805664	2.10038	0	22.8859	22.8657	100	3	NaN	NaN	33.3333	1	5	5	5	15.2	15.2	15.2	52.186	0	11.99	183270000	19	22.8657	22.8044	22.9876	NaN	21.8152	NaN
O00116	O00116	Alkyldihydroxyacetonephosphate synthase, peroxisomal	AGPS	ADAS_HUMAN Alkyldihydroxyacetonephosphate synthase, peroxisomal OS=Homo sapiens OX=9606 GN=AGPS PE=1 SV=1	1.0674737294515	2.09576	2.41619110069623	24.1171	24.211	100	3	23.0496	23.0092	100	3	15	15	15	36.8	36.8	36.8	72.911	0	59.512	1155200000	84	23.8715	24.2687	24.211	23.0092	22.8529	23.2867
Q9NRW7	Q9NRW7	Vacuolar protein sorting-associated protein 45	VPS45	VPS45_HUMAN Vacuolar protein sorting-associated protein 45 OS=Homo sapiens OX=9606 GN=VPS45 PE=1 SV=1	1.06543604532878	2.0928	2.00973270330669	22.3147	22.4904	100	3	21.2492	21.3516	100	3	4	4	4	10.7	10.7	10.7	65.076	0	11.117	96822000	15	22.4904	21.9254	22.5282	21.0064	21.3896	21.3516
Q9Y2T2	Q9Y2T2	AP-3 complex subunit mu-1	AP3M1	AP3M1_HUMAN AP-3 complex subunit mu-1 OS=Homo sapiens OX=9606 GN=AP3M1 PE=1 SV=1	1.06509272257487	2.0923	2.19877295973964	23.9086	23.8831	100	3	22.8435	22.7332	100	3	8	8	8	31.8	31.8	31.8	46.939	0	26.554	594050000	37	23.8831	23.9905	23.8522	22.7332	22.5679	23.2294
O75369	O75369	Filamin-B	FLNB	FLNB_HUMAN Filamin-B OS=Homo sapiens OX=9606 GN=FLNB PE=1 SV=2	1.06457773844401	2.09156	2.66474947836549	24.1258	24.1568	100	3	23.0613	23.0081	100	3	68	64	62	41.2	39.9	38.8	278.16	0	229.48	3564400000	318	23.8905	24.1568	24.3303	22.9547	23.0081	23.221
P33121	P33121;Q9ULC5	Long-chain-fatty-acid--CoA ligase 1	ACSL1	ACSL1_HUMAN Long-chain-fatty-acid--CoA ligase 1 OS=Homo sapiens OX=9606 GN=ACSL1 PE=1 SV=1	1.06321843465169	2.08959	3.17850892005903	23.2753	23.1871	100	3	22.2121	22.2138	100	3	10	10	10	19.6	19.6	19.6	77.942	0	29.692	433550000	48	23.1757	23.463	23.1871	22.2138	22.1088	22.3135
P08574	P08574	Cytochrome c1, heme protein, mitochondrial	CYC1	CY1_HUMAN Cytochrome c1, heme protein, mitochondrial OS=Homo sapiens OX=9606 GN=CYC1 PE=1 SV=3	1.06091117858887	2.08625	3.22576451126478	25.2508	25.2798	100	3	24.1899	24.2093	100	3	6	6	6	25.5	25.5	25.5	35.422	0	24.413	1913900000	43	25.0588	25.4138	25.2798	24.1318	24.2286	24.2093
Q14331	Q14331	Protein FRG1	FRG1	FRG1_HUMAN Protein FRG1 OS=Homo sapiens OX=9606 GN=FRG1 PE=1 SV=1	1.05825996398926	2.08242	0	NaN	NaN	33.3333	1	23.9375	23.9375	66.6667	2	7	7	7	33.7	33.7	33.7	29.172	0	10.337	982590000	14	NaN	NaN	24.9958	NaN	23.9207	23.9544
P67812	P67812	Signal peptidase complex catalytic subunit SEC11A	SEC11A	SC11A_HUMAN Signal peptidase complex catalytic subunit SEC11A OS=Homo sapiens OX=9606 GN=SEC11A PE=1 SV=1	1.0572566986084	2.08097	3.13523065415845	24.4007	24.4196	100	3	23.3435	23.3045	100	3	6	6	6	34.6	34.6	34.6	20.625	0	18.609	687530000	42	24.2436	24.4196	24.539	23.2395	23.3045	23.4864
Q9P0L0	Q9P0L0	Vesicle-associated membrane protein-associated protein A	VAPA	VAPA_HUMAN Vesicle-associated membrane protein-associated protein A OS=Homo sapiens OX=9606 GN=VAPA PE=1 SV=3	1.05626742045084	2.07954	2.81114386605742	24.6375	24.7148	100	3	23.5812	23.5362	100	3	11	11	10	46.2	46.2	46.2	27.893	0	104.38	1726900000	104	24.3861	24.8114	24.7148	23.5362	23.5295	23.6779
Q99959	Q99959	Plakophilin-2	PKP2	PKP2_HUMAN Plakophilin-2 OS=Homo sapiens OX=9606 GN=PKP2 PE=1 SV=2	1.0546080271403	2.07715	2.94717752154045	22.7392	22.8209	100	3	21.6846	21.6532	100	3	9	9	9	16.2	16.2	16.2	97.414	0	49.339	363180000	40	22.5032	22.8209	22.8934	21.7647	21.6532	21.6359
Q99816	Q99816	Tumor susceptibility gene 101 protein	TSG101	TS101_HUMAN Tumor susceptibility gene 101 protein OS=Homo sapiens OX=9606 GN=TSG101 PE=1 SV=2	1.05089282989502	2.07181	0	NaN	NaN	33.3333	1	21.3783	21.3783	66.6667	2	3	3	3	9.7	9.7	9.7	43.944	0	4.7681	87907000	9	NaN	NaN	22.4292	21.8441	NaN	20.9125
Q9Y5S9	Q9Y5S9	RNA-binding protein 8A	RBM8A	RBM8A_HUMAN RNA-binding protein 8A OS=Homo sapiens OX=9606 GN=RBM8A PE=1 SV=1	1.05059878031413	2.07139	1.18901685128197	23.1659	23.1659	66.6667	2	22.1153	21.9478	100	3	4	4	4	37.4	37.4	37.4	19.889	0	23.89	254330000	28	NaN	23.3877	22.944	21.9478	22.615	21.783
Q9HD33	Q9HD33	39S ribosomal protein L47, mitochondrial	MRPL47	RM47_HUMAN 39S ribosomal protein L47, mitochondrial OS=Homo sapiens OX=9606 GN=MRPL47 PE=1 SV=2	1.05037371317546	2.07107	2.00152855525258	22.5796	22.6166	100	3	21.5293	21.4111	100	3	4	4	4	17.6	17.6	17.6	29.45	0	6.7539	126870000	13	22.3097	22.8127	22.6166	21.3036	21.8731	21.4111
P63167	P63167	Dynein light chain 1, cytoplasmic	DYNLL1	DYL1_HUMAN Dynein light chain 1, cytoplasmic OS=Homo sapiens OX=9606 GN=DYNLL1 PE=1 SV=1	1.04922930399577	2.06942	1.98893004779412	26.1414	26.1861	100	3	25.0921	25.1481	100	3	4	1	1	50.6	24.7	24.7	10.366	0	323.31	1416800000	29	25.7444	26.4935	26.1861	25.1824	24.9459	25.1481
Q15022	Q15022	Polycomb protein SUZ12	SUZ12	SUZ12_HUMAN Polycomb protein SUZ12 OS=Homo sapiens OX=9606 GN=SUZ12 PE=1 SV=3	1.04913520812988	2.06929	0	22.0393	22.0393	66.6667	2	NaN	NaN	33.3333	1	4	4	4	10.1	10.1	10.1	83.054	0	8.8603	110160000	9	22.1246	NaN	21.954	NaN	NaN	20.9902
Q5VT06	Q5VT06	Centrosome-associated protein 350	CEP350	CE350_HUMAN Centrosome-associated protein 350 OS=Homo sapiens OX=9606 GN=CEP350 PE=1 SV=1	1.04911804199219	2.06926	2.22655890931564	24.3487	24.4108	100	3	23.2996	23.1788	100	3	60	60	60	31.2	31.2	31.2	350.93	0	323.31	2642500000	299	24.1003	24.4108	24.5349	23.1257	23.1788	23.5941
P46977	P46977	Dolichyl-diphosphooligosaccharide--protein glycosyltransferase subunit STT3A	STT3A	STT3A_HUMAN Dolichyl-diphosphooligosaccharide--protein glycosyltransferase subunit STT3A OS=Homo sapiens OX=9606 GN=STT3A PE=1 SV=2	1.04866663614909	2.06862	3.2937076523861	24.1806	24.1832	100	3	23.1319	23.097	100	3	9	8	8	12.6	11.6	11.6	80.529	0	14.563	820860000	44	24.0144	24.1832	24.3442	23.097	23.0927	23.206
Q9NTJ5	Q9NTJ5	Phosphatidylinositide phosphatase SAC1	SACM1L	SAC1_HUMAN Phosphatidylinositol-3-phosphatase SAC1 OS=Homo sapiens OX=9606 GN=SACM1L PE=1 SV=2	1.04651387532552	2.06553	2.67066512445308	23.9554	23.8385	100	3	22.9089	22.9094	100	3	13	13	13	30.5	30.5	30.5	66.966	0	30.386	863760000	68	23.8385	23.829	24.1987	22.7613	22.9094	23.0559
Q12996	Q12996	Cleavage stimulation factor subunit 3	CSTF3	CSTF3_HUMAN Cleavage stimulation factor subunit 3 OS=Homo sapiens OX=9606 GN=CSTF3 PE=1 SV=1	1.04621505737305	2.0651	2.60019132168961	24.1366	24.1251	100	3	23.0904	23.2327	100	3	17	17	17	32.9	32.9	32.9	82.921	0	83.17	1511300000	102	24.0716	24.1251	24.2132	22.7918	23.2327	23.2468
Q15398	Q15398	Disks large-associated protein 5	DLGAP5	DLGP5_HUMAN Disks large-associated protein 5 OS=Homo sapiens OX=9606 GN=DLGAP5 PE=1 SV=2	1.04590288798014	2.06466	1.69884842537278	22.4926	22.5118	100	3	21.4467	21.4467	66.6667	2	10	10	10	20.6	20.6	20.6	95.114	0	29.388	342910000	21	22.2744	22.6916	22.5118	21.6742	NaN	21.2193
Q9P0S9	Q9P0S9	Transmembrane protein 14C	TMEM14C	TM14C_HUMAN Transmembrane protein 14C OS=Homo sapiens OX=9606 GN=TMEM14C PE=1 SV=1	1.04466311136882	2.06288	1.67750905868848	23.5551	23.6116	100	3	22.5104	22.5997	100	3	2	2	2	24.1	24.1	24.1	11.564	0.00032457	3.5424	274780000	23	23.1477	23.906	23.6116	22.1686	22.5997	22.7629
Q13546	Q13546	Receptor-interacting serine/threonine-protein kinase 1	RIPK1	RIPK1_HUMAN Receptor-interacting serine/threonine-protein kinase 1 OS=Homo sapiens OX=9606 GN=RIPK1 PE=1 SV=3	1.04364840189616	2.06143	0	NaN	NaN	33.3333	1	20.8763	21.1479	100	3	2	2	2	4	4	4	75.93	0.00032227	3.414	33102000	3	21.9199	NaN	NaN	21.1479	20.192	21.2891
Q96LR5;Q969T4	Q96LR5;Q969T4	Ubiquitin-conjugating enzyme E2 E2;Ubiquitin-conjugating enzyme E2 E3	UBE2E2;UBE2E3	UB2E2_HUMAN Ubiquitin-conjugating enzyme E2 E2 OS=Homo sapiens OX=9606 GN=UBE2E2 PE=1 SV=1;UB2E3_HUMAN Ubiquitin-conjugating enzyme E2 E3 OS=Homo sapiens OX=9606 GN=UBE2E3 PE=1 SV=1	1.04132843017578	2.05812	3.42803862098087	23.9942	23.9868	100	3	22.9528	22.9311	100	3	3	3	1	18.4	18.4	9	22.255	0	9.8831	458480000	32	23.8504	23.9868	24.1453	22.9311	22.8988	23.0286
O00159	O00159	Unconventional myosin-Ic	MYO1C	MYO1C_HUMAN Unconventional myosin-Ic OS=Homo sapiens OX=9606 GN=MYO1C PE=1 SV=4	1.03965950012207	2.05574	2.28718964144635	23.182	23.1303	100	3	22.1424	22.154	100	3	11	11	11	13.5	13.5	13.5	121.68	0	38.564	536040000	54	23.0104	23.1303	23.4054	22.154	21.8831	22.39
Q86YP4	Q86YP4	Transcriptional repressor p66-alpha	GATAD2A	P66A_HUMAN Transcriptional repressor p66-alpha OS=Homo sapiens OX=9606 GN=GATAD2A PE=1 SV=1	1.03875478108724	2.05445	1.15390204108774	22.015	21.9692	100	3	20.9762	20.9762	66.6667	2	9	7	7	20.1	16.7	16.7	68.062	0	19.313	127510000	14	21.9155	21.9692	22.1601	20.4879	21.4645	NaN
Q8WZ42	Q8WZ42	Titin	TTN	TITIN_HUMAN Titin OS=Homo sapiens OX=9606 GN=TTN PE=1 SV=4	1.03671073913574	2.05154	1.96825724578781	23.765	23.765	66.6667	2	22.7283	22.7283	66.6667	2	4	4	4	0.2	0.2	0.2	3816	0.00032248	3.4213	240780000	4	NaN	23.8667	23.6634	22.6906	22.7661	NaN
Q00534	Q00534	Cyclin-dependent kinase 6	CDK6	CDK6_HUMAN Cyclin-dependent kinase 6 OS=Homo sapiens OX=9606 GN=CDK6 PE=1 SV=1	1.03370730082194	2.04728	2.34530142546117	22.8275	22.7856	100	3	21.7938	21.7508	100	3	7	6	6	28.2	25.8	25.8	36.938	0	18.219	234480000	44	22.5494	23.1475	22.7856	21.7508	21.883	21.7475
P14324	P14324	Farnesyl pyrophosphate synthase	FDPS	FPPS_HUMAN Farnesyl pyrophosphate synthase OS=Homo sapiens OX=9606 GN=FDPS PE=1 SV=4	1.03158696492513	2.04427	2.45624104643438	26.1431	26.2537	100	3	25.1116	25.0785	100	3	6	6	6	16.9	16.9	16.9	48.275	0	44.933	2816600000	68	25.8667	26.3091	26.2537	24.9704	25.0785	25.2858
Q9H0W8	Q9H0W8	Protein SMG9	SMG9	SMG9_HUMAN Protein SMG9 OS=Homo sapiens OX=9606 GN=SMG9 PE=1 SV=1	1.02930164337158	2.04104	1.61958744823388	22.1183	22.0808	100	3	21.089	21.089	66.6667	2	6	6	6	20.8	20.8	20.8	57.65	0	12.295	151330000	18	22.0808	22.4072	21.8671	20.91	21.2681	NaN
Q9NRK6	Q9NRK6	ATP-binding cassette sub-family B member 10, mitochondrial	ABCB10	ABCBA_HUMAN ATP-binding cassette sub-family B member 10, mitochondrial OS=Homo sapiens OX=9606 GN=ABCB10 PE=1 SV=2	1.02622540791829	2.03669	1.59990702505045	22.1807	22.1702	100	3	21.1545	20.9575	100	3	4	4	4	6.2	6.2	6.2	79.147	0	7.3241	117430000	17	21.8667	22.1702	22.5052	20.8947	20.9575	21.6111
P17152	P17152	Transmembrane protein 11, mitochondrial	TMEM11	TMM11_HUMAN Transmembrane protein 11, mitochondrial OS=Homo sapiens OX=9606 GN=TMEM11 PE=1 SV=1	1.02502123514811	2.03499	2.30428769200416	23.5573	23.4099	100	3	22.5323	22.5745	100	3	2	2	2	12.5	12.5	12.5	21.541	0.00034542	4.432	363680000	18	23.3525	23.4099	23.9097	22.4411	22.5813	22.5745
Q8IVF2	Q8IVF2	Protein AHNAK2	AHNAK2	AHNK2_HUMAN Protein AHNAK2 OS=Homo sapiens OX=9606 GN=AHNAK2 PE=1 SV=2	1.02286084493001	2.03194	1.99827171674975	23.2211	23.2211	66.6667	2	22.1982	22.1065	100	3	2	2	2	5.2	5.2	5.2	616.62	0.0026995	2.5458	82252000	10	NaN	23.2305	23.2117	22.1065	22.0228	22.4654
Q15070	Q15070	Mitochondrial inner membrane protein OXA1L	OXA1L	OXA1L_HUMAN Mitochondrial inner membrane protein OXA1L OS=Homo sapiens OX=9606 GN=OXA1L PE=1 SV=3	1.02196947733561	2.03069	1.01709220486653	22.7223	22.5826	100	3	21.7004	21.5867	100	3	5	5	5	11.7	11.7	11.7	48.547	0	8.8898	316100000	26	22.0167	22.5826	23.5678	21.5867	21.5536	21.9608
Q8NF37	Q8NF37	Lysophosphatidylcholine acyltransferase 1	LPCAT1	PCAT1_HUMAN Lysophosphatidylcholine acyltransferase 1 OS=Homo sapiens OX=9606 GN=LPCAT1 PE=1 SV=2	1.02175362904866	2.03039	2.53243123892731	23.4295	23.4295	66.6667	2	22.4078	22.3914	100	3	6	6	6	15.5	15.5	15.5	59.151	0	16.172	201710000	23	NaN	23.5765	23.2826	22.3914	22.3757	22.4563
Q5T5U3	Q5T5U3	Rho GTPase-activating protein 21	ARHGAP21	RHG21_HUMAN Rho GTPase-activating protein 21 OS=Homo sapiens OX=9606 GN=ARHGAP21 PE=1 SV=2	1.020783106486	2.02902	2.40670871578844	22.4638	22.4259	100	3	21.443	21.4904	100	3	16	16	16	12.6	12.6	12.6	217.46	0	46.702	243820000	52	22.236	22.4259	22.7295	21.2656	21.5732	21.4904
Q05639	Q05639	Elongation factor 1-alpha 2	EEF1A2	EF1A2_HUMAN Elongation factor 1-alpha 2 OS=Homo sapiens OX=9606 GN=EEF1A2 PE=1 SV=1	1.02039527893066	2.02847	2.85349827334715	26.979	27.0635	100	3	25.9586	25.9637	100	3	16	7	7	60.7	37.1	37.1	50.47	0	34.353	3750600000	67	26.7617	27.0635	27.1119	25.8367	25.9637	26.0755
O75530	O75530	Polycomb protein EED	EED	EED_HUMAN Polycomb protein EED OS=Homo sapiens OX=9606 GN=EED PE=1 SV=2	1.01965967814128	2.02744	2.25141622312971	22.3215	22.4949	100	3	21.3018	21.3132	100	3	10	10	10	26.3	26.3	26.3	50.197	0	25.885	251160000	52	21.9507	22.5188	22.4949	21.2438	21.3484	21.3132
Q01780	Q01780	Exosome component 10	EXOSC10	EXOSX_HUMAN Exosome component 10 OS=Homo sapiens OX=9606 GN=EXOSC10 PE=1 SV=2	1.0194943745931	2.02721	2.60049879698826	25.7133	25.7938	100	3	24.6939	24.5933	100	3	33	33	33	49.3	49.3	49.3	100.83	0	138.56	7029300000	262	25.492	25.8542	25.7938	24.5933	24.592	24.8963
Q96KP1	Q96KP1	Exocyst complex component 2	EXOC2	EXOC2_HUMAN Exocyst complex component 2 OS=Homo sapiens OX=9606 GN=EXOC2 PE=1 SV=1	1.01587295532227	2.02213	1.60906507487044	21.4306	21.54	100	3	20.4147	20.5158	100	3	4	4	4	4.3	4.3	4.3	104.07	0	5.7241	59883000	15	20.9195	21.54	21.8323	20.2034	20.5158	20.5251
Q9BYP7	Q9BYP7	Serine/threonine-protein kinase WNK3	WNK3	WNK3_HUMAN Serine/threonine-protein kinase WNK3 OS=Homo sapiens OX=9606 GN=WNK3 PE=1 SV=3	1.01485633850098	2.0207	2.47216341242928	23.4584	23.5413	100	3	22.4436	22.3833	100	3	13	9	8	9.6	7.4	7	198.41	0	18.63	456230000	34	23.2303	23.5413	23.6037	22.3833	22.282	22.6655
Q8NBU5	Q8NBU5	ATPase family AAA domain-containing protein 1	ATAD1	ATAD1_HUMAN ATPase family AAA domain-containing protein 1 OS=Homo sapiens OX=9606 GN=ATAD1 PE=1 SV=1	1.01371256510417	2.0191	2.52685147257738	23.6125	23.6943	100	3	22.5988	22.519	100	3	10	10	10	36.6	36.6	36.6	40.744	0	61.614	916140000	85	23.4467	23.6943	23.6964	22.519	22.418	22.8593
Q9Y679	Q9Y679	Ancient ubiquitous protein 1	AUP1	AUP1_HUMAN Ancient ubiquitous protein 1 OS=Homo sapiens OX=9606 GN=AUP1 PE=1 SV=2	1.01321029663086	2.0184	0	NaN	NaN	33.3333	1	NaN	NaN	33.3333	1	2	2	2	7.6	7.6	7.6	45.786	0.0003406	4.2043	152210000	8	22.9392	NaN	NaN	21.926	NaN	NaN
P18074	P18074	TFIIH basal transcription factor complex helicase XPD subunit	ERCC2	ERCC2_HUMAN General transcription and DNA repair factor IIH helicase subunit XPD OS=Homo sapiens OX=9606 GN=ERCC2 PE=1 SV=1	1.01295407613118	2.01804	1.86072976956781	23.1671	23.0687	100	3	22.1541	22.139	100	3	3	3	3	8.3	8.3	8.3	86.908	0	15.621	152160000	17	23.0309	23.0687	23.4016	22.5268	21.7965	22.139
Q9H3P2	Q9H3P2	Negative elongation factor A	NELFA	NELFA_HUMAN Negative elongation factor A OS=Homo sapiens OX=9606 GN=NELFA PE=1 SV=3	1.00869623819987	2.01209	2.15030120752093	23.0832	23.145	100	3	22.0745	22.0719	100	3	8	8	8	25.9	25.9	25.9	57.276	0	19.608	258710000	19	22.766	23.145	23.3386	22.0719	21.8932	22.2585
Q8IU60	Q8IU60	m7GpppN-mRNA hydrolase	DCP2	DCP2_HUMAN m7GpppN-mRNA hydrolase OS=Homo sapiens OX=9606 GN=DCP2 PE=1 SV=3	1.00611591339111	2.0085	0	22.1308	22.1308	66.6667	2	NaN	NaN	33.3333	1	3	3	3	8.3	8.3	8.3	48.423	0	12.012	87290000	15	22.0752	22.1865	NaN	21.1247	NaN	NaN
O75396	O75396	Vesicle-trafficking protein SEC22b	SEC22B	SC22B_HUMAN Vesicle-trafficking protein SEC22b OS=Homo sapiens OX=9606 GN=SEC22B PE=1 SV=4	1.00555864969889	2.00772	2.34766692970341	25.698	25.7388	100	3	24.6925	24.6379	100	3	7	7	7	39.1	39.1	39.1	24.593	0	53.685	2431300000	58	25.4835	25.7388	25.8719	24.496	24.6379	24.9435
Q4G0J3	Q4G0J3	La-related protein 7	LARP7	LARP7_HUMAN La-related protein 7 OS=Homo sapiens OX=9606 GN=LARP7 PE=1 SV=1	1.00393549601237	2.00546	2.33040040850026	22.9964	23.0974	100	3	21.9924	21.9679	100	3	8	8	8	14.9	14.9	14.9	66.898	0	100.25	627210000	60	22.712	23.1798	23.0974	21.8311	21.9679	22.1784
P84090	P84090	Enhancer of rudimentary homolog	ERH	ERH_HUMAN Enhancer of rudimentary homolog OS=Homo sapiens OX=9606 GN=ERH PE=1 SV=1	1.00304412841797	2.00422	1.20400747116623	23.9821	23.9821	66.6667	2	22.9791	22.9791	66.6667	2	3	3	3	31.7	31.7	31.7	12.259	0	25.79	211840000	14	NaN	24.2391	23.725	NaN	23.0361	22.922
Q9UBB4	Q9UBB4	Ataxin-10	ATXN10	ATX10_HUMAN Ataxin-10 OS=Homo sapiens OX=9606 GN=ATXN10 PE=1 SV=1	1.00263913472494	2.00366	3.3469693332497	24.2314	24.2943	100	3	23.2287	23.1906	100	3	13	13	13	35.6	35.6	35.6	53.488	0	50.574	861330000	73	24.061	24.2943	24.3387	23.1906	23.1883	23.3073
P22681	P22681	E3 ubiquitin-protein ligase CBL	CBL	CBL_HUMAN E3 ubiquitin-protein ligase CBL OS=Homo sapiens OX=9606 GN=CBL PE=1 SV=2	1.0008856455485	2.00123	1.60486751227094	22.8991	22.8786	100	3	21.8983	22.0369	100	3	13	13	13	20.9	20.9	20.9	99.632	0	19.118	287940000	29	22.5606	22.8786	23.2582	21.4995	22.0369	22.1584
P10620	P10620	Microsomal glutathione S-transferase 1	MGST1	MGST1_HUMAN Microsomal glutathione S-transferase 1 OS=Homo sapiens OX=9606 GN=MGST1 PE=1 SV=1	0.999964396158855	1.99995	2.73837327948394	23.3147	23.3798	100	3	22.3148	22.3319	100	3	4	4	4	27.1	27.1	27.1	17.598	0	14.347	516490000	53	23.0818	23.3798	23.4826	22.3319	22.1966	22.4158
Q9NS69	Q9NS69	Mitochondrial import receptor subunit TOM22 homolog	TOMM22	TOM22_HUMAN Mitochondrial import receptor subunit TOM22 homolog OS=Homo sapiens OX=9606 GN=TOMM22 PE=1 SV=3	0.997830073038738	1.99699	2.02024667916491	24.6543	24.7902	100	3	23.6565	23.6042	100	3	6	6	6	66.2	66.2	66.2	15.521	0	130.33	933660000	61	24.2838	24.8889	24.7902	23.6042	23.5101	23.8551
Q15269	Q15269	Periodic tryptophan protein 2 homolog	PWP2	PWP2_HUMAN Periodic tryptophan protein 2 homolog OS=Homo sapiens OX=9606 GN=PWP2 PE=2 SV=2	0.997676213582356	1.99678	3.22789077462654	23.8634	23.9348	100	3	22.8657	22.8975	100	3	16	16	16	26.1	26.1	26.1	102.45	0	88.151	1419000000	119	23.7003	23.9348	23.9552	22.8975	22.7506	22.9491
Q9BSF4	Q9BSF4	Uncharacterized protein C19orf52	C19orf52	TIM29_HUMAN Mitochondrial import inner membrane translocase subunit Tim29 OS=Homo sapiens OX=9606 GN=TIMM29 PE=1 SV=2	0.996183395385742	1.99472	1.77966139248866	23.0485	22.9396	100	3	22.0523	22.0523	66.6667	2	3	3	3	20.4	20.4	20.4	29.233	0	13.614	189520000	15	22.8654	23.3406	22.9396	21.9513	NaN	22.1533
Q9H6E4	Q9H6E4	Coiled-coil domain-containing protein 134	CCDC134	CC134_HUMAN Coiled-coil domain-containing protein 134 OS=Homo sapiens OX=9606 GN=CCDC134 PE=1 SV=1	0.995469411214192	1.99373	1.9833772588953	22.916	22.9025	100	3	21.9206	21.9206	66.6667	2	4	4	4	20.1	20.1	20.1	26.56	0	13.443	124030000	14	23.1279	22.9025	22.7177	NaN	21.8132	22.028
P00403	P00403	Cytochrome c oxidase subunit 2	MT-CO2	COX2_HUMAN Cytochrome c oxidase subunit 2 OS=Homo sapiens OX=9606 GN=MT-CO2 PE=1 SV=1	0.994208653767902	1.99199	3.37590482795509	24.7984	24.8676	100	3	23.8042	23.7914	100	3	3	3	3	20.3	20.3	20.3	25.565	0	10.884	466650000	20	24.6523	24.8676	24.8753	23.9076	23.7136	23.7914
Q9P258	Q9P258	Protein RCC2	RCC2	RCC2_HUMAN Protein RCC2 OS=Homo sapiens OX=9606 GN=RCC2 PE=1 SV=2	0.99237060546875	1.98945	2.51436171435932	24.9491	24.9058	100	3	23.9568	24.0879	100	3	19	19	19	41.8	41.8	41.8	56.084	0	149.22	2635000000	169	24.9028	24.9058	25.0388	23.6606	24.1218	24.0879
Q8NFI3	Q8NFI3	Cytosolic endo-beta-N-acetylglucosaminidase	ENGASE	ENASE_HUMAN Cytosolic endo-beta-N-acetylglucosaminidase OS=Homo sapiens OX=9606 GN=ENGASE PE=1 SV=1	0.991703033447266	1.98853	0	NaN	NaN	33.3333	1	NaN	NaN	33.3333	1	2	2	2	5.8	5.8	5.8	83.986	0.0015337	2.8112	35764000	3	NaN	NaN	21.2416	NaN	NaN	20.2499
Q96L93	Q96L93	Kinesin-like protein KIF16B	KIF16B	KI16B_HUMAN Kinesin-like protein KIF16B OS=Homo sapiens OX=9606 GN=KIF16B PE=1 SV=2	0.991655349731445	1.98847	0.794236556152637	21.7944	21.7944	66.6667	2	20.8028	20.8028	66.6667	2	3	2	2	2.7	2.1	2.1	152.01	0	6.4346	59037000	6	21.6	NaN	21.9888	NaN	20.3925	21.2131
Q10570	Q10570	Cleavage and polyadenylation specificity factor subunit 1	CPSF1	CPSF1_HUMAN Cleavage and polyadenylation specificity factor subunit 1 OS=Homo sapiens OX=9606 GN=CPSF1 PE=1 SV=2	0.990182240804035	1.98644	2.32429598008294	23.1133	23.1113	100	3	22.1231	22.0711	100	3	19	19	19	16.6	16.6	16.6	160.88	0	54.808	570480000	92	22.9492	23.2794	23.1113	21.9004	22.0711	22.3978
Q14683	Q14683	Structural maintenance of chromosomes protein 1A	SMC1A	SMC1A_HUMAN Structural maintenance of chromosomes protein 1A OS=Homo sapiens OX=9606 GN=SMC1A PE=1 SV=2	0.990123112996418	1.98635	2.48967620482266	24.3269	24.3231	100	3	23.3368	23.3116	100	3	31	31	31	31.2	31.2	31.2	143.23	0	246.48	1710000000	179	24.3231	24.1667	24.4911	23.1321	23.3116	23.5667
P29992;O95837	P29992;O95837	Guanine nucleotide-binding protein subunit alpha-11;Guanine nucleotide-binding protein subunit alpha-14	GNA11;GNA14	GNA11_HUMAN Guanine nucleotide-binding protein subunit alpha-11 OS=Homo sapiens OX=9606 GN=GNA11 PE=1 SV=2;GNA14_HUMAN Guanine nucleotide-binding protein subunit alpha-14 OS=Homo sapiens OX=9606 GN=GNA14 PE=1 SV=1	0.988554000854492	1.9842	2.85444514406347	23.2836	23.2862	100	3	22.2951	22.2169	100	3	4	4	2	12.8	12.8	7.8	42.123	0	7.8157	213100000	19	23.3166	23.2481	23.2862	22.2169	22.1308	22.5376
P06576	P06576	ATP synthase subunit beta, mitochondrial	ATP5B	ATPB_HUMAN ATP synthase subunit beta, mitochondrial OS=Homo sapiens OX=9606 GN=ATP5F1B PE=1 SV=3	0.984895706176758	1.97917	0.922837480080002	23.3425	23.4477	100	3	22.3576	22.2232	100	3	11	11	11	36.5	36.5	36.5	56.559	0	35.094	524950000	60	22.4655	24.1143	23.4477	22.2144	22.2232	22.6352
P08243	P08243	Asparagine synthetase [glutamine-hydrolyzing]	ASNS	ASNS_HUMAN Asparagine synthetase [glutamine-hydrolyzing] OS=Homo sapiens OX=9606 GN=ASNS PE=1 SV=4	0.984639485677086	1.97882	3.35388860005458	24.0108	23.9906	100	3	23.0261	23.0286	100	3	12	12	12	29.6	29.6	29.6	64.369	0	46.885	721510000	60	23.984	24.0578	23.9906	22.8698	23.0286	23.18
Q8N6T3	Q8N6T3	ADP-ribosylation factor GTPase-activating protein 1	ARFGAP1	ARFG1_HUMAN ADP-ribosylation factor GTPase-activating protein 1 OS=Homo sapiens OX=9606 GN=ARFGAP1 PE=1 SV=2	0.984229405721027	1.97826	2.8840016327283	23.1807	23.1924	100	3	22.1964	22.2018	100	3	11	11	11	40.4	40.4	40.4	44.667	0	36.321	268710000	38	23.2149	23.1924	23.1347	21.9855	22.2018	22.402
O14979	O14979	Heterogeneous nuclear ribonucleoprotein D-like	HNRNPDL	HNRDL_HUMAN Heterogeneous nuclear ribonucleoprotein D-like OS=Homo sapiens OX=9606 GN=HNRNPDL PE=1 SV=3	0.983970642089844	1.9779	0	22.4247	22.4247	66.6667	2	NaN	NaN	33.3333	1	7	6	6	25.5	23.6	23.6	46.437	0	9.3179	174390000	21	NaN	22.3948	22.4545	21.4407	NaN	NaN
O43432	O43432	Eukaryotic translation initiation factor 4 gamma 3	EIF4G3	IF4G3_HUMAN Eukaryotic translation initiation factor 4 gamma 3 OS=Homo sapiens OX=9606 GN=EIF4G3 PE=1 SV=2	0.982699712117512	1.97616	2.59849677807712	24.7606	24.8389	100	3	23.7779	23.7005	100	3	29	24	24	23.2	20.1	20.1	176.65	0	90.584	1642400000	124	24.5201	24.8389	24.9229	23.7005	23.6981	23.9353
Q96PU5;P46934	Q96PU5;P46934	E3 ubiquitin-protein ligase NEDD4-like;E3 ubiquitin-protein ligase NEDD4	NEDD4L;NEDD4	NED4L_HUMAN E3 ubiquitin-protein ligase NEDD4-like OS=Homo sapiens OX=9606 GN=NEDD4L PE=1 SV=2;NEDD4_HUMAN E3 ubiquitin-protein ligase NEDD4 OS=Homo sapiens OX=9606 GN=NEDD4 PE=1 SV=4	0.982093811035156	1.97533	0	NaN	NaN	33.3333	1	20.8722	20.8786	100	3	2	2	2	2.1	2.1	2.1	111.93	0.00033311	3.8444	19120000	6	21.8543	NaN	NaN	20.8786	21.1979	20.54
Q96S52	Q96S52	GPI transamidase component PIG-S	PIGS	PIGS_HUMAN GPI transamidase component PIG-S OS=Homo sapiens OX=9606 GN=PIGS PE=1 SV=3	0.98092810312907	1.97373	1.75059249296286	22.3431	22.3981	100	3	21.3622	21.3622	66.6667	2	6	6	6	14.4	14.4	14.4	61.655	0	35.246	161780000	24	22.0854	22.3981	22.546	21.2151	21.5093	NaN
[truncated: 1,518 more rows]

## Sheet: Harper LAB OTUD1 interactors
Z-score	% AP_MS/MS	Ratio	NormWD-score	Symbol	GeneID	DB_ID	Description
[truncated: 247 more rows]

## Sheet: overlapping HITS
Symbol	Otud1TurboID - TurboID fold change	NormWD-score	note/name
[truncated: 69 more rows]
