# Supplementary material for: The deubiquitinase OTUD1 regulates immunoglobulin production and proteasome inhibitor sensitivity in multiple myeloma
Source: Nat Commun. 2022 Nov 10;13:6820. doi: 10.1038/s41467-022-34654-2 (PMC9649770; doi:10.1038/s41467-022-34654-2)
Supplement: Supplementary file 6 — Supplementary Data 3 [file 41467_2022_34654_MOESM6_ESM.xlsx]

## Sheet: Sheet1
sgRNAs sequences
Gene name	Forward sequence (5'-3')	Reverse Sequence(3'-5')
UCHL3	5'CACCGGCCGCTGGAGGCCAATCCCG	5'AAACCGGGATTGGCCTCCAGCGGCC3'
	5'CACCGGGGTCAACGCTGGCTGCCGC	5'AAACGCGGCAGCCAGCGTTGACCCC3'
	5'CACCGCTGGAGGCCAATCCCGAGGT	5'AAACACCTCGGGATTGGCCTCCAGC3'
UCHL5	5'CACCGCCCCGGGGTCGCTTTCCATG	5'AAACCATGGAAAGCGACCCCGGGGC3'
	5'CACCGAATGAGCTCGGTGAAGACCC	5'AAACGGGTCTTCACCGAGCTCATTC3'
	5'CACCGGCCTCATGGAAAGCGACCCC	5'AAACGGGGTCGCTTTCCATGAGGCC3'
BAP1	5'CACCGACCGAAATCTTCCACGAGCA3'	5'AAACTGCTCGTGGAAGATTTCGGTC3'
	5'CACCGCTTCCACGAGCAGGGTGAAG3'	5'AAACCTTCACCCTGCTCGTGGAAGC3'
	5'CACCGAGGCCTCTTCACCCTGCTCG3'	5'AAACCGAGCAGGGTGAAGAGGCCTC3'
OTUB2	5CACCGGATTTACCGGAGGAAAATCG3'	5' AAACCGATTTTCCTCCGGTAAATCC3'
	5'CACCGACCGCCATCCGCAAGACCAA3'	5' AAACTTGGTCTTGCGGATGGCGGTC 3'
	5'CACCGCCGCCATCCGCAAGACCAAA3'	5' AAACTTTGGTCTTGCGGATGGCGGC3'
OTUD1	5'CACCGGCGGTGGACGTGTAGTGCGG3'	5' AAACCCGCACTACACGTCCACCGCC3'
	5'CACCGGTCTGCACCCACTACCCCGC3'	5' AAACGCGGGGTAGTGGGTGCAGACC3'
	5'CACCGCTGCACCCACTACCCCGCCG3'	5' AAACCGGCGGGGTAGTGGGTGCAGC3'
OTUD2	5'CACCGGTGTACTATGTCGTCGAAGG3'	5' AAACCCTTCGACGACATAGTACACC3'
	5'CACCGACCCGGGTGCGGGAACTCCA3'	5' AAACTGGAGTTCCCGCACCCGGGTC3'
	5'CACCGACATCGCGAGAAGTTGCGGG3'	5' AAACCCCGCAACTTCTCGCGATGTC3'
OTUD3
	5'CACCGCGGAATCGGCCGGAGTCTGG3'	5' AAACCCAGACTCCGGCCGATTCCGC3'
	5'CACCGAATCGGCCGGAGTCTGGCGG3'	5' AAACCCGCCAGACTCCGGCCGATTC3'
	5'CACCGATTCCGCCGCTCCTTGGCCA3'	5' AAACTGGCCAAGGAGCGGCGGAATC3'
OTUD4
	5'CACCGACAGGAATGGGTAGGACAAG	5'AAACcttgtcctacccattcctgtC3'
	5'CACCGCTCTCGAAGATAGTGAATAC	5' AAACgtattcactatcttcgagagC3'
	5'CACCGTCGCCATGTTGAAGTCAGAA	5'AAACttctgacttcaacatggcgaC3'
ALG13
	5' caccgGATCTTGTTATTAGTCACGC	5'aaacGCGTGACTAATAACAAGATCc
	5'caccgGTTGATGAACAATCATCAGC	5'aaacGCTGATGATTGTTCATCAACc
	5'caccgGAACAATCATCAGCTGGAAC	5'aaacGTTCCAGCTGATGATTGTTCc
OTUD6B
NM_016023.3	5'CACCGGAAGCAACTCACCGAAGATG	5'AAACCATCTTCGGTGAGTTGCTTCC
	5'CACCGGCAATTGAAGCTGACTACTA	5'AAACTAGTAGTCAGCTTCAATTGCC
	5'CACCGGCTGACTACTAAGGAGAATA	5'AAACTATTCTCCTTAGTAGTCAGCC
A20/TNFAIP3	5'CACCGCGACGCTCCATGGACGCCTG3'	5'AAACCAGGCGTCCATGGAGCGTCGC3'
	5'CACCGCTTGTGGCGCTGAAAACGAAC3'	5'AAACGTTCGTTTTCAGCGCCACAAGC
	5'CACCGCACGCAACTTTAAATTCCGC3'	5'AAACGCGGAATTTAAAGTTGCGTGC
OTUD7A	5'CACCGGATTGGCTGTGTGCACCTGG3'	5'AAACCCAGGTGCACACAGCCAATCC
	5'CACCGGGTCGCTCCACCTTGTGCCC3'	5'AAACGGGCACAAGGTGGAGCGACCC
	5'CACCGGCCACAGCCCGGGCACAAGG	5'AAACCCTTGTGCCCGGGCTGTGGCC
TRABD	5'CACCGCGGCACAACAGGTTCCACGT	5'AAACACGTGGAACCTGTTGTGCCGC
	5'CACCGGAAGCCTCTGACGGCACAAC	5'AAACGTTGTGCCGTCAGAGGCTTCC
	5'CACCGGGAACCTGTTGTGCCGTCAG	5'AAACCTGACGGCACAACAGGTTCCC
FAM105A/otulinl	CACCGGGCGACAAGGAGCCCCACGC	AAACGCGTGGGGCTCCTTGTCGCCC
	CACCGAAGGAGCCCCACGCGGGCAA	AAACTTGCCCGCGTGGGGCTCCTTC
	CACCGGAAGTGACCAAGTTCACTCC	AAACGGAGTGAACTTGGTCACTTCC
MINDY1	CACCGGTCCCGGCCTTACCAGGGGC	AAACgcccctggtaaggccgggacC
	CACCGgatccagcccctggtaaggc	AAACgccttaccaggggctggatcC
	CACCGGGGCTGGATCCTCAGGCTGA	AAACtcagcctgaggatccagcccC
MINDY2	CACCGAAACCCGCGGAGGAGCTGCA	AAACtgcagctcctccgcgggtttC
	CACCGGAAGAACCTGTCCCTGACGC	AAACgcgtcagggacaggttcttcC
	CACCGCCTGCAGCCGCTAGAACACG	AAACcgtgttctagcggctgcaggC
MINDY3	caccgGTTTGTGTTTAGTGAATCAG	AAACctgattcactaaacacaaacC
	caccgGCATTAGAACAGTTTGAAGG	AAACccttcaaactgttctaatgcC
	CACCGtcttggaccagtattcaatg	AAACcattgaatactggtccaagaC
ATXN3L	CACCGTTCTTGGCGGCTTAGTTCAA	AAACTTGAACTAAGCCGCCAAGAAC
	CACCGCTTCGACACTGATGATCTGC	AAACGCAGATCATCAGTGTCGAAGC
	CACCGACAGTTCATACCTACACGAA	AAACTTCGTGTAGGTATGAACTGTC
JOSD1	CACCGAATCTCTTGCAGCGTATCCC	AAACGGGATACGCTGCAAGAGATTC
	CACCGGACGTTATTGAGGGCGTGGA	AAACTCCACGCCCTCAATAACGTCC
	CACCGTTGCAGCGTATCCCGGGTGA	AAACTCACCCGGGATACGCTGCAAC
JOSD2	CACCGGCGCTGCCGTTCGTGGTACA	AAACTGTACCACGAACGGCAGCGCC
	CACCGCTGCCGTTCGTGGTACACGG	AAACCCGTGTACCACGAACGGCAGC
	CACCGGTACCACGAACGGCAGCGCC	AAACGGCGCTGCCGTTCGTGGTACC
JOSD3/TAF1D	CACCGTATCCCTTACTCACCTAAAG	AAACCTTTAGGTGAGTAAGGGATAC
	CACCGCCACAGCATCAGATGTCACA	AAACTGTGACATCTGATGCTGTGGC
	CACCGTGTATCCCTTACTCACCTAA	AAACTTAGGTGAGTAAGGGATACAC
BRCC3/BRCC36	5'CACCGTCTTACGACGTTCTGATAAG	5'AAACCTTATCAGAACGTCGTAAGAC
	5'CACCGGCTCTGGAGAAATTTCTACT	5'AAACAGTAGAAATTTCTCCAGAGCC
	5'CACCGACGACGTTCTGATAAGAGGA	5'AAACTCCTCTTATCAGAACGTCGTC
COPS5	5'CACCGGCCGCCTTGAAAATGCAATC	5'AAACGATTGCATTTTCAAGGCGGCC
	5'CACCGCGGTATGGCCCAGAAAACCT	5'AAACAGGTTTTCTGGGCCATACCGC
	5'CACCGACCCGATTGCATTTTCAAGG	5'AAACCCTTGAAAATGCAATCGGGTC
PSMD14	5'CACCGCTTCCATTGGAACTCCAGCA	5'AAACTGCTGGAGTTCCAATGGAAGc
	CACCGATGTTAAAACATGGCCGTGC	AAACGCACGGCCATGTTTTAACATC
	CACCGTGGCCGTGCTGGAGTTCCAA	AAACTTGGAACTCCAGCACGGCCAC
AMSH/STAMBP	CACCGGAGCGGAAGTACCGACGGGG	AAACCCCCGTCGGTACTTCCGCTCC
	CACCGTCCAGAGCGGAAGTACCGAC	AAACGTCGGTACTTCCGCTCTGGAC
	CACCGTCACCCGGTCTTCGGGCGGG	AAACCCCGCCCGAAGACCGGGTGAC
stambpl1	CACCGGTCCGTGCCCTAAGCAAGCT	AAACAGCTTGCTTAGGGCACGGACC
	CACCGGACTCGCTCTTCTGGGCTTA	AAACTAAGCCCAGAAGAGCGAGTCC
	CACCGGGCTTAGGGAAACATCTGTA	AAACTACAGATGTTTCCCTAAGCCC
MPND	CACCGGTAGTAGATGGACAGCACCC	AAACGGGTGCTGTCCATCTACTACC
	CACCGGGACCCTGAGCGGCCGAATG	AAACCATTCGGCCGCTCAGGGTCCC
	CACCGCCAGGCGCGCGGTCACACTG	AAACCAGTGTGACCGCGCGCCTGGC
MYSM1	CACCGGGCGGATGTGGATATCGAAG	AAACCTTCGATATCCACATCCGCCC
	CACCGAGGCGGATGTGGATATCGAA	AAACTTCGATATCCACATCCGCCTC
	CACCGCGAAGGGGACGTGGTAGCGG	AAACCCGCTACCACGTCCCCTTCGC
PRPF8	5'CACCGGCTACCGGACTACATGTCGG3'	5'AAACCCGACATGTAGTCCGGTAGCC3'
	5'CACCGGGGTTACCCGGCCCTCGATA	5'AAACTATCGAGGGCCGGGTAACCCC3'
	5'CACCGTAGTCCGGTAGCGGGGCTAG	5'AAACCTAGCCCCGCTACCGGACTAC3'
EIF3H	5'CACCGGCGTCCCGCAAGGAAGGTAC	5'AAACGTACCTTCCTTGCGGGACGCC
	5'CACCGTAGAGCCGGTACCTTCCTTG	5'AAACCAAGGAAGGTACCGGCTCTAC
	5'CACCGGCTCCACCGCCGGCGCAGCA	5'AAACTGCTGCGCCGGCGGTGGAGCC
PSMD7	5'CACCGGGAAACCAGAAGCGTGTTGT	5'AAACACAACACGCTTCTGGTTTCCC
	5'CACCGATGACAAAGACGATTCTGTA	5'AAACTACAGAATCGTCTTTGTCATC
	5'CACCGGTGTGGTGGATCATTTCAAC	5'AAACGTTGAAATGATCCACCACACC
CSN6/COPS6	5'CACCGGCAGGAGGGCCGAAATATCG	5'AAACCGATATTTCGGCCCTCCTGCC
	5'CACCGGATCCGCATGCGCTCCCAGG	5'AAACCCTGGGAGCGCATGCGGATCC
	5'CACCGCACTCCGCAGGCCATCACGC	5'AAACGCGTGATGGCCTGCGGAGTGC
EIF3F	5'CACCGGGAGCACTTACTGGTACCGC	5'AAACGCGGTACCAGTAAGTGCTCCC
	5'CACCG AACTGTCGACAAACACTCAG	5'AAACCTGAGTGTTTGTCGACAGTTC
	5'CACCGGGTACCAGTAAGTGCTCCTC	5'AAACGAGGAGCACTTACTGGTACCC
USP1	5'CACCGCTTTCACTAGGTATGACACC3'	5'AAACggtgtcatacctagtgaaagC3'
	5'CACCGATAGGTGAAGACTGTGCTGC3'	5'AAACgcagcacagtcttcacctatC3'
	5'CACCGGAAAGTAATGGACTTTCAAG3'	5'AAACcttgaaagtccattactttcC3
USP3	5' CACCGGAACAAGTCAAACAGACCCA	5' AAACTGGGTCTGTTTGACTTGTTCC
	5' CACCGACTTGTTCAAGTGTCCACTG	5' AAACCAGTGGACACTTGAACAAGTC
	5' CACCGCCGGTCCAACAAAAGCCCTT	5' AAACAAGGGCTTTTGTTGGACCGGC
USP5	5' CACCGGAGTCTACTTGCACCTCCGG	5' AAACCCGGAGGTGCAAGTAGACTCC
	5' CACCGGCCTTAGGGACCCGGATCGT	5' AAACACGATCCGGGTCCCTAAGGCC
	5' CACCGAGCGAGTCTACTTGCACCTC	5' AAACGAGGTGCAAGTAGACTCGCTC
USP6	5' CACCGACCACATCGACCTGGACGTG	5' AAACCACGTCCAGGTCGATGTGGTC
	5' CACCGTCCTCACGTCCAGGTCGATG	5' AAACCATCGACCTGGACGTGAGGAC
	5' CACCGCTGTTGATTCCAACGGGCTC	5' AAACGAGCCCGTTGGAATCAACAGC
USP7	5' CACCGGATTTCGCACAAAACACGGA	5' AAACTCCGTGTTTTGTGCGAAATCC
	5' CACCGTGATGGACACAACACCGCGG	5' AAACCCGCGGTGTTGTGTCCATCAC
	5' CACCGTGGACACAACACCGCGGAGG	5' AAACCCTCCGCGGTGTTGTGTCCAC
USP8	5' CACCGATGCAGATTAGATCGTGATG	5' AAACCATCACGATCTAATCTGCATc
	5' CACCGGATTAGATCGTGATGAGGAA	5' AAACTTCCTCATCACGATCTAATCC
	5' CACCGTTCCATTCAATACTTGGACC	5' AAACGGTCCAAGTATTGAATGGAAC
USP9X	5' CACCGATGATATTGTTAGCCCATCA	5' AAACTGATGGGCTAACAATATCATC
	5' CACCGGTTGATCATGTCATCCAACT	5' AAACAGTTGGATGACATGATCAACC
	5' CACCGAACTTGGCCAAGTCAGTATG	5' AAACCATACTGACTTGGCCAAGTTC
USP10	5'CACCGTCCATCGACTGCCAGTACCC	AAACGGGTACTGGCAGTCGATGGAC
	5'CACCGACTGACCAAAATCAGCCCCG	AAACCGGGGCTGATTTTGGTCAGTC
	CACCGTCGGGACTGCTGAATTGGCA	AAACTGCCAATTCAGCAGTCCCGAC
USP11	CACCGGTGGCATTGTTGATGCAGCC	AAACGGCTGCATCAACAATGCCACC
	CACCGATAAACTGGCGCCTCAAGGA	AAACTCCTTGAGGCGCCAGTTTATC
	CACCGATTGTTGATGCAGCCAGGGA	AAACTCCCTGGCTGCATCAACAATC
USP12	CACCGTCTTGTGATGAACTTCTTAG	AAACCTAAGAAGTTCATCACAAGAC
	CACCGCCAAAATAGTGCTCATTGAC	AAACGTCAATGAGCACTATTTTGGC
	CACCGTTGCGTATAAGAGTCAACCT	AAACAGGTTGACTCTTATACGCAAC
USP13	CACCGGTGGAGCGTTACCAAAAAGG	AAACCCTTTTTGGTAACGCTCCACC
	CACCGAAGGTAAGAGGGGCGTCTGG	AAACCCAGACGCCCCTCTTACCTTC
	CACCGTTCAACATGTTCCCTTCCAA	AAACTTGGAAGGGAACATGTTGAAC
USP14	CACCGGAATACAGATGAACCTCCAA	AAACTTGGAGGTTCATCTGTATTCC
	CACCGCAGAAAGTTATGGTGAAAGG	AAACCCTTTCACCATAACTTTCTGC
	CACCGGCCTGCCAGACAGAAAGTTA	AAACTAACTTTCTGTCTGGCAGGCC
USP15	CACCGTGAACCAGCGACTATCGACT	AAACAGTCGATAGTCGCTGGTTCAC
	CACCGCGTCGCGATGTCAGACCGCT	AAACAGCGGTCTGACATCGCGACGC
	CACCGCGGCGGATCTGGACACCCAG	AAACCTGGGTGTCCAGATCCGCCGC
USP16	CACCGTGGCGTCAGATAGTGCTTCA	AAACCTGAAGCACTATCTGACGCCAC
	CACCGACTGGTTTGAACTACAATAC	AAACGTATTGTAGTTCAAACCAGTC
	CACCGGTGTTACGTATGTGATAATG	AAACCATTATCACATACGTAACACC
USP17L2	CACCGGAAGTCACCACTCTCATCTG	aaacCAGATGAGAGTGGTGACTTCc
	caccgCCTCCCTTGCAGAGAAGCGA	aaacTCGCTTCTCTGCAAGGGAGGc
	caccgTAAACCTCTCTTCGACGACC	aaacGGTCGTCGAAGAGAGGTTTAc
USP18	CACCGAGGGCACGTTGCACTTCTGC	AAACGCAGAAGTGCAACGTGCCCTC
	CACCGACAGCCGGCAGAAAGCAGTG	AAACCACTGCTTTCTGCCGGCTGTC
	CACCGGTTGCACTTCTGCAGGCAGT	AAACACTGCCTGCAGAAGTGCAACC
USP32	CACCGGATCGGATTCCTCAGCTACG	AAACCGTAGCTGAGGAATCCGATCC
	CACCGGTAAAGTCCCAGATACACTC	AAACGAGTGTATCTGGGACTTTACC
	CACCGGAATCCGATCCGTGACTCCT	AAACAGGAGTCACGGATCGGATTCC
usp33	CACCGATAACACCATACTCGAAGAG	AAACCTCTTCGAGTATGGTGTTATC
	CACCGTCATCAAATACGGCAACCAG	AAACCTGGTTGCCGTATTTGATGAC
	caccgTGTCAGGATTGTAAAGTCCA	aaacTGGACTTTACAATCCTGACAc
usp34	CACCGGTGCGAGAACTGCGCAGACC	AAACGGTCTGCGCAGTTCTCGCACC
	CACCGATTACTCTCATCTTGCCACG	AAACCGTGGCAAGATGAGAGTAATC
	CACCGCACTCTCTATCTATATTCAG	aaacCTGAATATAGATAGAGAGTGc
usp35	caccgACTCGGCGAAGACGTCGGGG	aaacCCCCGACGTCTTCGCCGAGTc
	caccgTACCCGGTCAGCGTGAAGCA	aaacTGCTTCACGCTGACCGGGTAc
	caccgAGAACTCGGCGAAGACGTCG	aaacCGACGTCTTCGCCGAGTTCTc
USP37	CACCGTGCATACTTCGAATTCTGAT	AAACATCAGAATTCGAAGTATGCAC
	CACCGAATGTGGTGCTTCGACCCAG	AAACCTGGGTCGAAGCACCACATTC
	CACCGGTAGTTCACTACAATACTGG	AAACCCAGTATTGTAGTGAACTACC
USP38	CACCGTGGGTAATTGCACTCCTGAA	AAACTTCAGGAGTGCAATTACCCAC
	CACCGAGAGCACCAGGTCTCACAAG	AAACCTTGTGAGACCTGGTGCTCTC
	CACCGATTTGAACCTTCTGTAGCAT	AAACATGCTACAGAAGGTTCAAATC
usp40	CACCGTCCACCCAAAGCTGTCAGTG	AAACCACTGACAGCTTTGGGTGGAC
	CACCGAACAAGCGCTGTAACTGTAA	aaacTTACAGTTACAGCGCTTGTTc
	caccgACCTCACTGACAGCTTTGGG	aaacCCCAAAGCTGTCAGTGAGGTc
USP41	caccgGTACTGACACTGATGAGCCC	aaacGGGCTCATCAGTGTCAGTACc
	caccgGTACATGTGTATGTCACTGT	aaacACAGTGACATACACATGTACc
	caccgGTATGTCACTGTGGGCCTCA	aaacTGAGGCCCACAGTGACATACc
usp42	caccgGAGGAGCGATGCCATCACCT	aaacAGGTGATGGCATCGCTCCTCc
	caccgTAAACTACAGCACCAGGTAC	aaacGTACCTGGTGCTGTAGTTTAc
	caccgCTCGAATAAACTACAGCACC	aaacGGTGCTGTAGTTTATTCGAGc
usp43	caccgGTTGCTGGATCGTGTACATG	aaacCATGTACACGATCCAGCAACc
	caccgAAGTACGGCTCTCAGTTCCA	aaacTGGAACTGAGAGCCGTACTTc
	caccgTTCATCCCGAGGGCCGGTGT	aaacacaccggccctcgggatgaac
usp44	caccgTATCACTGCACAACTCGTAG	aaacCTACGAGTTGTGCAGTGATAc
	caccgTATTGGCCTTCGTTTAACTG	aaacCAGTTAAACGAAGGCCAATAC
	caccgTTGTTGGGCGTAACCACGAA	aaacTTCGTGGTTACGCCCAACAAc
usp45	caccgTGATAGCATGACTTACATGT	aaacACATGTAAGTCATGCTATCAc
	caccgATTTGGTTGTGCCTCAAGTG	aaacCACTTGAGGCACAACCAAATc
	caccgGAGCAATAGCTGAGAATCTG	aaacCAGATTCTCAGCTATTGCTCc
usp46	caccgAAACTTGCTGACGTGCCTGG	aaacCCAGGCACGTCAGCAAGTTTc
	caccgCAATGAACACTATTTCGGAT	aaacATCCGAAATAGTGTTCATTGc
	caccgACACATTCTCCCGGAATGGA	aaacTCCATTCCGGGAGAATGTGTc
usp47	caccgATTTCCCCACACCAAGTCAA	aaacTTGACTTGGTGTGGGGAAATc
	caccgGCTTTGGCTGACATAATCAC	aaacGTGATTATGTCAGCCAAAGCc
	caccgTTTCTGACTGGAGTAGATGC	aaacGCATCTACTCCAGTCAGAAAC
usp48	caccgTCGATGATCCCAACTGTGAG	aaacCTCACAGTTGGGATCATCGAc
	caccgTGACATAACAAGTGGCTCCA	aaacTGGAGCCACTTGTTATGTCAc
	caccgACTTGTAGTGACTACATGCT	aaacAGCATGTAGTCACTACAAGTc
usp49	caccgGGGCGTGGTCCTCAATATAG	aaacCTATATTGAGGACCACGCCCc
	caccgCCGTGCACTCTTGCGCGGAG	aaacCTCCGCGCAAGAGTGCACGGc
	caccgCATGGCGAAGGGCGACACTA	aaacTAGTGTCGCCCTTCGCCATGc
usp50	caccgCTGGTGGAATACTTTCTCAC	aaacGTGAGAAAGTATTCCACCAGc
	caccgGAAATATTCTGGTCAGCTCT	aaacAGAGCTGACCAGAATATTTCc
	caccgTGATACCCTTCCAGTTAAGG	aaacCCTTAACTGGAAGGGTATCAc
USP51	CACCGCGCCGGAGGAGAACTTGACG	AAACCGTCAAGTTCTCCTCCGGCGC
	CACCGGTCTTCGAGACGTGAAGCCG	AAACCGGCTTCACGTCTCGAAGACC
	CACCGAACGCTGGTAGATCAACCTC	AAACGAGGTTGATCTACCAGCGTTC
USP52	CACCGCTCCTCGTGCAAGTCAAAGT	AAACACTTTGACTTGCACGAGGAGC
	CACCGAAAGGATGAGTAGCGCTCCA	AAACTGGAGCGCTACTCATCCTTTC
	CACCGCTACTCTGAATTGCACAGCG	AAACCGCTGTGCAATTCAGAGTAGC
USP53	CACCGATATATTCCGACGAAGCTTG	AAACCAAGCTTCGTCGGAATATATC
	CACCGGATGAGCAGCGATTTCAACT	AAACagttgaaatcgctgctcatcC
	CACCGTTGACTGGACATGTTTGTCA	AAACTGACAAACATGTCCAGTCAAC
USP54	CACCGGCTATGGAGGTTGAGCTTCG	AAACcgaagctcaacctccatagcC
	CACCGGGGGTCGTGGTAGTGTACAA	AAACttgtacactaccacgaccccC
	CACCGCTTACAACTCACAAGTGCAT	AAACatgcacttgtgagttgtaagC
CYLD	CACCGAAGCTCCTTAAAGTACCGAA	AAACttcggtactttaaggagcttC
	CACCGGCATTGGAAAGTGATTACGC	AAACgcgtaatcactttccaatgcC
	CACCGCGTGGTCAAGGTTTCACTGA	AAACtcagtgaaaccttgaccacgC
USPL1	CACCGCGTGACTGGACTGTGCTCGA	AAACtcgagcacagtccagtcacgC
	CACCGACTATCAGGTAAGTTTGACG	AAACcgtcaaacttacctgatagtC
	CACCGCACTGGACACATAAAGCCTG	AAACcaggctttatgtgtccagtgC
ZUFSP	CACCGAGCTCACCTAATTGTTCACA	AAACtgtgaacaattaggtgagctC
	CACCGCAATCTTTTAGACATTCCAT	AAACatggaatgtctaaaagattgC
	CACCGAAAGACAACACCCTACAGTG	AAACcactgtagggtgttgtctttC
MCPIP2/ZC3H12B	CACCGCAACCAACCCCAGCGTTCGG	AAACccgaacgctggggttggttgC
	CACCGGCATAACCGAGAGTATTACA	AAACtgtaatactctcggttatgcC
	CACCGCAAATACTACCATCCGGAGC	AAACgctccggatggtagtatttgC
MCPIP3/ZC3H12C	CACCGGTATGGATACCGTTAATGTG	AAACcacattaacggtatccatacC
	CACCGAGTACACGTAACAACTTCAT	AAACatgaagttgttacgtgtactC
	CACCGAGCACTTCTGATGTCAAACG	AAACcgtttgacatcagaagtgctC
MCPIP4/ZC3H12D	CACCGCTGCAGCACGTCGTTGACCA	AAACtggtcaacgacgtgctgcagC
	CACCGCACCCGGGCGGCTGCCCGTG	AAACcacgggcagccgcccgggtgC
	CACCGGGGTCGCAGAGAACTGGCCA	AAACtggccagttctctgcgacccC
RT-PCR primers
Gene name	Forward sequence (5'-3')	Reverse Sequence(3'-5')
IGKC	TGA GCA AAG CAG ACT ACG AGA	GGG GTG AGG TGA AAG ATG AG
IGLC1	GAG CCT GAC GCC TGA G	ATT GAG GGT TTA TTG AGT GCA G
OTUD1	TTT ATC ATC GCT GCT GCC CA	TCG CGT TTC CTT TGC ACT TG
