# Supplementary material for: The deubiquitinase OTUD1 regulates immunoglobulin production and proteasome inhibitor sensitivity in multiple myeloma
Source: Nat Commun. 2022 Nov 10;13:6820. doi: 10.1038/s41467-022-34654-2 (PMC9649770; doi:10.1038/s41467-022-34654-2)
Supplement: Supplementary file 8 — Source Data [file 41467_2022_34654_MOESM8_ESM.xlsx]

## Sheet: Figure1
	Figure 1a			iIgL (ng/ml)	Progression free survival		Figure 1b						Figure 1 c
			1	0.003533	38.9508			IgL low		igl high				iIgL (ng/ml)	PFS	event
			2	0.009415	25.8688			time	event	time	event			0.003533	38.9508	1
			3	0.009574	3.90164			14	1	23	0			0.009415	25.8688	1
			4	0.010848	22.9836			10	1	32	0			0.009574	3.90164	1
			5	0.010896	21.4754			38	1	28	1			0.010848	22.9836	1
			6	0.015562	32.3279			25	1	20	0			0.010896	21.4754	1
			7	0.017754	5.21312			3	1	54	1			0.015562	32.3279	1
			8	0.020261	9.40984			22	1	8	1			0.017754	5.21312	1
			9	0.02343	5.5082			21	1	1	1			0.020261	9.40984	1
			10	0.026254	6			32	1	20	1			0.02343	5.5082	1
			11	0.029657	2.98361			5	1	17	1			0.026254	6	1
			12	0.048789	30.2951			39	0	30	0			0.029657	2.98361	1
			13	0.049258	16.1312			28	0	24	0			0.048789	30.2951	1
			14	0.052546	4.26229			24	0	41	1			0.049258	16.1312	1
			15	0.05894	13.082			34	0	35	0			0.052546	4.26229	1
			16	0.060435	10.5574			9	1	21	0			0.05894	13.082	1
			17	0.065346	19.2787			5	1	28	1			0.060435	10.5574	1
			18	0.074473	33.4426			6	1	33	1			0.065346	19.2787	1
			19	0.081628	22.7213			1	1	5	1			0.074473	33.4426	1
			20	0.082514	5.96721			3	0	40	0			0.081628	22.7213	1
			21	0.087295	14.5246			12	0	14	0			0.082514	5.96721	1
			22	0.088611	15.1803			30	0	52	1			0.087295	14.5246	1
			23	0.09001	10.5574			2	1	25	1			0.088611	15.1803	1
			24	0.095608	11.4754			50	0	29	1			0.09001	10.5574	1
			25	0.102091	28.459			34	1	8	0			0.095608	11.4754	1
			26	0.103532	54.6557			4	0	14	0			0.102091	28.459	1
			27	0.12	20.4262			17	0	39	0			0.103532	54.6557	1
			28	0.128322	41.541			16	1	18	0			0.12	20.4262	1
			29	0.147213	28.2295			28	0	36	0			0.128322	41.541	1
			30	0.166397	5.04918			7	0					0.147213	28.2295	1
			31	0	14.0656			24	0					0.166397	5.04918	1
			32	0	10.6557			30	1					0	14.0656	1
			33	0.182764	25.6066			16	1					0	10.6557	1
			34	0.118278	1.37705			17	1					0.182764	25.6066	1
			35	0.077247	2.09836			24	0					0.118278	1.37705	1
			36	0.156474	33.3115			4	1					0.0772474	2.09836	1
			37	0.082981	8.09836			5	1					0.156474	33.3115	1
			38	0.097636	15.9			23	1					0.0829814	8.09836	1
			39	0.050738	17.9667			13	1					0.0976357	15.9	1
			40	0.174815	52.2			10	1					0.0507378	17.9667	1
			41	0.055683	23.7333			23	1					0.174815	52.2	1
			42	0.038687	34.2667			24	0					0.0556827	23.7333	1
			43	0.063652	23.7667			19	1					0.0386867	34.2667	1
			44	0.087538	34.2333			13	1					0.0636519	23.7667	1
			45	0.207443	29.6333			50	0					0.0875379	34.2333	1
			46	0.120062	17.5333			11	1					0.207443	29.6333	1
			47	0.095896	4.16667			33	1					0.120062	17.5333	1
			48	0.04331	16.1667			2	1					0.0958963	4.16667	1
			49	0.068026	13.2333			22	1					0.0433097	16.1667	1
			50	0.074368	11.7333			5	1					0.0680256	13.2333	1
			51	0.026785	1.56667			8	1					0.0743681	11.7333	1
			52	0.054574	5.13333			35	0					0.0267846	1.56667	1
			53	0.114141	8.4			13	0					0.0545736	5.13333	1
								14	1					0.114141	8.4	1
								34	1					0.0718701	50.2951	0
								15	1					0.0340872	50	0
								10	1					0.169086	40.5902	0
								38	0					0.0178416	39.5082	0
								11	1					0.0906892	38.623	0
								4	1					0.132598	35.8689	0
								15	1					0.0835676	35.541	0
														0.0186898	34.8852	0
														0.100316	32.623	0
														0.121891	30.7213	0
														0.0291605	30.0656	0
														0.0181783	28.8852	0
														0.0466246	28.8852	0
														0.0651388	24.8197	0
														0.123301	24.7869	0
														0.0481411	24.5574	0
														0.0518408	24.5246	0
														0.0185044	24.0984	0
														0.0988959	23.8361	0
														0.139941	21.9672	0
														0.102433	20.3934	0
														0.042937	17.2787	0
														0.0852798	13.6066	0
														0.0286555	12.0984	0
														0.21188	8.95082	0
														0.0468674	7.83607	0
														0.0402366	4.62295	0
														0.253228	39.0492	0
														0.382478	36.2623	0
														0.286959	18.5902	0
														0.172237	14.918	0
														0.252368	14.6557	0
														0.0277622	3.67213	0
	Figure 1d																			Figure 1e					Figure 1f
			iIgL low											iIgL high								Days before relapse				OTUD1 low	OTUD1 high
		IGLC1	0.002513	14.5732	0.862853	0.384162								3.40719	4.51	2.27833						IGLC1 low	IGLC1 high			19.148	177.222
		IGKC	3.55515	2.23128	1.14	2.19871	5.7	0.916797	3.44461	0.556362	0.953573	6.52805	2.04596	4.88	3.32445	5.43	1.53	2.1211				0	36			59.314	365.528
																						48	58			294.426	97.578
																						105	68			35.508	256.644
																						146	83			117.88	207.064
																						152	96			120.87	240
																						153	135			163.256	148.946
																						160	139			98.516	130.692
	Figure 1g				Figure 1h					Figure 1i												161	156			40.522	105.092
		iIgL low	iIgL high			time, days	low	high			time, days	low	high									162	175			0	165.028
		1.53846	7.14286			235	1				660	1										165	206
		0.26178	1.85185			43	1				164	1										196	220
		0.082713	9.09091			14	1				99	1										211	224
		1.02041	3.22581			231	1				66	1										214	246
		0.613497	6.25			363	1				366	1										217	272
		0.429185				119	1				878	1										234	295
		0.613497				366	1				346	1										254	296
						37	1				443	1										265	308
						92	1				228	1										317	320
						196	1				223	1										322	338
						35	1				307	1										356	342
						21	1				66	1										368	377
						73	1				312	1										430	395
						192	1				99	1										442	445
						51	1				661	1										443	509
						15	1				211	1										452	534
						84	1				282	1										469	536
						44	1				66	1										518	570
						67	1				353	1										589	622
						21	1				147	1										604	648
						109	1				177	1										632	713
						154	1				94	1										641	716
						35	1				64	1										689	719
						32	1				543	1										787	745
						84	1				612	1										860	760
						34	1				160	1										898	795
						119	1				108	1										957	819
						88	1				611	1										964	875
						76	1				289	1										973	895
						72	1				181	1										1083	909
						182	1				667	1										1084	917
						20	1				330	1										1135	991
						38	1				212	1										1148	1108
						30	1				219	1										1178	1193
						44	1				697	1										1182	1254
						102	1				900	1										1280	1368
						113	1				66	1										1316	1482
						28	1				307	1										1348	1561
						62	1				565	1										1423	1570
						91	1				486	1										1567	1736
						87	1				85	1										1682
						140	1				98	1
						92	1				522	1
						87	1				413	1
						189	1				654	1
						281	1				632	1
						40	1				106	1
						324	1				647	1
						585	1				393	1
						206	1				227	1
						109	1				1015	1
						158	1				1054	1
						83	1				1124	1
						252	1				620	1
						314	1				682	1
						109	1				212	1
						213	1				448	1
						45	1				884	1
						94	1				790	1
						88	1				135	1
						171	1				657	1
						136	1				241	1
						212	1				283	1
						21	1				294	1
						172	1				192	1
						238	1				276	1
						14	1				554	1
						46	1				461	1
						149	1				262	1
						64	1				363	1
						42	1				935	1
						24	1				842	1
						147	1				240	1
						212	1				784	1
						106	1				536	1
						45	1				939	1
						215	1				70	1
						168	1				79	1
						213	1				440	1
						294	1				590	1
						53	1				505	1
						46	1				417	1
						192	1				229	1
						87	1				685	1
						84	1				215	1
						127	1				315	1
						439	1				700	1
						41	1				291	1
						203	1				285	1
						168	1				192	1
						64	1				131	1
						84	1				953	1
						156	1				275	1
						297	1				719	1
						232	1				524	1
						287	1				58	1
						148	1				547	1
						71	1				336	1
						47	1				903	1
						105	1				504	1
						84	1				59	1
						82	1				377	1
						64	1				852	1
						84	1				865	1
						37	1				501	1
						43	1				844	1
						136	1				111	1
						365	1				92	1
						158	1				955	1
						119	1				653	1
						89	1				360	1
						75	1				83	1
						175	1				336	1
						276	1				165	1
						126	1				401	1
						84	1				110	1
						119	1				372	1
						84	1				636	1
						62	1				471	1
						188	1				762	1
						195	1				671	1
						280	1				869	1
						344	1				392	1
						133	1				514	1
						253	1				274	1
						104	1				404	1
						168	1				237	1
						170	1				241	1
						22	1				150	1
						472	1				425	1
						127	1				672	1
						261	1				551		1
						52	1				375		1
						169	1				956		1
						71	1				191		1
						442	1				974		1
						84	1				761		1
						314	1				723		1
						63	1				355		1
						210	1				660		1
						191	1				692		1
						105	1				680		1
						609	1				454		1
						31	1				481		1
						43	1				577		1
						37	1				684		1
						8	1				190		1
						189	1				645		1
						93	1				748		1
						35	1				366		1
						235	1				913		1
						94	1				541		1
						70	1				458		1
						793	1				471		1
						84	1				1017		1
						231	1				691		1
						87	1				351		1
						85	1				69		1
						24	1				112		1
						65	1				54		1
						87	1				1061		1
						83	1				110		1
						267	1				1058		1
						77	1				779		1
						42	1				480		1
						42	1				91		1
						85	1				570		1
						105	1				883		1
						62	1				194		1
						282	1				597		1
						189	1				129		1
						74	1				184		1
						74	1				60		1
						97	1				467		1
						281	1				247		1
						89	1				175		1
						83	1				465		1
						392	1				884		1
						328	1				764		1
						78	1				477		1
						252	1				738		1
						84	1				262		1
						60	1				968		1
						43	1				981		1
						37	1				741		1
						105	1				230		1
						175	1				260		1
						124	1				588		1
						126	1				648		1
						147	1				1117		1
						42	1				434		1
						179	1				273		1
						147	1				358		1
						86	1				279		1
						193	1				966		1
						42	1				383		1
						252	1				756		1
						75	1				577		1
						434	1				741		1
						106	1				732		1
						189	1				345		1
						36	1				425		1
						129	1				886		1
						35	1				943		1
						175	1				253		1
						42	1				674		1
						145	1				300		1
						36	1				1001		1
						92	1				353		1
						35	1				234		1
						188		1			521		1
						400		1			570		1
						165		1			212		1
						42		1			277		1
						268		1			613		1
						536		1			799		1
						139		1			490		1
						82		1			667		1
						232		1			619		1
						38		1			503		1
						168		1			804		1
						799		1			628		1
						154		1			734		1
						53		1			162		1
						227		1			580		1
						35		1			178		1
						138		1			917		1
						170		1			816		1
						85		1			355		1
						305		1			62		1
						79		1			660		1
						113		1			843		1
						322		1			373		1
						42		1			478		1
						204		1			712		1
						119		1			760		1
						78		1			764		1
						185		1			876		1
						805		1			730		1
						63		1			116		1
						65		1			230		1
						422		1			221		1
											890		1
											250		1
											98		1
											434		1
											411		1
											447		1
											756		1
											701		1
											691		1
											544		1
											171		1
											785		1
											480		1
											304		1
											344		1
											641		1
											167		1
											611		1
											805		1
											945		1
											247		1
											662		1

## Sheet: Figure 2
	Figure 2b
												Figure 2c
	Figure 2f																	Figure 2 g
		RPMI8226								MM1.S									RPMI8226											MM1.S
		time, days	contr			OTUD1 oe				time, days	contr			OTUD1 OE					Days	Contr sh			Otud1 sh1			Otud1 sh2				Days	Contr sh			OTUD1 sh1			OTUD1 sh2
		1	0.3978	0.374	0.3359	0.3945	0.3825	0.3402		1	0.1637	0.1153	0.1669	0.1508	0.1357	0.1555			1	0.133	0.1188	0.147	0.1005	0.1188	0.1214	0.1374	0.0871	0.1618		1	0.1107	0.1176	0.1248	0.1228	0.1465	0.1252	0.1405	0.1618	0.1199
		2	0.4091	0.3469	0.4146	0.3459	0.3943	0.4192		2	0.1958	0.193	0.1997	0.1961	0.1565	0.2022			2	0.1565	0.1517	0.1353	0.168	0.1555	0.15	0.1927	0.1524	0.2327		2	0.1359	0.1354	0.1712	0.1599	0.1678	0.1726	0.2027	0.2035	0.1749
		3	0.5514	0.5315	0.4657	0.4684	0.4044	0.4783		3	0.2364	0.2653	0.2401	0.1933	0.1739	0.2032			3	0.1774	0.1645	0.1384	0.2209	0.2056	0.2152	0.3339	0.2599	0.325		3	0.1598	0.1202	0.168	0.2149	0.2366	0.2182	0.2271	0.3091	0.2548
		4	0.5104	0.5322	0.4886	0.4785	0.4493	0.442		4	0.3068	0.2216	0.2792	0.2277	0.2055	0.2357			4	0.2288	0.1661	0.1829	0.2592	0.2218	0.2899	0.3108	0.3193	0.4202		4	0.2289	0.2207	0.2087	0.3288	0.2985	0.2928	0.3729	0.4058	0.358
		5	0.7538	0.6703	0.683	0.6569	0.5321	0.5475		5	0.3804	0.319	0.399	0.234	0.33955	0.2724			5	0.2623	0.2706	0.3379	0.4318	0.3585	0.398	0.4441	0.4961	0.4811		5	0.2788	0.2676	0.316	0.31	0.3599	0.3251	0.4562	0.3976	0.3802
	Figure 2i											Figure 2i
		Time,weeks	OTUD1 oe				Control						control	OTUD1 oe
		0	0	37650064	6632825	0	620966976	201615200	36175008	872299384			54075	178053
		1	2513890	308349984	77269024	22270606	4929776640	306152672	1185177600	80427136			81727	148690
		2	708667968	6205454336	2080073472	62190240	20348823552	5840882176	3516489728	3543818624			81538	196335
		3	555824768	17285296128	6454657024	171506816	36584391680	14751630848	13165998592	13165998592			68122	214649
		4	1389561920	43213240320	16137000000	428767040	117070000000	47205218714	42131195494	42131195494
		5	3473904800	108033000000	40342000000	1071917600	274624000000	151057000000	134820000000	134820000000
	figure 2k											Figure 2m
		Time,weeks	shOTUD1				shContr						sh control	sh OTUD1
		0	3777975808	41896584	120928168	1345700871	620966976	201615200	36175008	872299384			58233	42546
		1	4468054528	15837785088	230799008	6889538024	4929776640	306152672	1185177600	80427136			45100	6156
		2	19913906176	63900946432	20750925824	34778547122	20348823552	5840882176	3516489728	3543818624			58651	9512
		3	115793000000	208663000000	132857000000	152437000000	36584391680	14751630848	13165998592	21534228706			53872	19023
		4	428435000000	772052000000	491571000000	564019000000	117070000000	47205218714	42131195494	68733243069
		5	1585210000000	2856590000000	1818810000000	2086870000000	374624000000	151057000000	134820000000	223457000000

## Sheet: Figure 3
	Figure 3a								Figure 3b									Figure 3c									Figure 3d									Figure 3e
																				control			OTUD1 oe						control			OTUD1 oe
																			XBP1s	0.782156	1.00596	1.27094	3.79485	3.81894	5.18185			XBP1s	0.900804	0.864621	1.28394	3.47531	2.77409	2.92202
																			XBP1u	1.3937	0.624712	1.14855	0.881693	1.23993	1.22995			XBP1u	1.3937	0.624712	1.14855	0.592093	0.540638	0.42701
		Figure 3f							Figure 3g
		Figure 3i																															Figure 3j
			RPMI8226																MM1.S															RPMI8226
				contr								OTUD1 oe								contr						OTUD1 oe									Contr sh						OTUD1 sh1						OTUD1 sh2
			untr	0.825072	0.969105	1.19885	1.04808			0.976076	0.982815	1.06624	0.972367	0.961391	0.967681	0.732805	1.29951		untr	0.991535	1.09395	0.914518	0.918609	1.09819	0.983202	0.968737	0.992692	1.03857	1.0117	1.00374	0.984566			untr	0.98627	0.82986	1.18387	0.99827	1.03798	0.96375	0.98275	1.00747	1.00979	0.93456	1.0342	0.98563	0.96925	0.83606	1.20391
			btz	0.75691	0.772845	0.803121	0.721193			0.796701	0.872347	0.502336	0.491645	0.566019	0.4784	0.5252	0.4836		btz	0.614882	0.821574	0.626543	0.67391	0.65328	0.7358	0.45793	0.55121	0.42186	0.50085	0.48177	0.44838			btz	0.67054	0.6759	0.54166	0.61049	0.64825	0.62307	0.84241	0.84915	0.76844	0.8118	0.82	0.8446	0.84045	0.93821	0.8989
			cfz	0.407611	0.477197	0.493293	0.491312			0.390276	0.477692	0.33888	0.284115	0.333434	0.312557	0.341301	0.339183		cfz	0.41183	0.37852	0.486928	0.96053	1.08469	1.05501	0.33225	0.48509	0.3757	0.36139	0.39155	0.38081			cfz	0.27367	0.28766	0.29708	0.27469	0.30044	0.28614	0.3958	0.40092	0.33769	0.39704	0.3857	0.35545	0.38234	0.37967	0.39094
			ixa	0.89818	0.814479	0.820174	0.718891			0.825375	0.919972	0.453858	0.435703	0.451135	0.435401	0.484115	0.403933		ixa	0.932674	1.0538	0.996871	0.98355	1.05986	0.97265	0.40842	0.39002	0.36037	0.35219	0.35781	0.36292			ixa	0.31334	0.35957	0.32704	0.32665	0.32332	0.32332	0.82258	0.84895	0.72069	0.81335	0.76551	0.74956	0.64951	0.80645	0.78827
[truncated: 22 more columns]

## Sheet: Figure4
Figure 4b
Figure 4c
								Fig. 4e
Figure 4f
										Fig. 4g
																			OTUD1 wt		OTUD1 ∆ETGE
																		0	1	1	1	1
																		3	0.305224	0.271829	0.311365	0.33215
																		6	0.186858	0.167754	0.126053	0.092825
																		24	0.089206	0.143863	0.065471	0.0858476

## Sheet: Figure 5
	Figure 5a
	Figure 5b								Fig. 5c
	Figure 5f
										Fig. 5g
	Figure 5h
								Figure 5k
																									Figure 5i							Figure 5J										Figure 5m
	Figure 5l
																	time, s	control		OTUD1 oe
																	0:00:00	1	1	1	1
																	8:00:00	0.501283	0.474204	0.884468	1.07649
																	16:00:00	0.135318	0.103732	0.822493	0.955962
																	24:00:00	0.087521	0.0475073	0.861084	0.89942
																																											Fig 5n

## Sheet: Figure 6
Figure 6a									Figure 6b							Figure 6e																					Figure 6f
																		control SH						OTUD1 sh						OTUD1 sh, PRDX oe									control SH						OTUD1 sh
																	Untreated	1.03842	0.915315	1.04627	0.9107	0.99734	1.09196	1.01114	0.97771	1.01114	1.04676	0.92587	1.02737	1.13325	0.928405	0.93835	0.96564	1.15455	0.87981			Untreated	1.06489	0.978998	0.956112	1.00196	0.91029	1.08775	1.07556	0.80985	1.1146	1.09547	1.04528
																	BTZ	0.447748	0.416314	0.37273	0.42845	0.40634	0.39563	0.1014	0.0907468	0.135299	0.11342	0.09523	0.10391	0.436117	0.3733	0.351417	0.37563	0.38936	0.39932			BTZ	0.24774	0.21631	0.21273	0.22743	0.2121	0.23849	0.45239	0.43437	0.42966	0.4014	0.497468
																		Figure 6g										Figure 6h
											Figure 6j
Figure 6i
																									Figure 6k
																																								Figure 6l
																																	time	contr			prdx4 oe
																																	0	1	1	1	1	1	1
																																	3	0.897194	0.8931	1.00352	0.607426	0.588666	0.573225										time
																																	6	0.402043	0.505514	0.396153	0.361436	0.408474	0.374552										0
																																	9	0.24278	0.254916	0.261034	0.134512	0.084542	0.091554										3
																																																	6
																																																	9
[truncated: 7 more columns]

## Sheet: Figure 7
Figure 7a								Figure 7c															Figure 7d
										contr						otud1 sh1
									untr	0.970865	1.0091	1.02003	1.00691	0.913	1.08009	0.968466	1.0094	1.02213	0.91054	0.97082	1.11864
									17aag	0.618234	0.686048	0.664385	0.62843	0.65932	0.63401	0.79881	0.741471	0.760366	0.75493	0.7765	0.77891
									BTZ	0.232827	0.230378	0.220206	0.2275	0.21567	0.23045	0.415413	0.425122	0.397306	0.40394	0.41563	0.42056
									BTZ + 17aag	0.214366	0.240927	0.245259	0.23231	0.21705	0.22452	0.219778	0.215579	0.208363	0.2204	0.21649	0.22456
		p1	p2	p3	p4	p5	p6
	OTUD1 expression	0.0826847	0.261499		0.612982	0.615298	1.32671
	PFS	3.90164	3	6	11	13	15.1803
	iIgL	0.009574	0.029657	0.026254	0.060435	0.05894	0.088611

## Sheet: suppl1
suppl 1e	low		high					suppl 1f					suppl 1g
	time, months	event	time, months	event						log(fold change)	-log (p)			NK cell, CD56dim CD16+	T cell, CD8, naive	Monocyte, classical	T cell, CD4, TH17	T cell, CD4, TH2	T cell, CD4, naive [activated]	B cell, naive	Monocyte, non-classical	T cell, CD4, TFH	T cell, CD8, naive [activated]	T cell, CD4, TH1/17	T cell, CD4, memory TREG	T cell, CD4, naive	T cell, CD4, TH1	T cell, CD4, naive TREG
	10.5246	0	28.8852	0					BRCC3/BRCC36	-0.37612	1.85078			18.3723	56.1686	148.424	59.4924	54.9233	46.1233	125.379	99.5797	53.3455	11.7395	51.4361	54.8401	62.2811	47.9228	75.7091
	19.6721	0	17.2787	0					PRPF8	-0.36165	0.769551			19.1284	63.3226	151.678	60.3121	59.6625	47.7817	168.402	137.37	54.8041	15.3859	55.0008	64.0463	73.2121	48.4106	77.3424
	30.9508	0	44.2295	0					PSMD14	-0.34712	3.92082			20.4779	63.8166	156.433	60.3176	61.0565	49.4835	169.479	137.762	56.2506	16.0666	58.7707	64.4111	74.299	49.3058	79.6646
	4.09836	1	12.3934	0					EIF3H	0.346596	0.860121			20.6408	63.939	167.592	61.2755	61.9463	50.1202	169.692	139.169	56.7482	17.1701	59.1006	64.8042	76.9348	50.5978	82.3792
	32.3279	0	4.62295	0					MYSM1	0.300873	0.79588			23.3479	64.4703	169.208	61.9126	62.5721	51.5684	184.479	141.644	56.94	17.4644	61.7145	65.8541	77.301	50.7984	82.8855
	5.04918	1	40.5902	0					PSMD7	-0.2734	1.95861			24.0664	64.7402	173.872	62.6726	66.1542	53.0727	185.941	146.151	58.0109	17.9896	61.9756	66.1616	77.786	51.4203	84.3121
	33.6721	1	18.0984	0					CSN6/COPS6	-0.235	1.66959			24.1161	64.9124	177.688	63.0052	67.2351	54.2398	189.507	155.776	58.6134	18.3214	62.9068	66.3219	77.7966	51.5758	86.7394
	8.95082	0	33.7049	1					UCHL3	-0.23312	1.56864			24.1915	66.3541	177.862	63.4936	67.7688	54.7348	196.862	156.745	60.0932	18.6619	63.3114	66.6141	78.1327	52.0956	87.4681
	6.91803	0	8.26229	1					MPND	-0.17488	0.721246			24.7627	67.406	183.569	63.8337	68.4554	56.4872	197.067	156.895	60.1137	18.8954	65.3984	66.812	82.1111	52.1194	88.6326
	50.0984	0	5.34426	0					OTUB2	-0.17079	2.85387			25.199	68.0534	186.595	63.9265	71.2195	56.9671	204.517	156.909	60.1192	19.2693	67.1722	67.6128	82.4095	52.3081	89.2636
	12.7213	1	8.55738	0					OTUD2	-0.13397	2.87943			25.4945	70.6321	186.849	65.7326	71.5931	57.6751	207.046	157.639	60.1788	19.31	67.2539	67.6625	83.6394	52.8313	90.6797
	23.3443	1	5.80328	1					AMSH/STAMBP	-0.13194	2.49214			25.8129	70.9201	188.457	65.8362	71.7642	58.6272	208.773	157.983	60.8665	19.5201	67.409	69.0485	83.6484	53.2611	91.7198
	14.3934	0	30.0656	0					JOSD2	0.120107	1.1079			26.0784	71.0749	189.834	65.8379	72.0923	59.7512	209.902	159.965	61.613	20.2232	67.5618	69.0877	84.4126	53.5677	92.3152
	18.3607	1	21.9672	0					MCPIP2/ZC3H12B	-0.1164	3.284			26.4159	71.2647	190.106	66.8879	72.9935	60.1517	211.065	161.555	61.6854	20.3424	67.7188	69.7998	84.4171	53.7795	92.3563
	12	1	35.541	0					OTUD1	0.25673	2.07572			27.5602	72.1845	191.406	67.1356	74.0094	60.8816	211.546	162.023	61.8467	20.4155	67.7432	69.975	87.3528	54.5608	92.3948
	22.0984	0	7.83607	0					stambpl1	-0.10588	1.13668			27.729	72.2263	191.977	67.7778	74.1693	62.0725	211.716	165.355	62.3075	20.4514	68.0966	71.2845	88.717	55.0224	92.5687
	22.2623	0	3.93443	0					COPS5	-0.10061	1.92082			27.7447	73.2823	195.163	67.8417	75.6243	62.2694	212.633	166.227	62.3691	20.6379	68.5347	71.5426	89.1147	55.1274	93.1586
	39.0492	0	23.3771	1					ALG13	-0.07463	0.958607			27.9193	73.6147	195.98	67.998	75.9108	63.2144	216.157	166.357	62.9901	20.9866	68.6834	71.5541	89.9612	55.2601	93.2654
	22.5246	1	24.7869	0					MCPIP4/ZC3H12D	0.067705	2.54212			27.9643	73.7177	196.19	68.8363	76.3594	63.3415	217.685	168.36	63.0061	21.1081	68.7707	72.2028	90.1682	55.2705	93.9102
	33.3115	1	7.11475	0					JOSD3/TAF1D	-0.05436	1.91721			27.9833	74.1335	197.646	69.5668	76.7155	63.6329	220.053	173.208	63.4843	21.5766	69.1081	72.3744	90.221	57.1963	93.9429
	13.082	0	15.9016	1					USP1	-0.0311	2.39794			28.3251	74.2794	198.893	69.6024	76.8968	64.1453	220.458	176.293	63.5148	21.7164	69.2091	72.8453	90.5968	57.9023	94.3378
	8.09836	1	9.90164	0					contr	0				28.3459	74.4787	199.471	69.6264	76.9369	64.9814	220.824	177.631	63.6787	22.0977	69.9281	73.3215	90.8769	58.2944	94.5783
	7.86885	1	6.03279	1					OTUD7A	-0.01381	2.85387			28.471	74.7689	199.827	70.1861	77.2854	65.4068	221.731	178.764	63.8335	22.1626	70.0493	73.6272	91.0444	58.5572	95.1204
	2.65574	1	24.5246	0					OTUD4	0.038448	3.92082			28.5001	74.7698	200.479	70.8242	78.3174	65.5709	221.986	178.948	64.0439	22.259	70.081	73.6405	91.6618	58.7916	95.8093
	7.80328	0	1.54098	1					A20/TNFAIP3	-0.06421	1.58336			29.3752	75.3235	203.426	70.9338	78.4698	67.7454	222.564	179.892	64.5396	22.308	70.4033	74.3895	91.7158	59.1093	95.91
	6.13115	0	34.8852	0					UCHL5	0.066902	3.28067			29.5534	75.6209	204.522	71.1499	79.4354	68.8476	223.96	180.985	64.647	22.5851	70.5686	74.6251	91.9922	59.1368	96.0683
	8.55738	1	12.0984	0					JOSD1	0.084349	2.02687			29.6549	76.2391	204.586	71.9966	79.5304	71.0131	225.517	181.568	64.9584	22.7975	70.5936	74.9031	92.2945	60.0684	97.1554
	50.7213	0	24.0984	0					EIF3F	-0.09335	1.39794			29.7401	76.2474	205.373	72.5099	80.0657	73.21	226.482	182.194	65.0011	23.7084	72.3046	75.2489	92.6039	60.2308	97.6455
	14.6557	0	35.8689	0					MCPIP3/ZC3H12C	-0.09556	1.37675			29.8794	76.7177	207.032	73.015	80.7967	74.2743	229.273	182.741	65.0422	23.733	72.6565	75.6745	94.346	60.5627	97.9384
	5.2459	1	24.8197	0					ATXN3L	-0.11403	2.05552			29.9022	77.1376	211.598	73.2365	80.8255	74.4983	229.747	185.24	65.1608	23.7335	72.7556	75.6906	95.0543	61.3555	97.9823
	14.2295	0	28.8852	0					MINDY2	-0.13347	1.22548			30.3414	77.5428	212.619	73.3492	81.1548	74.6344	231.889	187.719	65.2705	24.076	73.2035	75.9899	95.2436	61.8819	98.2336
	18.5902	0	18.8852	1					BAP1	-0.14748	0.826814			30.9958	77.5959	214.119	73.7026	81.1813	75.0922	231.893	187.734	65.396	24.2744	73.6488	76.0491	95.4701	62.2934	99.0786
	20.8197	1	42.2623	0					OTUD6B	0.15308	3.04576			31.6055	77.6562	215.467	74.2702	81.1987	75.4566	234.285	188.66	65.9332	24.6479	73.8442	76.1219	96.8385	62.7955	99.209
	14.918	0	26.6229	0					TRABD	0.158608	1.82391			31.7355	77.7014	215.562	74.3501	81.3041	79.4968	235.271	188.732	66.127	24.7515	73.9107	76.1396	96.9223	62.8359	99.3217
	11.2459	1	50	0					MINDY3	0.174101	1.10679			31.8003	78.3891	215.683	74.8373	82.1739	79.9824	235.709	189.304	66.9686	24.8652	74.2864	76.7415	97.3153	63.7041	99.9189
	7.83607	0	13.6066	0					OTUD3	0.244759	1			32.0001	78.6605	217.786	75.2781	82.2774	80.3521	235.988	192.459	67.2456	25.1307	74.3539	77.0921	97.3464	63.8698	100.061
	22.1639	1	37.0164	0					FAM105A/otulinl	0.245427	2.22257			32.0294	79.3533	218.135	75.5301	82.3206	80.6198	236.784	192.688	67.4303	25.6164	74.3599	77.101	97.6487	63.9476	100.433
	14.7541	1	12.3607	1					MINDY1	0.270224	1.1349			32.0444	80.3739	218.427	75.8479	82.6315	81.0858	237.097	192.89	67.4819	25.9896	74.8241	77.1504	98.1522	64.4825	100.497
	12.6229	1	20.6229	1						0	1.30103			32.095	80.646	219.562	76.6337	83.4599	81.5661	237.184	192.939	67.5436	26.4855	75.3807	77.433	98.5506	64.7028	100.604
			39.5082	0						0.09691	0			32.6459	80.9035	221.893	76.8818	83.545	81.8084	238.534	194.255	67.8365	26.4982	75.8072	77.4512	98.6091	64.9106	100.903
			3.77049	1					USP37	-0.200299	0.638272			33.2943	81.3477	222.211	77.2037	83.8501	84.3952	243.415	194.286	68.1712	26.5757	76.2306	77.6506	98.7714	65.3769	101.194
			26.1967	0					usp47	0.24362	1.42022			33.3964	81.5326	223.838	77.363	84.1502	84.5924	244.931	197.009	68.3806	26.7943	77.5885	77.8328	99.1239	66.6067	101.988
			6.81967	0					usp40	0.746404	1.95861			33.4251	82.6948	225.491	77.4369	84.1849	85.72	245.085	197.487	68.731	26.963	77.815	77.868	99.7317	66.9944	102.083
			12.3934	0					USP32	0.117175	0.958607			33.5083	82.96	229.553	77.5271	84.227	86.3168	248.704	197.948	68.9526	26.966	77.8929	78.5472	99.7666	67.3061	102.245
			18.0656	0					usp44	0.407597	0.853872			33.5244	82.9667	231.816	77.5552	85.4602	86.9748	250.195	201.171	69.2042	27.0599	78.1768	78.6183	102.562	67.8166	102.731
			4.85246	1					ZUFSP	-0.0611043	1.92082			33.7003	83.5797	233.618	77.6684	85.6292	88.2804	254.569	201.358	69.3384	27.2431	78.54	78.7603	103.088	68.2157	102.933
			18.7213	1					usp41	0				33.9018	83.9326	235.015	77.7611	85.7665	88.8021	254.898	205.394	69.6799	27.4851	78.7604	78.9159	103.401	69.4121	103.118
			13.6066	0					usp46	-0.266104	1.65758			33.9907	84.0803	235.167	78.3369	85.9127	88.9909	256.27	205.506	69.6967	27.5533	79.397	79.087	103.818	69.7362	103.662
			33.7705	0					USP17L2	0				34.1177	84.3179	237.176	78.8382	86.0484	91.5915	256.378	205.637	69.8178	28.0429	79.5812	79.118	104.222	70.184	103.9
			32.623	0					USP5	0.137036	2.0655			34.2946	84.5691	237.944	79.1719	86.0877	91.9576	258.675	207.814	69.9564	28.3177	79.832	79.9253	104.418	70.7066	104.989
			17.2787	0					USP6	0.796525	0.657577			34.5371	85.3318	240.272	79.3148	86.4075	93.4752	259.835	208.796	71.0128	28.5809	79.8895	79.9482	104.466	70.7374	104.996
			27.9672	0					usp51	0.649279	0.958607			34.7542	85.4085	240.477	79.6734	86.6896	93.6728	261.066	209.012	71.3528	28.6008	80.3294	80.2802	104.635	71.4588	105.421
			23.8361	0					USP7	-0.582035	0.657577			35.0889	85.8632	245.439	79.9252	86.928	94.7332	262.638	211.246	71.9475	28.7558	80.7007	80.3017	104.966	71.8836	106.04
			30.7213	0					USP15	-0.489395	3.74473			35.3306	85.9084	246.402	80.06	87.0953	95.6408	263.102	211.944	72.1576	28.8843	81.2773	80.3803	105.531	72.3182	106.393
			24.5574	0					USP35	0.363338	4.61979			35.4977	86.2092	248.366	80.7782	87.1992	96.3462	263.27	212.072	72.2791	28.8893	81.3105	80.4363	106.374	72.7103	106.466
			8.32787	1					CYLD	-0.506742	0.619789			36.8651	86.7438	248.65	80.9159	87.2193	96.3852	263.281	212.362	72.9895	29.5086	81.3408	80.8448	109.059	73.3498	106.546
			20.3934	0					USP18	1.01047	1.95861			37.2654	86.9851	248.726	81.9014	87.2481	97.1264	264.164	212.587	73.0629	29.7914	81.3606	81.3596	109.077	73.526	108.238
			13.0164	1					USP10	-0.873523	2.40894			37.4721	88.1724	248.871	81.9149	87.3389	100.18	265.425	216.458	73.2388	29.8464	81.9187	81.5528	109.692	77.4398	109.299
			29.1475	1					USP3	-0.517581	0.886057			37.9177	88.2034	251.199	82.1235	87.3574	101.157	267.31	217.164	73.2434	30.0243	82.5683	81.817	110.775	77.9188	109.732
			16.4918	0					usp43	0.759572	1.12494			38.0353	88.2132	251.446	82.7408	87.4478	101.266	267.603	217.517	73.3311	30.0957	82.8299	82.097	111.817	78.788	110.42
			14.6557	0					usp45	-0.30893	1.16749			38.2691	89.0435	254.942	82.7469	87.9331	101.577	269	219.663	73.3628	30.3539	82.8357	82.8234	112.479	79.0648	110.815
			11.541	1					USP34	0.497656	1.0655			38.4838	89.075	255.021	83.2532	88.2288	103.421	271.411	220.577	73.526	30.6673	82.972	83.0517	113.038	80.0139	111.279
			8.98361	0					USP13	-0.76068	1.19382			38.6586	89.1959	258.335	83.5858	88.3025	104.611	271.64	221.294	73.7767	30.6843	82.9759	84.8774	113.135	80.7536	111.381
			5.70492	0					USP33	0.804951	3.55284			38.679	89.2085	259.977	84.0104	88.3504	107.44	271.872	221.721	75.899	31.2012	83.6126	85.3118	113.353	81.9855	111.442
			44.5574	0					usp52	0.516096	1.58503			39.0626	89.3539	269.586	84.0447	88.5376	108.629	273.128	223.247	77.8009	31.3833	84.3827	85.6829	113.367	82.8466	111.797
			13.7705	0					usp49	-0.412605	2.00877			39.1957	89.46	269.808	84.1774	89.0762	110.123	275.15	225.062	78.1231	32.0517	84.8307	85.7012	113.806	82.9054	112.172
									usp42	0.475406	1.65758			39.643	89.4854	272.55	84.7435	89.416	110.686	276.545	228.092	79.1265	32.1625	84.9808	85.8073	115.06	84.8701	112.857
									USP8	-0.0181496	0.657577			40.0637	89.9468	273.12	84.9989	89.6796	111.84	277.533	239.855	80.1361	32.3021	85.6145	85.9528	115.825	87.9861	112.89
									USPL1	0.369937	2.03152			40.4538	90.7628	276.699	85.7449	89.985	114.221	287.753	242.587	80.2347	32.4694	85.7168	87.039	116.388	88.6073	112.938
									usp38	-0.152979	1.37675			41.4295	90.8006	278.418	86.3434	90.1058	114.597	288.461	246.047	83.4566	33.293	85.8535	87.2463	117.165	90.688	113.952
									USP9X	-0.71907	1.23657			41.5069	91.2857	278.739	87.0341	90.4168	116.078	291.027	251.304	83.9731	33.6444	86.521	87.4205	117.367	90.9918	114.558
									usp53	-0.0952062	1.04096			42.9898	91.463	279.965	87.1889	90.5934	116.359	296.034	258.128	84.192	34.2944	86.6813	88.0126	117.823	92.853	115.661
									usp50	0				43.0246	91.8179	282.462	87.5773	90.712	117.078	297.495	259.865	84.2109	34.4731	87.5053	88.1368	118.245	93.1397	116.633
									usp54	0.437291	0.69897			43.1644	91.8957	292.473	88.3507	90.7247	117.415	298.332	261.118	85.3159	34.89	87.7339	89.1059	118.866	93.2532	118.933
									USP16	-0.541314	1.17393			43.4775	91.9995	292.975	89.0039	91.0891	117.418	298.563	266.285	88.0846	35.3235	87.865	89.2781	119.713	94.15	119.183
									usp48	-0.467641	2.27572			43.8096	92.8282	293.898	89.4943	92.4767	118.516	302.382	266.629	88.732	35.8259	88.2971	89.7989	119.8	95.1887	121.449
									USP14	-0.207871	7.76955			43.815	93.0168	297.468	90.2528	92.6967	123.747	302.85	273.569	92.6685	38.6483	89.7465	90.6467	121.17	96.3992	122.22
									USP12	0.646907	2.4318			44.144	93.1112	303.614	90.9118	93.0072	125.155	309.361	274.928	93.0316	38.6569	89.8493	90.6829	121.52	97.1465	123.234
									USP11	-0.436522	1.60206			44.6025	93.7312	304.974	91.0118	93.1934	128.874	310.998	278.921	95.2075	38.6941	89.9626	91.6485	122.533	97.3207	124.147
														45.83	93.7476	306.172	93.1994	94.258	132.042	332.16	290.502	97.2334	40.0326	91.3863	94.3539	124.925	98.303	124.277
														46.4548	93.8356	325.975	94.2147	94.7809	132.677	334.944	295.937	99.1215	40.116	93.6565	94.5288	125.601	106.154	125.53
														46.6645	95.0691	326.644	96.4816	95.4716	136.43	339.325	297.859	101.161	40.2754	93.9337	98.3055	127.491		126.378
														47.7617	96.6826	327.603	98.165	95.7884	137.443	347.156	308.236	101.211	41.8877	94.543	98.3371	128.254		126.5
														48.2275	98.8654	339.036	100.57	97.5809	144.026	367.419	308.507	101.286	42.562	96.738	98.4457	129.472		126.586
														48.3184	101.007	342.404	101.172	99.8362	144.965	367.81	312.76	101.358	42.7273	97.1176	102.109	135.683		126.799
														50.3186	103.099	344.546	101.496	100.873	145.177	373.311	313.01	104.049	43.5854	97.8551	104.532	141.946		128.682
														50.9772	106.63	347.204	101.987	101.653	146.557	376.712	317.272	104.591	47.3745	97.9432	118.188	152.423		134.112
														51.6566	107.726	350.146	102.135	107.88	172.453	402.847	328.284	105.125	50.9957	104.102	121.551	157.103		137.43
														55.4212	115.107	372.383	103.933	109.262		407.253	380.168	117.694			123.69			141.594
														60.1083		373.619				408.653	392.479
																390.353				502.451
suppl 1h
	NBCs	CBs	CCs	MBCs	prePBs	PBs	EPCs	BMPCs
	6438.17	52.4573	66.6863	7115.28	73.6998	311.064	94.6324	33523.4
	3197.1	75.9443	40.4473	1808.04	32.7859	518.013	96.5441	18769.7
	2565.73	47.4654	47.4654	1053.63	45.6042	138.38	122.732	7115.28
	2368.47	56.8263	54.5981	1790.05	132.954	106.698	78.2571	2643.87
				3261.69	72.9665	468.717	584.058	4188.09
suppl 1i
		OTUD1 low										OTUD1 high											suppl1j	PFS, months	OTUD1 low	OTUD1 high
	IGLC1	0.00278465							3.99623	0.000689043	0.000293971	0.004852		1.23708			0.624759			0.002785					3.90164	15.1803
	IGKC	0.247475	1.46717	0.905934	0.503788	0.419823	0.936869	2.51894				2.39962							1.57323	0.972222					10.6557	25.6066
																									2.98361	30.2951
																									28.2295	41.541
																									5.21312	54.6557
																									13.082	20.4262
																									10.5574	33.4426
																									22.7213	19.2787
																									16.1312	4.26229
																									9.40984	5.96721

## Sheet: suppl2
suppl 2a				suppl 2b				suppl 2c										suppl 2j
	control	OTUD1 oe			sh control	sh OTUD1			sh control	sh OTUD1	control	OTUD1 oe	sh control	sh OTUD1	control	OTUD1 oe			Days	sh control			sh control Igl oe			sh OTUD1_2 IgL oe			shOTUD1_1 IgL oe
	0.703403	0.564573			0.920076	0.895383			67.7615	24.0642	53.2508	96.5494	32.1364	12.897	27.4534	56.0024			1	1.04499	0.983174	0.971838	0.853323	1.09192	1.05476	1.10836	0.951897	0.939739	0.944836	0.954447	1.10072
	0.869848	0.578458			0.948925	0.77936			50.9697	28.2687	58.9365	127.416	25.5539	18.1046	32.9858	45.6765			2	1.09073	1.2704	1.15595	1.25053	1.45469	1.47597	1.27683	1.2909	1.54082	1.59542	1.67822	1.45487
	1.42675	0.456969			1.131	0.575258													3	1.87736	1.84496	1.91986	1.99677	2.1989	2.1557	2.56378	2.4599	2.52008	2.53203	2.43855	2.47935
																			4	2.5272	2.30795	2.20626	2.86748	2.88076	2.92346	3.02724	3.10681	3.02	3.10755	2.93344	3.07965
																			5	4.16701	3.18851	3.11381	3.6656	3.72398	3.74482	4.1722	4.06504	4.1973	4.56584	4.41968	4.26184
									2d

## Sheet: suppl 3
suppl 3a											suppl 3b
													-dox		+dox
												PSMB8	1.5701	0.429904	2.03476	4.67528
												PSMB9	1.42104	0.578965	1.22754	0.795903
												PSMA4	1.46705	0.532947	1.53867	0.733108
												PSMB4	1.44961	0.550391	0.949564	0.042659
												PSMA2	1.93169	0.06831	1.85067	1.06992
												PSMC6	1.42611	0.573889	0.86258	0.048538
																		suppl 3d
																			Time (s)	-dox		+dox		ctrl
	suppl 3c																		0:00:00	6953.5	5987.5	6819	5819.5	6317	5559
																			20:00:00	16979	13520.5	15346.5	12869	5520.5	5753.5
																			40:00:00	24477	22231.5	22484.5	20443	5474	5470
																			60:00:00	30523.5	29616	28559.5	27147	5360	5324
																			80:00:00	34956.5	36486	33000	33201	5445	5250.5

[truncated: 4 more sheets: suppl4, suppl5, suppl6, suppl7]
